# Supplementary material for: Transcriptome Profiling of Stem-Differentiating Xylem in Response to Abiotic Stresses Based on Hybrid Sequencing in Cunninghamia lanceolata
Source: Int J Mol Sci. 2022 Nov 12;23(22):13986. doi: 10.3390/ijms232213986 (PMC9695776; doi:10.3390/ijms232213986)
Supplement: Supplementary file 1 [file ijms-23-13986-s001.zip › Table S1.xls]

## Sheet: Oligonucleotides list
Table S1. Primers used for validation in this study.
Usage	Name	Primers sequences(5'to 3')
RT-qPCR	TCONS_00052320-F	ATGCTCAGGATGAGGACCTG
	TCONS_00052320-R	TTTTGGCACCACAGAAGAATC
	TCONS_00010851-F	AACCTTTGACACCGCTGAAG
	TCONS_00010851-R	ATTGAAGTCTGTTCTGGAAGACC
	TCONS_00017872-F	TGATTTCACAACCAAGTGCTC
	TCONS_00017872-R	TATGCATATCAATACTGAACCAAAA
	TCONS_00064908-F	ACTCCTCTCAAGTGGCTGGA
	TCONS_00064908-R	TGTCTGGAGGAAACAAACGA
	TCONS_00016922-F	CTCCTGTTTCCAGCCTCAGT
	TCONS_00016922-R	TGGGTTTCCACCTAAACAGC
	TCONS_00032040-F	CTTGGCAGAAGACACATCCA
	TCONS_00032040-R	GCTGATATGCTGGCAGTTGA
House-keeping control	Ribo-F	GCTGGGATTGACGATGTCTT
	Ribo-R	ACTCCTGAAAGGGCGATTTT
