# Supplementary material for: Transcriptome Profiling of Stem-Differentiating Xylem in Response to Abiotic Stresses Based on Hybrid Sequencing in Cunninghamia lanceolata
Source: Int J Mol Sci. 2022 Nov 12;23(22):13986. doi: 10.3390/ijms232213986 (PMC9695776; doi:10.3390/ijms232213986)
Supplement: Supplementary file 1 [file ijms-23-13986-s001.zip › Table S2.xlsx]

## Sheet: Control_vs_Cold_8h
Table S2. List of all differentially expressed genes between control and 8h cold treatment
GeneName	Control_rep1	Control_rep2	Control_rep3	Cold_8h_rep1	Cold_8h_rep2	Cold_8h_rep3	log2fold_change	pvalue	FDR	BriefDescription	Go Acession	regulated
TCONS_00053271	0	0	0	250.676	254.607	250.087	14.3747	0	0	XP_019437999.1 cytochrome P450 82C4-like	GO:0004497;GO:0005506;GO:0016021;GO:0016705;GO:0020037;GO:0055114	up
81effc64-0b19-4c34-b60d-9d016435befa	0	0	0	270.809	267.947	264.709	14.0513	0	0	AKH04260.1putative epoxidase	---NA---	up
TCONS_00037697	0	0	0	151.209	150.73	145.347	13.932	0	0	Q50EK4.1RecName: Full=Cytochrome P450 750A1; AltName: Full=Cytochrome P450 CYPC	GO:0016020;GO:0016491;GO:0046872	up
154f5901-8f3c-400a-9a84-54fbcdb99c49	0	0	0	131.878	128.143	124.895	13.7511	0	0	Q50EK4.1RecName: Full=Cytochrome P450 750A1; AltName: Full=Cytochrome P450 CYPC	GO:0004497;GO:0005506;GO:0016021;GO:0016705;GO:0020037;GO:0055114	up
86335366-a940-4c68-952b-bc642ff80efa	0	0	0	275.397	260.948	275.094	13.3141	0	0	XP_010251871.1 putative germin-like protein 2-1	GO:0005618;GO:0030145;GO:0045735;GO:0048046	up
TCONS_00048773	0	0	0	116.608	114.978	117.935	13.1445	0	0	XP_021969132.1(+)-neomenthol dehydrogenase-like	---NA---	up
3c7d0de1-0547-4052-969f-2057031f3ce9	0	0	0	171.573	162.907	158.18	12.9452	0	0	XP_002979380.2lachrymatory-factor synthase	---NA---	up
72f7d948-d322-47c4-aa7d-9363af8e84ee	0	0	0	152.881	144.433	142.932	12.9428	0	0	Q50EK4.1RecName: Full=Cytochrome P450 750A1; AltName: Full=Cytochrome P450 CYPC	GO:0016020;GO:0016491;GO:0046872	up
e2c0e9f4-ec00-43d6-a8db-536efbdc8303	0	0	0	255.33	274.375	270.264	12.9049	0	0	---NA---	---NA---	up
TCONS_00038054	0	0	0	65.076	64.011	64.956	12.8481	0	0	Q50EK4.1RecName: Full=Cytochrome P450 750A1; AltName: Full=Cytochrome P450 CYPC	GO:0004497;GO:0005506;GO:0016021;GO:0016705;GO:0020037;GO:0055114	up
e5d833be-6273-4951-91c8-0b0d85edef45	0	0	0	62.699	61.115	59.061	12.4356	0	0	---NA---	---NA---	up
79ebda1d-2720-4fd9-910b-a1e1100b19e9	0	0	0	373.808	426.707	372.106	12.3489	0	0	---NA---	---NA---	up
TCONS_00059015	0	0	0	83.669	86.204	68.963	12.3457	0	0	AKH04260.1putative epoxidase	---NA---	up
TCONS_00011142	0	0	0	143.243	154.01	141.494	12.2014	0	0	ABA54806.1pathogenesis-related protein 10-3.3-like	GO:0050794;GO:0050896	up
TCONS_00010666	0	0	0	62.248	62.508	60.29	11.989	0	0	AKH04264.1putative hydroxylase	GO:0004497;GO:0005506;GO:0016021;GO:0016705;GO:0020037;GO:0055114	up
TCONS_00001096	0	0	0	26.448	25.166	24.151	11.8513	0	0	XP_022935059.1probable leucine-rich repeat receptor-like protein kinase At5g49770	GO:0004672;GO:0006468	up
TCONS_00003437	0	0	0	43.402	45.702	42.912	11.703	0	0	AFR44628.1class III secretory peroxidase	GO:0004601;GO:0005576;GO:0006979;GO:0020037;GO:0042744;GO:0046872;GO:0055114;GO:0098869	up
d5485173-3aa6-4249-96da-d73cdbe67576	0	0	0	40.014	42.301	40.069	11.6833	0	0	GAV56574.1F-box domain-containing protein	---NA---	up
TCONS_00037519	0.557	0.393	0	450.798	454.286	460.126	10.401	0	0	AKH04260.1putative epoxidase	---NA---	up
TCONS_00064114	0.233	0.071	0.081	118.984	122.427	120.57	9.85045	0	0	AKH04261.1putative hydroxylase	GO:0004497;GO:0005506;GO:0016021;GO:0016705;GO:0020037;GO:0055114	up
4975eda8-9241-44b8-8614-0848c8e4f89c	1.307	1.028	1.275	987.158	984.782	974.417	9.67681	0	0	ATG29995.1CYP750C26	GO:0016020;GO:0016491;GO:0046872	up
TCONS_00037696	0.973	0.857	1.548	669.437	664.102	657.179	9.2208	0	0	Q50EK4.1RecName: Full=Cytochrome P450 750A1; AltName: Full=Cytochrome P450 CYPC	GO:0016020;GO:0016491;GO:0046872	up
b622c783-7390-456d-9bbe-385709ffe41d	0.78	0.685	0	318.755	333.45	337.921	9.13364	0	0	---NA---	---NA---	up
TCONS_00012176	0.274	0.363	0.708	250.093	233.742	250.273	9.07355	0	0	AKH04261.1putative hydroxylase	GO:0004497;GO:0005506;GO:0016021;GO:0016705;GO:0020037;GO:0055114	up
TCONS_00025609	0.831	1.048	1.164	452.218	455.986	453.1	8.79523	0	0	AKH41021.1cytochrome P450 CYP76AA21	GO:0016020;GO:0016491;GO:0046872	up
0f207725-3225-423a-926c-c494585e1c0c	2.909	2.147	2.317	963.35	968.743	946.149	8.61029	0	0	AAL49998.1PR10 protein	GO:0050794;GO:0050896	up
e574d7c0-d914-45e1-ad45-769ae2c8f05d	0.507	0.212	0.162	107.642	114.792	108.769	8.46747	0	0	AKH41026.1cytochrome P450 CYP76AA26	GO:0004497;GO:0005506;GO:0016021;GO:0016705;GO:0020037;GO:0055114	up
TCONS_00036843	4.561	4.213	5.272	1527.54	1542.2	1540.51	8.36847	0	0	XP_002532823.1probable glutathione S-transferase	GO:0004364;GO:0005737;GO:0006749;GO:0016829	up
TCONS_00030119	1.277	1.663	2.793	521.672	517.09	492.39	8.07097	0	0	XP_011626659.1geraniol 8-hydroxylase	GO:0004497;GO:0005506;GO:0016021;GO:0016705;GO:0020037;GO:0055114	up
TCONS_00019136	3.152	2.893	3.997	855.907	849.103	862.838	8.00837	0	0	Q50EK4.1RecName: Full=Cytochrome P450 750A1; AltName: Full=Cytochrome P450 CYPC	GO:0016020;GO:0016491;GO:0046872	up
194a8e15-fab1-4e14-8ba6-7ec70cc58fd7	0.811	0.706	0.84	212.885	191.901	196.328	7.98346	0	0	---NA---	---NA---	up
4018e895-65de-4426-a487-9f4f37d2d097	0.547	0.615	0.799	163.674	160.735	158.696	7.93692	0	0	AFN21429.1terpene synthase	GO:0000287;GO:0005737;GO:0010333	up
TCONS_00018765	9.517	7.489	7.933	1722.23	1768.17	1744.84	7.7303	0	0	XP_010661585.1 2-methylene-furan-3-one reductase	GO:0016491;GO:0055114	up
TCONS_00004271	5.138	6.391	5.434	1072.99	1049.98	1053	7.54115	0	0	---NA---	---NA---	up
af02f8ef-9a36-4f1e-b259-71ea0b3eba72	2.818	3.558	2.955	523.63	496.346	512.095	7.35213	0	0	AFN21429.1terpene synthase	GO:0000287;GO:0005737;GO:0010333	up
TCONS_00025456	4.024	4.516	5.94	788.102	773.485	774.675	7.34278	0	0	AAL49994.1PR10 protein	GO:0050794;GO:0050896	up
a9e80ba6-7456-48a4-b3f2-474b7ca08e6f	1.824	2.782	2.591	351.54	333.812	363.587	7.16947	0	0	XP_010251871.1 putative germin-like protein 2-1	GO:0005618;GO:0030145;GO:0045735;GO:0048046	up
TCONS_00064804	0.943	1.441	0.729	153.079	152.244	151	7.15844	0	0	Q50EK5.1RecName: Full=Cytochrome P450 720B2; AltName: Full=Cytochrome P450 CYPB	GO:0004497;GO:0005506;GO:0016021;GO:0016705;GO:0020037;GO:0055114	up
01629d2b-3b72-4242-a5b1-9eb81eef4865	1.074	1.341	0.951	163.817	161.843	154.634	7.12522	0	0	---NA---	---NA---	up
TCONS_00032970	20.24	18.386	20.036	2550.16	2604.74	2621.14	7.06093	0	0	AAF12811.1putative intracellular pathogenesis-related protein	GO:0050794;GO:0050896	up
cd0174ce-9ebc-4263-a54d-a7ba18d9da55	9.436	9.979	9.553	1235.23	1249.14	1267.48	7.01827	0	0	---NA---	---NA---	up
TCONS_00043063	1.236	0.988	0.213	108.236	105.906	99.635	6.96635	0	0	AAM28917.1putative TIR/NBS/LRR disease resistance protein	---NA---	up
d81f5633-63fd-4aec-a4e3-85f8506e4bd0	0.953	1.502	0	101.448	105.95	116.31	6.94113	0	0	XP_019227956.1 BON1-associated protein 2	---NA---	up
eff36bbd-12d3-48ed-a153-1d9f5ad8b4d7	2.22	0.907	1.224	173.113	176.751	163.164	6.89741	0	0	---NA---	---NA---	up
ec0ce4aa-d19a-44ea-8c6d-6e0dc7c96234	0.314	0.282	0.496	42.368	42.981	41.145	6.8531	0	0	XP_010267979.1 acetyl-CoA acetyltransferase, cytosolic 1-like isoform X2	GO:0003985;GO:0005777;GO:0005829;GO:0005886;GO:0006635;GO:0009846;GO:0009860;GO:0016125;GO:0046872	up
TCONS_00031100	17.189	17.468	17.152	1818.16	1743.37	1776.54	6.69474	0	0	AAF12810.1putative intracellular pathogenesis-related protein	GO:0004864;GO:0006952;GO:0009738;GO:0010427;GO:0032515;GO:0038023	up
TCONS_00055502	0.486	1.381	0.749	88.509	90.888	90.381	6.63809	0	0	AKH41023.1cytochrome P450 CYP76AA23	GO:0004497;GO:0005506;GO:0016021;GO:0016705;GO:0020037;GO:0055114	up
0e52a2fa-84bc-4928-87ca-87648a7993b4	2.128	2.127	1.568	201.564	178.397	181.519	6.5692	0	0	XP_016182220.1probable L-gulonolactone oxidase 6 isoform X2	GO:0003885;GO:0016020;GO:0055114;GO:0071949	up
e1f433ca-c2bb-45cd-ac4e-ad79f09997a1	30.821	28.223	32.614	2755.1	2683.82	2731.18	6.49517	0	0	---NA---	---NA---	up
TCONS_00030204	5.635	3.921	5.13	418.75	422.615	422.132	6.44373	0	0	XP_018681731.1 aldehyde dehydrogenase family 2 member C4-like	GO:0004029;GO:0009699;GO:0043878;GO:0050269;GO:0055114	up
TCONS_00038937	7.733	8.286	6.638	656.29	658.715	654.467	6.43344	0	0	AAQ82685.13-hydroxy-3-methylglutaryl coenzyme A reductase	GO:0004420;GO:0005789;GO:0008299;GO:0015936;GO:0016021;GO:0050662;GO:0055114	up
TCONS_00017821	12.73	15.321	11.435	1183.07	1125.29	1115.77	6.42996	0	0	AFN21429.1terpene synthase	GO:0000287;GO:0010333	up
TCONS_00059890	0.456	0.464	0.607	43.347	44.758	43.066	6.41605	0	0	XP_021895309.1oxalate--CoA ligase-like	GO:0016207	up
de97080b-6b2c-4b7f-89e0-6a3311eb09e0	0.274	0.625	0.84	52.545	47.841	49.313	6.40804	0	0	ACC66092.1anthocyanidin synthase	GO:0008152;GO:0016491	up
81d44d78-3f08-45cf-8d8f-5bed89eebceb	1.267	0.917	1.538	96.233	104.129	104.004	6.37982	0	0	AKH41026.1cytochrome P450 CYP76AA26	GO:0004497;GO:0005506;GO:0016021;GO:0016705;GO:0020037;GO:0055114	up
TCONS_00038807	4.378	4.405	3.147	323.739	323.149	346.725	6.36549	0	0	AKH04260.1putative epoxidase	GO:0016491;GO:0046872;GO:0055114	up
TCONS_00002366	16.145	17.347	16.413	1333.59	1329.81	1337.27	6.32569	0	0	XP_006826972.1peroxidase N1	GO:0004601;GO:0005576;GO:0006979;GO:0009505;GO:0009506;GO:0020037;GO:0042744;GO:0046872;GO:0055114;GO:0098869	up
936ff815-35b9-4032-b29f-9772e7ae433d	1.307	0.857	0.506	72.535	72.71	70.686	6.31625	0	0	---NA---	---NA---	up
TCONS_00000429	12.537	12.61	9.583	918.672	927.046	882.993	6.29637	0	0	AKH04265.1putative FAD/FMN-containing dehydrogenas	GO:0016491;GO:0055114;GO:0071949	up
3ab9143c-c650-4f49-8627-fae1fa054ac2	3.78	4.153	2.955	281.294	281.067	283.745	6.26804	0	0	---NA---	---NA---	up
bb9e9a6c-21c2-4343-98cc-2e10f9e04dc8	2.199	2.056	3.279	191.673	196.816	183.594	6.25566	0	0	---NA---	---NA---	up
TCONS_00043802	5.412	5.554	6.173	434.186	439.312	425.897	6.2509	0	0	AKH04260.1putative epoxidase	GO:0016491	up
TCONS_00010897	12.872	11.995	12.821	917.605	924.292	908.418	6.19747	0	0	XP_002986098.2L-gulonolactone oxidase 3	GO:0016020;GO:0016899;GO:0050660	up
99b96010-1cce-42a7-91d6-5c84919c2a4b	6.811	8.638	8.075	556.493	570.592	565.009	6.17053	0	0	---NA---	---NA---	up
TCONS_00002730	5.584	6.743	6.881	456.926	450.128	462.212	6.16007	0	0	AAV66572.1glucanase-like protein	GO:0004553;GO:0005975	up
3f3362dd-0611-4bd1-9889-224ae45a5359	3.882	3.195	3.117	245.285	229.54	250.295	6.14917	0	0	---NA---	---NA---	up
TCONS_00054224	3.791	5.231	5.161	313.716	327.186	331.4	6.09424	0	0	AKH41026.1cytochrome P450 CYP76AA26	GO:0004497;GO:0005506;GO:0016021;GO:0016705;GO:0020037;GO:0055114	up
TCONS_00017291	1.561	1.512	2.408	121.053	121.802	118.21	6.05699	0	0	AFE61356.1copalyl diphosphate synthase	GO:0000287;GO:0006952;GO:0008152;GO:0009507;GO:0010333;GO:0050554;GO:0050559;GO:0052678	up
TCONS_00032166	0.365	0.776	0.273	33.577	30.497	32.56	6.02643	0	0	AIL29328.1cytochrome P450 reductase	GO:0003958;GO:0005789;GO:0010181;GO:0016021;GO:0050660;GO:0050661;GO:0055114	up
TCONS_00001361	2.726	4.415	3.41	227.319	226.677	230.458	5.99898	0	0	XP_019708800.1 neurogenic locus notch homolog protein 3-like	---NA---	up
TCONS_00011948	2.655	2.47	2.095	153.596	148.547	157.609	5.98462	0	0	XP_022721376.1pleiotropic drug resistance protein 1-like isoform X2	GO:0005524;GO:0016021;GO:0016887	up
af1d958d-4e75-421c-9a97-023412efb621	5.159	3.155	4.048	251.754	239.457	258.408	5.94854	0	0	---NA---	---NA---	up
f5fefcdf-7bf2-4214-b5e3-6e1cc167d5eb	2.98	2.056	2.105	145.862	137.215	138.76	5.8873	0	0	AHA46517.1tau class glutathione S-transferase	GO:0016740	up
77764ba9-a111-4956-8992-a5f8115f206d	12.486	9.898	10.868	642.945	655.72	647.661	5.88302	0	0	---NA---	---NA---	up
578cdb88-13ad-47f4-8899-85e24c16b9fa	0.811	2.943	3.198	141.703	136.645	135.357	5.88229	0	0	---NA---	---NA---	up
9651ef2c-6591-412f-b874-591139253950	8.929	6.794	7.448	455.353	451.982	433.648	5.86988	0	0	XP_008796972.1 pathogenesis-related protein PRB1-3-like	GO:0005615	up
TCONS_00000797	10.388	8.134	15.412	631.899	640.241	653.754	5.8558	0	0	AKH04265.1putative FAD/FMN-containing dehydrogenas	GO:0016491;GO:0050660	up
TCONS_00043800	4.216	5.604	6.841	313.309	319.967	308.28	5.82809	0	0	AKH04260.1putative epoxidase	GO:0016491	up
d9802d81-a5f7-4ae1-b2e6-cbed57db1f13	32.858	33.646	33.403	0.627	0.559	0.593	-5.79966	0	0	XP_011621487.1beta-amylase 3, chloroplastic	GO:0000024;GO:0005983;GO:0009409;GO:0009570;GO:0016161;GO:0102229	down
TCONS_00011438	6.071	6.723	5.404	340.373	336.883	335.988	5.79395	0	0	XP_010930700.1 1-aminocyclopropane-1-carboxylate oxidase	GO:0051213	up
TCONS_00017236	69.142	65.75	66.655	3693.2	3669.43	3660.72	5.77994	0	0	XP_010661585.1 2-methylene-furan-3-one reductase	GO:0016491;GO:0055114	up
TCONS_00032596	87.993	86.787	97.478	4899.09	4978.68	4919.88	5.77575	0	0	ABA54791.1pathogenesis-related protein 10-3.3-like	GO:0004864;GO:0006952;GO:0009738;GO:0010427;GO:0032515;GO:0038023	up
TCONS_00038793	13.449	11.299	10.898	631.415	620.451	604.65	5.7113	0	0	BAD93486.1pollen allergen CJP38	GO:0004553;GO:0005975;GO:0046658	up
TCONS_00004092	27.121	33.666	43.381	1805.17	1710.55	1759.48	5.68797	0	0	---NA---	---NA---	up
TCONS_00058884	6.345	7.53	6.001	330.505	337.892	321.102	5.63267	0	0	EFH45007.1DSBA oxidoreductase family protein	GO:0005829;GO:0009817	up
7a9ac269-1d34-443f-8d48-18b2f6a9c218	11.159	9.042	10.666	515.192	494.217	495.475	5.61945	0	0	XP_010910928.1 polyphenol oxidase, chloroplastic	---NA---	up
TCONS_00039156	0.892	0.444	0.749	32.004	33.448	32.516	5.57421	0	0	XP_010257393.1 transcription factor HBP-1b(c38)-like	GO:0003700;GO:0005515;GO:0009733;GO:0009751;GO:0009753;GO:0043565;GO:0045893	up
0ebd9bcf-cc1f-44cd-aece-437c4af858c4	1.652	2.5	2.166	104.121	94.892	94.585	5.52363	0	0	XP_020276223.1cationic peroxidase 1-like	GO:0004601;GO:0005576;GO:0006979;GO:0020037;GO:0042744;GO:0046872;GO:0055114;GO:0098869	up
babf815c-21ce-4ba0-b2e6-19c756b26433	6.993	6.32	8.763	333.09	335.095	333.573	5.51915	0	0	---NA---	---NA---	up
3e3614ea-2831-4e0c-9b74-9bb76a3ef060	14.301	16.743	15.857	683.09	705.317	711.827	5.48676	0	0	---NA---	---NA---	up
21757a77-4197-4b75-a864-c1135167667d	29.736	37.819	36.753	1516.06	1506.02	1510.23	5.44457	0	0	---NA---	---NA---	up
TCONS_00032597	23.108	23.385	25.602	1029.55	1027.39	1044.38	5.43234	0	0	ABA54791.1pathogenesis-related protein 10-3.3-like	GO:0004864;GO:0006952;GO:0009738;GO:0010427;GO:0032515;GO:0038023	up
ec7ca358-2b17-4404-9bd4-775a6b406526	24.223	27.074	24.488	1055.48	1072.54	1106.54	5.4138	0	0	---NA---	---NA---	up
TCONS_00032598	43.378	43.323	43.472	1817.31	1842.89	1852.86	5.41073	0	0	ABA54806.1pathogenesis-related protein 10-3.3-like	GO:0004864;GO:0006952;GO:0009738;GO:0010427;GO:0032515;GO:0038023	up
a8e8ba6d-f05e-40f5-9a29-79470488fe1b	3.851	4.294	3.177	159.438	153.528	173.802	5.41071	0	0	---NA---	---NA---	up
TCONS_00037195	31.632	29.383	32.169	1296.08	1274.24	1300.65	5.38457	0	0	---NA---	---NA---	up
TCONS_00032341	0.892	1.441	0.779	45.514	44.111	40.025	5.35251	0	0	ADL14246.1pimara-8(14),15-diene synthase	GO:0000287;GO:0009536;GO:0010333;GO:0016853	up
a9aca74e-3d5a-4abd-81de-b4ce512ff0ee	3.213	3.236	4.847	144.773	152.299	160.979	5.35031	0	0	---NA---	---NA---	up
TCONS_00011144	4.135	3.79	2.56	139.888	138.948	139.924	5.30803	0	0	AFR78294.1putative PR10 protein	GO:0050794;GO:0050896	up
TCONS_00031775	73.662	77.171	72.261	2941.96	2956.77	2894.89	5.30697	0	0	AAF60972.2pathogenesis-related protein PsemI	GO:0050794;GO:0050896	up
a07beb61-cb1f-4192-9015-66a1f8db6fd1	34.013	32.447	31.643	1294.36	1239.85	1254.42	5.27722	0	0	---NA---	---NA---	up
7636be9e-406c-4152-9b56-954a0f6723d8	6.101	6.108	5.738	237.683	223.144	224.816	5.25675	0	0	---NA---	---NA---	up
TCONS_00012160	50.534	43.454	39.738	1657.55	1661.67	1694.83	5.23388	0	0	---NA---	---NA---	up
ae8bafb6-c4cc-4c39-89d2-3da67db96bdf	20.625	18.617	22.707	761.753	744.447	780.844	5.21715	0	0	XP_010930700.1 1-aminocyclopropane-1-carboxylate oxidase	GO:0051213	up
daeee9b8-d99e-4c6d-8b2f-0d4c9ce4eca2	2.301	1.451	1.963	70.136	70.747	66.559	5.19743	0	0	---NA---	---NA---	up
69bfe074-b2ff-4fe8-bb28-884f1447ca7e	18.466	19.766	23.213	740.751	722.66	735.506	5.16997	0	0	---NA---	---NA---	up
TCONS_00018919	17.057	17.569	18.801	617.245	609.854	629.295	5.123	0	0	BAN10306.1class III plant secreteperoxidase	GO:0004601;GO:0005576;GO:0006979;GO:0016020;GO:0020037;GO:0042744;GO:0046872;GO:0055114;GO:0098869	up
7b5212df-ed90-4090-9cac-c75f801b91ff	2.027	1.996	2.004	64.316	68.344	75.1	5.10074	0	0	AKH04260.1putative epoxidase	GO:0009813;GO:0016706;GO:0051707	up
TCONS_00001425	58.104	64.249	61.049	2058.44	2021.35	2045.77	5.0644	0	0	BAN10306.1class III plant secreteperoxidase	GO:0004601;GO:0005576;GO:0006979;GO:0016021;GO:0020037;GO:0042744;GO:0046872;GO:0055114;GO:0098869	up
TCONS_00049268	4.652	3.77	4.108	136.664	141.526	132.448	5.04422	0	0	OVA12495.1Taurine catabolism dioxygenase TauD/TfdA	GO:0016491	up
TCONS_00049275	5.503	3.457	4.877	145.708	149.041	145.764	5.01156	0	0	AKH04260.1putative epoxidase	GO:0016491	up
TCONS_00032040	1.642	1.482	1.69	50.718	51.11	52.266	5.00022	0	0	OVA03405.1DNA-binding WRKY	---NA---	up
TCONS_00065518	7.338	10.826	8.743	281.646	290.754	296.479	4.99842	0	0	---NA---	---NA---	up
a788301e-d680-4537-93f5-954ce2ca6f64	3.304	3.407	3.653	112.647	104.601	110.558	4.98288	0	0	AFR44628.1class III secretory peroxidase	GO:0004601;GO:0005576;GO:0006979;GO:0020037;GO:0042744;GO:0046872;GO:0055114;GO:0098869	up
TCONS_00058961	39.76	40.027	34.678	1192.08	1203.49	1193.27	4.97188	0	0	XP_024532292.1glucan endo-1,3-alpha-glucosidase agn1	GO:0016787	up
36c0d391-713c-4328-995d-0b7e90f721f5	69.669	64.118	69.741	2067.81	2032.67	2105.16	4.94088	0	0	---NA---	---NA---	up
66baf955-efce-4fa5-aa16-8268b983ed3f	4.581	4.727	3.876	138.612	134.878	129.187	4.93045	0	0	XP_019711280.1 pathogenesis-related protein PRB1-3-like	GO:0005576	up
5e8552cc-89c9-473d-b98f-144a5ad56d9b	22.571	22.286	22.424	652.461	701.817	677.696	4.92433	0	0	---NA---	---NA---	up
TCONS_00055503	5.301	5.141	5.242	153.596	158.025	158.246	4.90866	0	0	AKH41023.1cytochrome P450 CYP76AA23	GO:0004497;GO:0005506;GO:0016021;GO:0016705;GO:0020037;GO:0055114	up
8a08c1a2-af7c-4b37-b4d6-15c69c829cb8	10.196	9.546	10.018	287.004	303.205	298.356	4.90834	0	0	AAL92120.1dirigent-like protein	GO:0048046	up
3a4197a1-b8bd-43d6-9f8c-03198697d788	13.581	14.414	11.617	401.433	400.905	383.995	4.90429	0	0	---NA---	---NA---	up
d367418f-a0cc-44af-89d6-8f80fc1043f7	17.321	16.874	16.464	520.605	489.149	503.544	4.90409	0	0	AKH41026.1cytochrome P450 CYP76AA26	GO:0004497;GO:0005506;GO:0016021;GO:0016705;GO:0020037;GO:0055114	up
TCONS_00030876	13.733	17.085	13.732	445.573	434.616	435.744	4.87857	0	0	Q50EK5.1RecName: Full=Cytochrome P450 720B2; AltName: Full=Cytochrome P450 CYPB	GO:0016020;GO:0016491;GO:0046872	up
7b5a0a2a-39c4-4618-a723-7c8015a487c1	4.571	4.637	4.928	143.518	134.483	132.305	4.86432	0	0	BAN10306.1class III plant secreteperoxidase	GO:0004601;GO:0005576;GO:0006979;GO:0016020;GO:0020037;GO:0042744;GO:0046872;GO:0055114;GO:0098869	up
a138ed3a-aaac-4f9c-af9b-dce02e382904	5.372	5.02	5.768	155.785	154.614	150.792	4.84462	0	0	OVA10470.1Cytochrome P450	GO:0016020;GO:0033075;GO:0043231;GO:0047052;GO:0047056;GO:0102632	up
TCONS_00043273	1.622	1.794	3.572	66.506	65.031	66.131	4.83971	0	0	XP_010906060.1 alcohol dehydrogenase-like 3	GO:0004024;GO:0005829;GO:0008270;GO:0046294;GO:0051903;GO:0055114	up
92d404f3-21fb-431f-90cb-3bf3133d6980	4.642	5.141	7.559	165.17	165.068	158.696	4.83358	0	0	---NA---	---NA---	up
e7dc90cc-61a9-42c1-9ea1-1bde8ac6020e	4.297	4.627	4.442	123.649	124.566	129.33	4.81542	0	0	AAQ82685.13-hydroxy-3-methylglutaryl coenzyme A reductase	GO:0004420;GO:0005778;GO:0005789;GO:0008299;GO:0015936;GO:0016021;GO:0016126;GO:0031966;GO:0042170;GO:0042282;GO:0050662;GO:0055114	up
dd215c82-3b20-4ded-935c-72c2dd05f2ef	2.736	2.187	2.388	66.605	67.28	64.177	4.76003	0	0	AKH04266.1putative oxidoreductase	GO:0016614;GO:0050660;GO:0055114	up
bbf9825a-2e53-451a-a45e-93e93162a6a5	12.071	13.295	10.079	322.716	323.423	316.25	4.75833	0	0	---NA---	---NA---	up
TCONS_00011036	9.324	8.85	9.664	255.726	244.986	240.119	4.74808	0	0	XP_008810946.1 alpha carbonic anhydrase 7-like	GO:0004089;GO:0008270	up
TCONS_00001384	5.655	7.449	7.954	185.545	183.421	178.05	4.70138	0	0	AFR44628.1class III secretory peroxidase	GO:0004601;GO:0005576;GO:0006979;GO:0020037;GO:0042744;GO:0046872;GO:0055114;GO:0098869	up
305f0b2a-1d4e-4dbb-b3cc-244c32b87c91	1.368	1.613	1.771	40.696	39.975	39.992	4.66473	0	0	ALC78711.1WRKY2 transcription factor	---NA---	up
TCONS_00055051	6.638	6.764	5.424	156.049	161.942	156.347	4.65169	0	0	GAV73784.1WRKY domain-containing protein	---NA---	up
TCONS_00026223	19.034	17.196	19.773	459.567	470.204	462.234	4.6472	0	0	---NA---	---NA---	up
TCONS_00025275	4.733	4.455	3.987	107.488	109.219	106.233	4.61519	0	0	---NA---	---NA---	up
ef02daff-f588-4d10-b2f9-ce5ca662b853	4.257	3.649	3.066	90.743	85.129	89.612	4.59476	0	0	ASU44001.1UDP-glycosyltransferase UGT8	GO:0016740	up
TCONS_00019307	7.561	5.524	7.185	158.129	162.852	163.449	4.59374	0	0	POE70203.17-deoxyloganetin glucosyltransferase	GO:0016757	up
8f49c4b8-a441-405e-9df3-97c71178174d	3.791	3.417	3.643	77.233	89.177	83.432	4.52956	0	0	---NA---	---NA---	up
TCONS_00038538	125.32	129.404	128.868	2830.11	2831.62	2931.91	4.49057	0	0	---NA---	---NA---	up
fadbaa7b-49ef-4a7b-8c4a-fdd712421d09	4.054	5.211	5.06	110.458	102.681	104.729	4.46858	0	0	Q50EK4.1RecName: Full=Cytochrome P450 750A1; AltName: Full=Cytochrome P450 CYPC	GO:0004497;GO:0005506;GO:0016021;GO:0016705;GO:0020037;GO:0055114	up
TCONS_00031676	16.054	12.811	17.192	334.311	336.993	320.51	4.44943	0	0	XP_010272271.1 glutathione S-transferase F10-like	GO:0004364	up
TCONS_00038315	2.463	3.226	3.208	63.106	65.591	60.488	4.4219	0	0	AAY78890.1CC-NBS-LRR resistance-like protein	---NA---	up
TCONS_00018255	2.098	2.52	2.368	47.572	48.455	49.335	4.37314	0	0	OVA03926.1zinc finger protein	---NA---	up
90babd02-0a59-4447-9fc9-00103abfae15	10.297	9.868	10.109	217.285	203.266	203.914	4.37198	0	0	Q08632.1RecName: Full=Short-chain type dehydrogenase/reductase	GO:0016491;GO:0055114	up
37a45a0d-1b8e-4fd0-85d4-9b2dda186c39	12.284	14.293	12.436	277.289	259.006	262.382	4.35557	0	0	AAF25366.1dirigent-like protein	GO:0048046	up
TCONS_00043815	9.051	11.078	10.048	194.699	196.421	224.684	4.3459	0	0	OVA11379.1Pollen Ole e 1 allergen/extensin	GO:0005199;GO:0009664	up
60cb5394-2a02-4be6-844c-33a887082334	16.804	15.341	14.126	307.621	310.313	301.441	4.3181	0	0	PWZ13864.1putative carboxylesterase 15	---NA---	up
TCONS_00018241	4.125	3.478	3.896	70.764	74.992	77.185	4.28163	0	0	XP_010031156.1 laccase-12	GO:0005507;GO:0016020;GO:0046274;GO:0048046;GO:0052716;GO:0055114	up
ba782512-f260-42e5-a9bb-744351d3f0d1	7.186	6.824	5.272	119.523	123.908	127.749	4.26063	0	0	OMO81634.1hypothetical protein CCACVL1_12336	---NA---	up
TCONS_00038665	1.703	1.845	1.447	30.464	32.099	32.89	4.24363	0	0	BAF31946.1putative ammonium transporter AMT2	GO:0005887;GO:0008519;GO:0019740;GO:0072488	up
b847e448-c6d0-4c3f-a9d9-f3a5c1e90235	12.213	12.015	11.566	226.274	224.658	219.579	4.23129	0	0	XP_024532292.1glucan endo-1,3-alpha-glucosidase agn1	GO:0016787	up
TCONS_00032804	3.699	3.861	3.016	66.858	63.265	64.857	4.19802	0	0	XP_024386128.1calmodulin-binding protein 60 B-like	GO:0003700;GO:0005634;GO:0043565;GO:0080142	up
6942570b-f3f3-47e4-b76f-41667a3869df	13.936	11.864	13.995	236.726	243.56	239.032	4.18899	0	0	XP_024532292.1glucan endo-1,3-alpha-glucosidase agn1	---NA---	up
27b3bd01-24d5-4595-99d4-34c5acfb6113	71.777	67.656	64.287	1199.14	1227.1	1205.94	4.16243	0	0	---NA---	---NA---	up
291db2a6-c68d-4a84-85df-6c3ca29cd608	5.311	3.77	3.643	69.982	75.453	78.459	4.134	0	0	XP_010065335.1 protein SUPPRESSOR OF npr1-1, CONSTITUTIVE 1-like isoform X1	---NA---	up
TCONS_00042921	19.561	20.593	24.762	373.797	379.985	373.149	4.12827	0	0	XP_010687452.1 endochitinase EP3	GO:0016798;GO:0043170;GO:0044248	up
TCONS_00004294	9.081	8.769	10.18	168.724	158.355	156.929	4.12161	0	0	XP_006444653.1germin-like protein subfamily 2 member 4	GO:0005618;GO:0009506;GO:0010497;GO:0030145;GO:0045735;GO:0048046;GO:2000280	up
TCONS_00055609	17.24	19.101	16.13	305.014	302.448	301.639	4.11333	0	0	AKH04258.1putative alcohol dehydrogenase	GO:0016616	up
TCONS_00044106	7.662	9.898	9.057	154.971	150.335	155.952	4.10873	0	0	XP_006434028.2probable glucan 1,3-beta-glucosidase A	GO:0004553;GO:0005975;GO:0007015;GO:0051015	up
TCONS_00000863	132.689	142.821	135.688	2287.02	2304.89	2334.8	4.07673	0	0	BAD77932.1class IV chitinase	GO:0004568;GO:0005975;GO:0006032;GO:0008061;GO:0016998	up
e2c47c97-9404-400d-adb8-d0ba66ae1a2b	206.614	196.677	204.661	3327.93	3318.12	3282.08	4.04432	0	0	XP_021773139.1pathogenesis-related protein PR-4-like	GO:0008061;GO:0042742;GO:0050832	up
TCONS_00043056	4.368	3.75	4.078	68.332	66.863	64.319	4.04124	0	0	XP_024515194.1L-gulonolactone oxidase 3	GO:0003885;GO:0016020;GO:0055114;GO:0071949	up
TCONS_00065653	1002.12	973.929	975.884	15554.4	15624.1	15737.7	4.0039	0	0	AAL50006.1PR10 protein	GO:0050794;GO:0050896	up
b46a0edd-39c0-401e-bade-72d3c17816cb	6.476	6.3	6.669	104.704	104.568	100.129	4	0	0	XP_020091554.1L-gulonolactone oxidase 2-like	GO:0003885;GO:0016020;GO:0055114;GO:0071949	up
TCONS_00012497	6.497	7.368	6.203	110.216	103.131	108.439	3.99656	0	0	XP_020578930.1NAC domain-containing protein 68-like	GO:0003677;GO:0005634;GO:0006355	up
TCONS_00031186	8.382	7.701	9.117	128.776	131.686	137.333	3.98871	0	0	ABR16961.1unknown	---NA---	up
TCONS_00026295	4.318	3.639	5.07	68.178	66.567	62.98	3.94175	0	0	AAS89342.11-deoxy-D-xylulose-5-phosphate synthase	GO:0008661;GO:0016114	up
5b9c9b94-7e00-40e0-8ba4-5c74290e4c35	5.666	5.342	6.385	89.808	88.88	86.363	3.94095	0	0	XP_010938845.1 cytochrome P450 94B3-like	GO:0004497;GO:0005506;GO:0016021;GO:0016705;GO:0020037;GO:0055114	up
TCONS_00039171	7.946	8.205	7.984	123.759	121.144	125.235	3.93969	0	0	XP_010929290.1 apoptosis-inducing factor 2	GO:0004174;GO:0005737;GO:0050660;GO:0055114	up
TCONS_00043058	13.753	16.45	16.302	231.016	235.047	240.558	3.92423	0	0	XP_008776304.1 caffeoylshikimate esterase-like	GO:0003846;GO:0016787	up
c3eeda42-622b-4933-bc0e-47d500cb4e71	64.885	60.479	63.943	943.679	918.325	929.441	3.89311	0	0	---NA---	---NA---	up
95e82015-f8ef-4435-9291-610642193267	54.577	68.311	56.708	881.409	877.066	871.434	3.8699	0	0	---NA---	---NA---	up
c4bf533c-77fe-46db-807a-a9b1c293bcad	4.956	4.788	4.371	69.047	67.247	69.226	3.86307	0	0	AKH41019.1(+)-sabinene-3-hydroxylase	GO:0004497;GO:0005506;GO:0016021;GO:0016705;GO:0020037;GO:0055114	up
TCONS_00016987	19.368	13.991	19.044	242.116	243.845	261.866	3.85045	0	0	---NA---	---NA---	up
TCONS_00011032	11.716	10.614	12.234	157.359	163.543	161.199	3.81266	0	0	XP_009391366.1 alpha carbonic anhydrase 7-like	GO:0004089;GO:0008270	up
TCONS_00038939	14.574	15.946	16.16	220.465	219.634	213.882	3.81169	0	0	AAQ82685.13-hydroxy-3-methylglutaryl coenzyme A reductase	GO:0004420;GO:0005778;GO:0005789;GO:0008299;GO:0015936;GO:0016021;GO:0016126;GO:0042282;GO:0050662;GO:0055114	up
TCONS_00039050	638.804	666.334	653.315	51.169	46.47	45.382	-3.759	0	0	---NA---	---NA---	down
ccd4681d-b0c2-43ca-a1a6-f3ae5542b861	38.412	38.303	41.276	503.53	511.814	531.23	3.72237	0	0	AAF12812.1putative intracellular pathogenesis-related protein	GO:0004864;GO:0006952;GO:0009738;GO:0010427;GO:0032515;GO:0038023	up
b47d2e0f-8d80-4b74-a547-0a3e1b9a2b5c	7.277	8.951	7.498	100.864	99.708	98.384	3.65042	0	0	BAD93486.1pollen allergen CJP38	GO:0008152;GO:0016798	up
TCONS_00038808	8.939	9.929	11.01	124.441	121.352	128.814	3.64648	0	0	XP_010529599.1 gibberellin 20 oxidase 1	GO:0044237;GO:0044238;GO:0044281;GO:0046872;GO:0051213;GO:0055114;GO:1901564	up
TCONS_00043858	29.392	34.463	27.696	378.11	375.202	383.885	3.62899	0	0	XP_006840283.11-Cys peroxiredoxin PER1	GO:0004601;GO:0005829;GO:0045454;GO:0051920;GO:0055114;GO:0098869	up
TCONS_00065712	31.713	32.003	30.651	380.981	390.659	392.052	3.62574	0	0	Q6WG30.2RecName: Full=Taxadiene 5-alpha hydroxylase	GO:0004497;GO:0005506;GO:0016021;GO:0020037;GO:0042617;GO:0050604;GO:0055114	up
TCONS_00047944	7.084	7.63	8.186	94.857	91.831	94.475	3.62027	0	0	BAP76056.1putative LHY	GO:0003677;GO:0005634	up
e1ee6413-289e-40af-a31c-aabed0cdb3cf	8.159	8.931	10.311	111.69	111.095	110.448	3.61451	0	0	XP_020977873.1probable aldo-keto reductase 2 isoform X3	GO:0016491;GO:0055114	up
16928971-d40e-4f01-9df9-73d65184ff82	9.253	8.487	10.514	108.555	108.682	107.078	3.53474	0	0	AAF25361.1dirigent-like protein	GO:0048046	up
746a619d-1cc0-4669-8478-222de0084b47	6.598	7.338	6.082	79.004	75.058	74.748	3.51103	0	0	XP_023890709.1G-type lectin S-receptor-like serine/threonine-protein kinase At2g19130	GO:0016740	up
TCONS_00025439	37.267	30.784	32.169	355.006	358.264	372.248	3.4452	0	0	XP_024530170.1germin-like protein 1-3	GO:0005576;GO:0046872	up
TCONS_00026225	42.861	43.434	47.267	453.747	492.824	475.539	3.4327	0	0	PSR86141.1Actin cytoskeleton-regulatory complex protein	---NA---	up
TCONS_00054406	244.063	245.957	255.894	21.509	24.255	23.471	-3.42184	0	0	XP_010267848.1 xyloglucan endotransglucosylase/hydrolase protein 9	GO:0004553;GO:0005618;GO:0010411;GO:0016021;GO:0016762;GO:0042546;GO:0048046;GO:0071555	down
TCONS_00030623	5.078	7.489	6.284	66.715	66.589	68.326	3.40719	0	0	XP_023921697.1probable WRKY transcription factor 31	---NA---	up
TCONS_00002829	11.23	12.328	12.963	123.803	128.011	128.199	3.38242	0	0	XP_010249930.1 pleiotropic drug resistance protein 1-like	GO:0005524;GO:0005886;GO:0016021;GO:0042626;GO:0055085	up
TCONS_00032570	11.29	12.862	15.776	140.9	134.571	135.17	3.37335	0	0	ABA54806.1pathogenesis-related protein 10-3.3-like	GO:0050794;GO:0050896	up
TCONS_00017845	4.834	5.02	5.161	50.674	53.085	50.279	3.36411	0	0	XP_010269183.1 sulfate transporter 1.2-like	GO:0005887;GO:0008271;GO:0015301;GO:1902358	up
TCONS_00049404	8.108	8.346	7.357	77.959	82.441	84.65	3.35974	0	0	XP_010032730.1 laccase-1	GO:0004322;GO:0005576;GO:0005886;GO:0006826;GO:0008152;GO:0046872;GO:0055072	up
TCONS_00031645	10.145	9.626	8.814	94.461	96.922	100.535	3.35032	0	0	XP_024543980.1aldehyde dehydrogenase family 2 member B7, mitochondrial	GO:0004029;GO:0009699;GO:0043878;GO:0050269;GO:0055114	up
96b08beb-4947-4bee-a759-272614d3d197	14.149	9.939	10.069	113.12	116.328	109.34	3.32056	0	0	AKH04266.1putative oxidoreductase	GO:0016614;GO:0050660;GO:0055114	up
077e8e70-c1c4-4c87-8611-d66f09f96a28	26.199	31.903	31.461	304.893	280.036	296.04	3.30412	0	0	---NA---	---NA---	up
TCONS_00001214	18.415	22.982	26.067	219.794	216.123	222.433	3.2951	0	0	BAD77932.1class IV chitinase	GO:0004568;GO:0005975;GO:0006032;GO:0008061;GO:0016998	up
aa018ac5-4b99-43b8-87f3-7d4967b41e89	17.605	17.609	19.935	175.435	180.295	179.62	3.28672	0	0	XP_010251606.1 late embryogenesis abundant protein At1g64065-like	---NA---	up
TCONS_00058972	6.071	10.171	8.591	80.126	79.534	84.584	3.28444	0	0	AAC49708.1caffeic acid O-methyltransferase	GO:0008152;GO:0008171;GO:0008757	up
0742313e-9f52-4b2c-9dfb-85482ecee53f	6.73	6.098	7.002	59.597	58.734	64.012	3.20462	0	0	ASU44001.1UDP-glycosyltransferase UGT8	GO:0016757	up
8a984e49-1df5-4ca4-95f5-ac36589fc308	16.915	13.991	15.553	130.877	130.468	145.215	3.13331	0	0	AAV66572.1glucanase-like protein	GO:0016787	up
TCONS_00064984	15.456	16.581	16.97	147.336	138.915	141.186	3.12962	0	0	XP_011621484.1expansin-like B1	---NA---	up
TCONS_00042700	7.236	8.175	6.992	62.963	65.58	62.08	3.08702	0	0	XP_010907563.1 oligopeptide transporter 3	GO:0005886;GO:0006875;GO:0009506;GO:0016021;GO:0046915;GO:0055072;GO:0055085;GO:1990388	up
f872b191-bdcd-462b-8747-15b58a6c871f	24.243	24.675	23.365	196.789	206.448	203.31	3.07253	0	0	XP_010255900.1 basic 7S globulin 2-like	GO:0019538	up
06590214-a718-43a4-8698-0aad9e789fb2	22.186	27.336	28.577	209.562	208.049	216.143	3.02101	0	0	EOY07334.1PAR1 protein	---NA---	up
TCONS_00026363	8.767	7.711	8.217	69.74	62.925	64.66	3.0057	0	0	XP_024378473.1protein DETOXIFICATION 54-like	GO:0006855;GO:0015297;GO:0016021;GO:0042908;GO:0042910	up
TCONS_00053185	43.855	41.761	41.964	331.825	340.734	338.941	2.99174	0	0	AAT73206.13-hydroxy-3-methylglutaryl-CoA synthase	GO:0004421;GO:0008299;GO:0016126	up
TCONS_00011853	9.578	9.203	8.48	72.546	70.418	65.571	2.94049	0	0	PUZ40681.1hypothetical protein GQ55_9G443700	---NA---	up
TCONS_00031998	97.256	98.57	95.768	749.739	732.215	735.627	2.93174	0	0	XP_002278096.3 protein SRG1	---NA---	up
TCONS_00059224	27.983	27.226	27.2	207.142	205.263	213.256	2.92632	0	0	PSS28973.1Inositol transporter like	GO:0016021;GO:0022857;GO:0055085	up
TCONS_00064737	9.152	6.935	8.065	59.762	61.927	55.603	2.89051	0	0	XP_022730086.1sugar transport protein 7-like	GO:0005351;GO:0005887;GO:0012505;GO:0042882;GO:0042900;GO:0090406;GO:1902600	up
TCONS_00038680	19.338	20.916	21.645	149.591	149.359	157.313	2.88326	0	0	ABD73009.12C-methyl-D-erythritol 2,4-cyclodiphosphate synthase	GO:0008685;GO:0016114	up
a52bef17-4d19-4ec9-b382-e4f297b9ce30	4.105	4.677	4.776	32.543	32.143	33.801	2.86366	0	0	CAD45029.1NBS-LRR disease resistance protein homologue	---NA---	up
TCONS_00065408	7.571	7.187	8.095	53.172	54.577	55.735	2.84398	0	0	XP_009588350.1 gibberellin 3-beta-dioxygenase 1-like	GO:0008152;GO:0051213	up
TCONS_00001634	61.753	51.941	54.876	389.981	381.938	415.94	2.82666	0	0	OVA20316.1Thioredoxin-like fold	GO:0004601;GO:0005623;GO:0045454;GO:0051920;GO:0055114;GO:0098869	up
TCONS_00002411	14.463	14.253	16.039	104.737	105.851	102.588	2.81633	0	0	XP_020102703.1WAT1-related protein At1g09380-like	GO:0016020	up
TCONS_00016777	63.344	59.783	57.315	405.064	411.601	434.537	2.79703	0	0	BAI94503.1pollen allergen CJP-8	GO:0016021	up
TCONS_00024735	12.983	11.945	13.631	90.028	88.683	87.285	2.79639	0	0	XP_002309828.2probable galactinol--sucrose galactosyltransferase 5	GO:0001101;GO:0006950;GO:0047274;GO:1901700	up
TCONS_00010135	18.294	16.269	16.616	118.863	116.525	118.813	2.79636	0	0	AAV32433.1mevalonate disphosphate decarboxylase	GO:0004163;GO:0005524;GO:0005829;GO:0016126;GO:0016301;GO:0016310;GO:0019287	up
TCONS_00055651	10.52	7.731	7.883	57.088	58.142	58.292	2.7387	0	0	XP_017618276.1 zinc finger protein CONSTANS-LIKE 1-like	GO:0008270	up
TCONS_00050024	18.233	17.619	17.962	112.658	115.22	111.294	2.66209	0	0	BAP76057.1putative LHY	GO:0003700;GO:0005634;GO:0009409;GO:0009651;GO:0009723;GO:0009733;GO:0009737;GO:0009739;GO:0009751;GO:0009753;GO:0042754;GO:0043433;GO:0044212;GO:0046686;GO:0048574	up
TCONS_00043952	32.057	30.451	29.629	189	188.402	196.032	2.64046	0	0	ABK26944.1unknown	---NA---	up
4483fc92-a4de-4323-a392-b6c79dd36995	28.915	26.48	28.506	177.954	162.315	166.71	2.6041	0	0	BAD93486.1pollen allergen CJP38	GO:0004553;GO:0005975	up
TCONS_00017290	109.094	108.307	102.356	646.982	639.616	631.974	2.59257	0	0	AES90225.1plastocyanin-like domain protein	---NA---	up
TCONS_00037792	34.409	30.874	32.361	197.097	183.377	196.976	2.56954	0	0	ALX35997.1dihydroflavonol 3'-hydroxylase 1	GO:0003824;GO:0008152	up
TCONS_00063975	33.203	34.745	34.921	197.405	201.248	192.618	2.52998	0	0	XP_017250344.1 probable 2-oxoglutarate-dependent dioxygenase AOP1	---NA---	up
9f1bd873-d2c6-45d1-baf6-1ef626153fdc	76.854	77.876	71.877	421.732	429.044	428.4	2.4985	0	0	XP_010270942.1 ATP-citrate synthase alpha chain protein 2	GO:0004775;GO:0005524;GO:0016829	up
8b7600b0-41a6-4d9f-a8ba-812eab610ad5	31.226	28.717	30.661	163.993	169.994	166.249	2.47377	0	0	XP_010271229.1 mitogen-activated protein kinase kinase 9-like	GO:0004674;GO:0005524;GO:0005737;GO:0023014;GO:0032147	up
TCONS_00002424	16.946	15.593	13.661	82.733	88.771	81.851	2.4597	0	0	XP_019463873.1 probable pectate lyase 18 isoform X1	GO:0030570;GO:0045490;GO:0046872	up
4ad9b144-d842-45ee-aef9-12ab89cb4aab	227.168	226.815	229.189	41.433	40.963	42.803	-2.4455	0	0	XP_020216890.1bark storage protein A-like	---NA---	down
9364fceb-ee6c-4934-9497-17badd5a181c	9.193	9.052	9.269	49.002	49.552	50.059	2.43661	0	0	XP_019051567.1 TMV resistance protein N-like isoform X3	---NA---	up
TCONS_00036821	297.688	288.534	308.149	52.16	60.149	61.981	-2.35759	0	0	ACI87770.1putative dehydrin	---NA---	down
b923ebf3-3d1d-4583-a9c1-809692aeb26e	10.591	9.294	10.332	49.453	48.203	51.453	2.30743	0	0	XP_010248478.1 putative disease resistance RPP13-like protein 1	---NA---	up
a0d86878-3f62-4081-a7b9-362f2df11302	79.946	87.926	92.641	427.651	424.645	413.13	2.28626	0	0	XP_006847874.13-oxo-Delta(4,5)-steroid 5-beta-reductase	GO:0005829;GO:0008202;GO:0009611;GO:0010051;GO:0035671;GO:0046983;GO:0047568;GO:0050662;GO:0055114	up
TCONS_00047913	236.715	249.455	240.24	45.745	51.867	51.87	-2.2788	0	0	XP_003558000.1ricin B-like lectin R40C1	---NA---	down
TCONS_00048913	26.969	30.743	28.384	136.202	132.443	143.821	2.25692	0	0	XP_010260702.1 zinc transporter 8-like	GO:0016020;GO:0016491;GO:0030001;GO:0046873;GO:0055085	up
TCONS_00011957	20.118	20.583	19.874	93.735	88.606	95.562	2.19701	0	0	XP_024540335.1zinc finger CCCH domain-containing protein 30	---NA---	up
TCONS_00024416	36.355	37.769	35.68	162.574	166.911	171.628	2.18985	0	0	XP_008800948.1 lysine histidine transporter 1-like	GO:0003333;GO:0005886;GO:0015171;GO:0016021	up
TCONS_00032868	40.277	40.309	42.48	180.781	187.612	187.974	2.18203	0	0	ABK27104.1unknown	---NA---	up
TCONS_00030234	18.213	16.954	14.794	74.603	76.605	72.026	2.16447	0	0	AJP06317.1Lipase 2	---NA---	up
TCONS_00039051	452.38	439.176	457.924	98.499	102.319	100.415	-2.15098	0	0	---NA---	---NA---	down
TCONS_00012614	93.243	99.306	101.151	429.224	427.618	439.378	2.14827	0	0	---NA---	---NA---	up
f20c09a4-b314-4ccf-8097-0de13895da9f	11.28	11.723	11.081	49.75	47.654	51.662	2.12542	0	0	ADW94527.1putative TIR-NBS-LRR protein	---NA---	up
TCONS_00047930	2902.31	2919.22	2913.15	12559.7	12462.4	12559.7	2.11314	0	0	---NA---	---NA---	up
TCONS_00003032	76.571	73.109	79.031	331.242	324.333	326.163	2.1127	0	0	ALA48967.1isopentenyl diphosphate isomerase (chloroplast)	GO:0004452;GO:0009240;GO:0009507;GO:0016787	up
TCONS_00060318	14.564	14.485	13.357	61.951	60.544	59.39	2.10319	0	0	ADM73719.1auxin induced-like protein	GO:0016020	up
TCONS_00038570	26.828	25.633	24.478	108.819	110.481	109.965	2.10083	0	0	---NA---	---NA---	up
3db8f02e-7a25-41ed-9ff6-8b59abe64c72	35.767	34.191	33.555	151.451	146.737	144.194	2.10076	0	0	AAY78890.1CC-NBS-LRR resistance-like protein	GO:0043531	up
e7220acf-d5dd-4a89-a3a6-0ec8ef81693d	97.145	104.084	98.622	421.996	434.342	426.611	2.10069	0	0	XP_024403115.1putative methyltransferase DDB_G0268948	---NA---	up
TCONS_00049482	26.676	31.56	29.214	124.045	126.124	124.5	2.0981	0	0	PON45153.1Malic oxidoreductase	GO:0004471;GO:0004473;GO:0006108;GO:0046872;GO:0051260;GO:0051287;GO:0055114	up
TCONS_00042473	38.757	40.239	45.729	175.754	175.446	169.498	2.07299	0	0	---NA---	---NA---	up
TCONS_00030750	32.534	32.185	34.112	139.778	138.104	135.258	2.07051	0	0	AIL29328.1cytochrome P450 reductase	GO:0000166;GO:0005783;GO:0016491;GO:0043168;GO:0044425;GO:0050662	up
TCONS_00038714	34.267	38.898	37.046	154.047	154.065	154.107	2.06839	0	0	XP_012487141.1 sugar transport protein 13	GO:0005358;GO:0005886;GO:0009414;GO:0009506;GO:0009651;GO:0009737;GO:0016021;GO:1904659	up
6a759f18-1822-4c3c-8262-5f14eef0ca8f	25.743	26.732	25.915	109.908	110.163	107.781	2.06831	0	0	Q50EK1.1RecName: Full=Cytochrome P450 716B1; AltName: Full=Cytochrome P450 CYPA1	GO:0004497;GO:0005506;GO:0016021;GO:0016705;GO:0020037;GO:0055114	up
TCONS_00059685	55.54	50.379	55.008	219.035	227.829	223.762	2.06708	0	0	---NA---	---NA---	up
TCONS_00038456	98.848	95.748	101.242	23.016	23.663	24.085	-2.05976	0	0	GAQ79836.1cytochrome p450	GO:0004497;GO:0005506;GO:0016021;GO:0016705;GO:0020037;GO:0055114	down
TCONS_00017377	208.002	202.725	204.6	845.961	835.84	834.57	2.03829	0	0	---NA---	---NA---	up
0022ecd7-33e7-4e06-9ea3-50654b723810	15.446	14.485	15.958	60.917	64.581	61.761	2.03716	0	0	PKA63454.1ABC transporter C family member 3	GO:0000166;GO:0000325;GO:0005774;GO:0042626;GO:0055085	up
TCONS_00059427	79.773	78.451	81.996	327.402	330.071	319.544	2.03148	0	0	XP_011628272.1probable acetyl-CoA acetyltransferase, cytosolic 2 isoform X2	GO:0003985;GO:0005777;GO:0005829;GO:0005886;GO:0006635;GO:0009846;GO:0009860;GO:0016125;GO:0046872	up
TCONS_00043044	561.423	589.053	568.85	2287.43	2276.68	2343.97	2.0124	0	0	AHA46528.1lambda class glutathione S-transferase	GO:0004364	up
TCONS_00043971	28.611	31.096	28.799	115.211	117.556	122.392	2.00256	0	0	XP_006841705.1NAC transcription factor 56	GO:0007275	up
TCONS_00036845	0.355	0	0	79.268	70.494	77.668	9.13951	1.04741916918344e-321	5.41397134712838e-320	AGC13136.1tau class glutathione S-transferase	GO:0016740	up
a64278c3-e8d0-464e-86c4-d6c91fd6c18a	0	0	0	100.897	95.386	91.753	11.6636	1.87744945419674e-321	9.67874600203002e-320	ARQ79445.1flavanone 3-hydroxylase	GO:0016491;GO:0046872;GO:0055114	up
TCONS_00061083	0	0	0	60.29	59.118	56.624	11.5294	3.93457115218408e-315	2.0124143842982e-313	KHN21188.1Apoptosis-inducing factor like A	GO:0004174;GO:0005737;GO:0050660;GO:0055114	up
63784936-be7a-4e34-ae97-d1dc738edbb7	68.321	70.962	70.753	18.153	17.629	16.116	-2.00521	9.72889040424964e-315	4.96300752114066e-313	AGC39094.1remorin-3 protein	---NA---	down
TCONS_00009908	12.324	11.713	12.892	58.629	56.869	53.407	2.20397	1.0595473623927e-311	5.36296089634973e-310	---NA---	---NA---	up
39986b74-b47f-4a14-8c57-7d40348a969c	3.122	3.689	2.176	55.757	61.532	56.327	4.25577	1.06619842403753e-311	5.38264473813973e-310	XP_012857120.1 E3 ubiquitin-protein ligase ATL6-like	---NA---	up
TCONS_00031309	0.75	1.31	1.801	104.253	96.187	99.975	6.26248	1.81799391547495e-310	9.13073387393307e-309	XP_006827727.1C2 domain-containing protein At1g63220	---NA---	up
TCONS_00002888	12.527	11.642	13.114	73.228	73.423	73.365	2.57038	2.26841080041734e-310	1.13636301459467e-308	XP_021683004.1vesicle-associated protein 4-2-like	GO:0005789;GO:0005886;GO:0061817;GO:0090158	up
32331ed0-e9b7-463b-b9b5-b52bb1af863c	14.301	10.08	13.691	246.792	251.063	242.128	4.31326	2.11037953539545e-309	1.05449e-307	---NA---	---NA---	up
TCONS_00031056	3.537	3.326	6.466	114.221	113.3	114.247	4.70491	3.76966090688926e-309	1.87876e-307	AHA46520.1tau class glutathione S-transferase	GO:0016740	up
f4addfe2-8b2c-46d8-9c47-d6dbfa0c794f	1.845	2.893	2.277	73.8	72.853	75.363	4.96057	2.21102853389734e-308	1.09634e-306	XP_024045575.1dirigent protein 23-like	GO:0005576	up
TCONS_00024327	23.686	24.968	24.883	107.19	113.585	119.351	2.2099	2.93989e-307	1.45405e-305	XP_021659128.1protein ASPARTIC PROTEASE IN GUARD CELL 1-like	GO:0008233;GO:0016020	up
TCONS_00048739	12.071	8.749	11.273	72.898	72.952	74.77	2.79619	4.5785e-307	2.25876e-305	XP_007025774.2 syntaxin-124	GO:0000149;GO:0005484;GO:0005886;GO:0006886;GO:0006887;GO:0006906;GO:0012505;GO:0016021;GO:0031201;GO:0048278	up
TCONS_00000865	6.78	5.635	6.547	60.477	58.734	60.082	3.25124	3.52877e-304	1.73212e-302	BAJ94605.1predicted protein	---NA---	up
TCONS_00054331	0	0	0	31.025	32.208	29.926	11.4811	2.38761e-299	1.15167e-297	---NA---	---NA---	up
TCONS_00010919	8.128	7.751	14.784	252.799	265.138	248.901	4.69083	3.07276e-293	1.46403e-291	---NA---	---NA---	up
TCONS_00024549	0	0	0	58.541	59.02	70.621	11.9433	3.35757e-293	1.59583e-291	PWA42418.1tubby C-terminal-like domain-containing protein	---NA---	up
TCONS_00030665	57.324	60.58	67.09	446.057	466.463	515.608	2.9658	9.83104e-293	4.66125e-291	AAF25364.1dirigent-like protein	GO:0048046	up
TCONS_00001659	3.76	3.115	3.916	32.609	30.234	32.747	3.15586	3.03352e-290	1.43133e-288	PSS24058.1Protein tweety-2 like	---NA---	up
TCONS_00054569	1.155	1.552	1.113	33.621	34.545	31.671	4.69131	4.34019e-286	2.02338e-284	XP_004143035.1 transcription factor RAX3-like	GO:0003700;GO:0005634;GO:0006355;GO:0030154;GO:0043565;GO:0044212	up
TCONS_00042984	0	0	0	20.254	19.34	19.376	11.3501	3.09096e-284	1.43072e-282	AIO10963.1terpene synthase	GO:0000287;GO:0010333	up
ac344dac-81ef-4ca0-a92f-a2017d7268aa	2.068	2.097	2.307	36.889	36.004	37.808	4.09513	1.74278e-282	8.02874e-281	XP_021664632.1flavonoid 3',5'-hydroxylase 2-like	GO:0005506;GO:0016021;GO:0020037;GO:0033772;GO:0055114	up
3142d2d6-bed4-4cdd-b98f-ed480c6dd5fa	7.368	8.991	9.603	69.597	71.931	66.647	3.00949	1.09762e-280	5.02095e-279	AFP90342.1transcription factor 3	---NA---	up
1cd4c87a-71be-4451-8da4-446d8abff8ba	0.284	0.816	0.739	27.758	28.16	26.061	5.4484	3.32095e-280	1.51204e-278	PSR85365.1Primary amine oxidase	GO:0005507;GO:0008131;GO:0009308;GO:0048038;GO:0055114	up
TCONS_00004398	19.439	20.109	19.51	80.852	76.967	81.17	2.017	2.90386e-278	1.31599e-276	AFX98061.1cinnamate 4-hydroxylase	GO:0005506;GO:0016021;GO:0016710;GO:0020037;GO:0055114	up
TCONS_00048038	0	0	0	34.854	37.979	37.742	11.42	1.30466e-275	5.87159e-274	XP_020251336.1uncharacterized acetyltransferase At3g50280-like	GO:0016746	up
TCONS_00053978	13.044	11.128	10.838	57.22	59.36	58.995	2.33154	8.23587e-275	3.69798e-273	AAL05942.1early embryogenesis aquaglyceroporin	GO:0015267;GO:0016021;GO:0055085	up
5247435f-76e7-47c8-9dee-156424fba10e	2.27	3.528	1.832	50.322	48.883	45.163	4.21904	2.17156e-273	9.72807e-272	XP_024524964.1probable glucan endo-1,3-beta-glucosidase A6	GO:0008152;GO:0016798;GO:0046658	up
05945ba2-afa1-41b7-8be0-535e44904298	5.159	5.07	5.019	32.994	30.98	30.046	2.63217	9.93796e-273	4.44176e-271	XP_017231234.1 TMV resistance protein N-like	---NA---	up
TCONS_00048935	45.152	44.482	45.921	5.952	5.792	6.17	-2.91688	1.57297e-271	6.9983e-270	PSS21691.1Natterin-3 like	---NA---	down
21ef61cf-cebc-42c3-be6b-9fe88f0d4ebe	9.78	10.019	8.561	113.616	112.773	103.499	3.54601	2.42015e-265	1.06219e-263	---NA---	---NA---	up
TCONS_00031054	0.75	1.149	1.548	61.357	58.998	61.454	5.70662	1.33814e-263	5.85984e-262	AHA46520.1tau class glutathione S-transferase	GO:0016740	up
5728d7d4-dafc-4aa8-90df-479d8a0ed282	9.568	9.042	8.257	180.726	192.055	169.992	4.34822	3.01324e-261	1.31363e-259	---NA---	---NA---	up
TCONS_00032068	4.753	4.979	5.93	355.798	359.46	412.954	6.17492	3.16437e-260	1.37337e-258	AAL92120.1dirigent-like protein	GO:0048046	up
TCONS_00010561	5.017	4.244	6.041	31.036	33.678	31.43	2.66815	4.46533e-260	1.93369e-258	XP_010278952.1 probable LRR receptor-like serine/threonine-protein kinase At1g06840	GO:0000166;GO:0004672;GO:0016020;GO:0016310	up
6ed54b8c-e924-4904-bc3b-f6a621e36b1f	0.253	0.595	0.961	29.54	30.354	28.07	5.59147	1.14239e-258	4.89269e-257	XP_002267624.1 AAA-ATPase At4g25835	---NA---	up
TCONS_00036844	0	0	0	61.94	65.722	63.364	11.2309	8.69471e-258	3.70752e-256	XP_021746029.1probable glutathione S-transferase	GO:0016740	up
TCONS_00030195	56.777	54.542	48.673	224.514	226.918	208.03	2.05296	2.00802e-257	8.54371e-256	---NA---	---NA---	up
77229bd9-9732-47eb-a81b-5f90599b30cc	0	0	0	54.943	51.253	56.767	11.3202	3.69199e-257	1.56745e-255	XP_010544125.1 germin-like protein subfamily 2 member 1	GO:0005576;GO:0005618;GO:0009506;GO:0010497;GO:0046872;GO:2000280	up
9c8374a2-2e13-44ed-b69e-33529aa065af	0	0	0	38.418	38.615	35.36	11.2927	5.41076e-256	2.29216e-254	AFR44628.1class III secretory peroxidase	GO:0004601;GO:0005576;GO:0006979;GO:0020037;GO:0042744;GO:0046872;GO:0055114;GO:0098869	up
8274d941-d880-4d09-8ccd-b35b2a81a09b	3.081	3.881	3.026	36.581	34.775	33.285	3.38272	3.34764e-252	1.3999e-250	XP_010917059.1 cyclic dof factor 2	---NA---	up
TCONS_00043966	0.375	0.323	0.324	16.217	16.872	16.379	5.57936	8.42929e-252	3.50986e-250	XP_021283925.1 putative wall-associated receptor kinase-like 16	GO:0005488;GO:0016301	up
a92eb3c0-92cc-4758-9492-d1ed383641fd	43.338	41.196	45.01	8.405	8.315	8.409	-2.35914	9.73302e-252	4.04408e-250	PWA97619.1disease resistance protein (TIR-NBS-LRR class) family	---NA---	down
TCONS_00054700	4.155	4.294	6.213	42.104	43.595	44.504	3.16659	1.07841e-249	4.45231e-248	AKH41023.1cytochrome P450 CYP76AA23	GO:0004497;GO:0005506;GO:0016021;GO:0016705;GO:0020037;GO:0055114	up
51b66742-e1e2-401c-a5e4-7d6177761518	15.111	14.192	16.919	68.409	70.056	66.932	2.16449	1.35683e-249	5.58995e-248	XP_002317867.1aldose 1-epimerase	GO:0004034;GO:0006006;GO:0030246;GO:0033499	up
TCONS_00024386	0	0	0	21.817	21.194	21.857	11.1189	4.14678e-249	1.70482e-247	Q50EK4.1RecName: Full=Cytochrome P450 750A1; AltName: Full=Cytochrome P450 CYPC	GO:0016020;GO:0016491;GO:0046872	up
fb6d08cd-bd6d-4ea0-9398-04fc525ec77f	18.557	18.92	21.655	89.5	86.039	90.776	2.17727	2.24835e-248	9.22393e-247	AFY26877.1basic peroxidase swpb6	GO:0004601;GO:0005576;GO:0005829;GO:0006979;GO:0009845;GO:0020037;GO:0042744;GO:0046872;GO:0050832;GO:0055114;GO:0098869	up
TCONS_00060903	31.703	33.163	32.3	6.876	7.142	8.233	-2.13608	1.34177e-247	5.49306e-246	EOY18474.1Pseudo response regulator, putative isoform 1	---NA---	down
TCONS_00018469	9.243	9.011	9.249	52.137	52.24	51.618	2.50919	1.39283e-247	5.69016e-246	AEW91476.1transcription factor WRKY	---NA---	up
TCONS_00019439	0.385	0.333	0.395	29.298	26.625	31.331	6.26931	1.47503e-247	6.01335e-246	XP_024389333.1F-box/kelch-repeat protein At5g15710-like	---NA---	up
7a82d350-ec4f-48b8-9d87-1cb73977246f	0.75	1.401	0.546	35.767	36.278	39.279	5.30781	2.89808e-246	1.17168e-244	KHN21188.1Apoptosis-inducing factor like A	GO:0004174;GO:0005737;GO:0050660;GO:0055114	up
7a72e1b8-8a37-4cb1-a442-5188ad1592d8	20.017	20.21	17.425	127.269	136.239	136.663	2.79608	4.45193e-245	1.79616e-243	---NA---	---NA---	up
TCONS_00042497	3.507	3.619	6.932	108.225	113.311	111.184	4.58858	5.11033e-244	2.05754e-242	---NA---	---NA---	up
82d55072-ca8b-4158-a4f6-f85445e2207d	5.919	6.592	5.586	76.87	70.889	65.692	3.56111	1.57941e-241	6.26842e-240	---NA---	---NA---	up
d1d35e6e-912a-44ab-ad26-d87eecd370af	39.142	42.587	41.377	175.743	186.57	175.92	2.13722	1.85219e-240	7.32124e-239	ABK21154.1unknown	---NA---	up
TCONS_00054193	1.966	2.409	2.246	32.323	29.96	29.3	3.78925	5.32172e-240	2.09504e-238	AKH41021.1cytochrome P450 CYP76AA21	GO:0004497;GO:0005506;GO:0016021;GO:0016705;GO:0020037;GO:0055114	up
TCONS_00043799	0	0	0	38.88	41.434	43.352	11.208	1.92399e-237	7.54383e-236	AKH04260.1putative epoxidase	---NA---	up
TCONS_00018943	0	0	0	44.337	45.811	40.388	11.2695	2.92259e-237	1.14362e-235	XP_008228620.1 probable 2-oxoglutarate-dependent dioxygenase AOP1	---NA---	up
5d132b82-c064-4f32-8bba-1cda5edbc3b7	1.591	2.187	1.68	33.434	33.185	33.746	4.18187	1.58404e-236	6.13682e-235	ABM60747.1ACC synthase	GO:0016847;GO:0030170;GO:0042218	up
94d3332a-7fee-4aeb-a722-8c325fe0a536	8.301	9.213	9.512	53.678	53.556	55.219	2.58848	9.06882e-236	3.49949e-234	Q5XLY0.1RecName: Full=Putative anthocyanidin reductase; Short=GbANR	GO:0009813;GO:0016491	up
dadcf52e-fd01-4fac-af90-73118f88941e	5.706	6.068	6.395	63.029	63.517	71.345	3.44214	1.96208e-235	7.55633e-234	XP_011017548.1 alpha-galactosidase-like	GO:0004557;GO:0008152	up
5f14a604-3af3-41ac-adb1-b5029842e5dd	9.405	10.08	8.267	49.31	48.115	48.895	2.39586	4.78213e-235	1.83444e-233	AKH04255.1putative oxidoreductase	---NA---	up
d5c0418f-0627-49eb-bebd-190c03e9ba1d	0.405	0.353	0.142	35.492	35.543	36.754	6.82346	3.45602e-234	1.32313e-232	XP_020520384.1putative germin-like protein 2-1	GO:0005618;GO:0030145;GO:0045735;GO:0048046	up
b959f3cd-6823-4818-8e1c-799f74ac6d81	3.578	4.647	4.786	30.013	29.027	29.168	2.75833	3.24868e-233	1.23889e-231	---NA---	---NA---	up
978ad531-42e8-4158-9e07-eb5d78764a1e	8.027	6.421	4.969	175.666	174.898	163.746	4.73781	6.1401e-233	2.33696e-231	---NA---	---NA---	up
TCONS_00048037	0	0	0	33.071	34.666	39.114	11.3656	3.56759e-231	1.35256e-229	XP_008801988.1 uncharacterized acetyltransferase At3g50280-like	GO:0016746	up
TCONS_00001175	61.094	67.877	70.055	0	0	0	-11.2836	5.89123e-231	2.22917e-229	XP_006849376.1peroxygenase 1	GO:0016021	down
781b80a8-5959-454a-b53c-5857e31c438f	4.601	5.786	4.635	53.942	52.185	58.611	3.44114	1.62187e-229	6.10142e-228	XP_020182728.1(+)-neomenthol dehydrogenase-like	GO:0055114	up
TCONS_00018840	0.821	1.583	3.329	41.906	43.332	44.504	4.50084	3.05114e-227	1.13903e-225	XP_021805654.1UDP-glycosyltransferase 83A1-like isoform X1	GO:0016740	up
TCONS_00058899	2.27	1.149	2.014	23.313	22.686	24.975	3.72594	1.24715e-225	4.62916e-224	XP_024532292.1glucan endo-1,3-alpha-glucosidase agn1	---NA---	up
e8557598-09af-4855-8a97-5cccaeb4a72a	5.838	4.798	4.371	33.996	32.099	31.748	2.70661	5.99414e-225	2.22068e-223	ADW94527.1putative TIR-NBS-LRR protein	---NA---	up
TCONS_00025567	14.797	18.869	17.101	94.164	98.337	91.105	2.4837	1.24383e-224	4.59064e-223	AHA46517.1tau class glutathione S-transferase	GO:0004364	up
TCONS_00012616	1.084	1.845	0.921	22.334	23.992	23.383	4.14249	1.10141e-223	4.04967e-222	PON78978.1Isopenicillin N synthase	GO:0008152;GO:0051213	up
TCONS_00023951	3.02	3.074	4.341	30.618	28.16	30.321	3.10359	2.35038e-222	8.57713e-221	XP_022033739.1serine carboxypeptidase-like 31	GO:0004185;GO:0005773;GO:0016021;GO:0051603	up
TCONS_00038473	3.841	3.145	4.22	91.139	99.916	86.363	4.64554	1.61713e-220	5.86835e-219	XP_008224143.2 protein PLANT CADMIUM RESISTANCE 7-like	---NA---	up
TCONS_00017248	4.399	3.83	3.43	49.255	47.457	50.388	3.65377	1.63229e-218	5.86872e-217	AKH04258.1putative alcohol dehydrogenase	GO:0016616	up
TCONS_00063868	0.172	0.071	0.546	34.865	32.274	27.609	6.94149	1.89539e-216	6.78962e-215	ABR16483.1unknown	---NA---	up
0721ef2f-bce5-4f01-acdc-42f817716341	2.818	2.641	2.236	66.858	74.411	72.212	4.78458	2.58958e-216	9.24235e-215	---NA---	---NA---	up
TCONS_00000237	0	0	0	61.566	60.402	57.096	10.9699	8.80448e-216	3.11951e-214	PWA68485.1germin, RmlC-like cupin domain protein	GO:0005576;GO:0046872	up
762eea1e-b674-4750-8f69-a004468822fb	3.162	3.992	2.56	33.731	29.554	32.967	3.28983	6.82494e-215	2.41375e-213	XP_009351728.1 flocculation protein FLO11-like	---NA---	up
TCONS_00003130	0	0	0	32.664	32.647	39.948	11.4337	1.31403e-214	4.63048e-213	AFN21429.1terpene synthase	GO:0000287;GO:0010333	up
7cd97eb9-f7dc-4bef-bb08-43fd76a6b66d	6.274	4.879	4.948	26.228	25.462	24.525	2.25346	2.00891e-214	7.06635e-213	XP_009605729.1 G-type lectin S-receptor-like serine/threonine-protein kinase SD2-5	GO:0016740	up
TCONS_00017872	2.047	1.623	1.913	22.862	22.653	23.987	3.64393	1.08799e-213	3.82013e-212	ADQ47506.1cup-shaped cotyledon	---NA---	up
269c3cd5-6e20-4f7b-baac-56ac55e2e6d3	10.824	11.43	9.633	97.784	96.581	101.139	3.20883	3.41389e-212	1.19652e-210	---NA---	---NA---	up
96bb4d8b-fc1a-49b6-8fc2-867b135e23f8	10.125	11.138	11.263	46.725	48.005	46.316	2.12094	1.71928e-210	5.98279e-209	XP_019168095.1 AAA-ATPase At4g25835-like	---NA---	up
TCONS_00043392	11.99	12.237	11.161	47.11	48.751	46.008	2.00727	1.97438e-210	6.85826e-209	ADW94527.1putative TIR-NBS-LRR protein	---NA---	up
TCONS_00037588	0.77	0.171	0.395	28.286	30.716	26.918	6.02267	3.86967e-210	1.3394e-208	ASU44001.1UDP-glycosyltransferase UGT8	GO:0042802;GO:0050275	up
TCONS_00049372	22.601	17.761	18.862	78.443	79.106	80.786	2.01745	7.75918e-210	2.68091e-208	XP_020211053.1heavy metal-associated isoprenylated plant protein 39-like isoform X1	GO:0030001;GO:0046872	up
TCONS_00053645	9.75	8.437	8.308	48.408	53.151	50.784	2.52994	3.00704e-207	1.02624e-205	Q9ZT64.1RecName: Full=Coniferin beta-glucosidase; Flags: Precursor	GO:0005975;GO:0009809;GO:0016020;GO:0042802;GO:0047782;GO:0102483	up
TCONS_00037536	5.402	6.784	7.842	187.218	171.431	164.833	4.74157	5.69845e-205	1.92121e-203	XP_002867714.1gibberellin 20-oxidase-like protein	GO:0016491;GO:0046872;GO:0055114	up
TCONS_00018326	32.392	30.895	29.275	6.359	6.374	5.983	-2.29739	4.1216e-202	1.36827e-200	NP_001330713.1target of AVRB operation1	GO:0050896	down
TCONS_00012051	1.064	1.512	1.103	38.132	40.853	36.93	4.95581	1.40795e-201	4.66612e-200	XP_022761374.1acid phosphatase 1-like	GO:0016787	up
TCONS_00042538	0.709	1.079	1.275	24.534	25.988	26.501	4.63966	1.27164e-200	4.20007e-199	XP_008804797.1 protein DETOXIFICATION 27-like	GO:0006810;GO:0016020;GO:0022857	up
94a96513-e0a5-4764-86f0-7e6df076044d	0	0.433	0	54.745	52.854	54.154	8.16305	4.04941e-200	1.33295e-198	AAU00103.2pathogenesis-related protein 10-3.1	GO:0004864;GO:0006952;GO:0009738;GO:0010427;GO:0032515;GO:0038023	up
TCONS_00043473	2.027	2.218	0.89	20.749	21.161	20.54	3.57738	7.75542e-199	2.53149e-197	---NA---	---NA---	up
3b3062e7-cceb-4b46-9bbb-6e28c2b20230	67.135	66.083	68.8	0	0	0	-10.7682	2.6806e-196	8.64848e-195	---NA---	---NA---	down
TCONS_00011681	3.304	5.141	6.851	240.213	205.877	185.493	5.40158	8.19434e-195	2.63503e-193	---NA---	---NA---	up
TCONS_00043034	5.706	5.776	5.211	55.372	57.769	50.762	3.30086	3.4533e-193	1.10138e-191	---NA---	---NA---	up
d8500949-4d7c-4037-8903-28a08ead593d	2.666	1.512	1.538	22.609	23.465	22.922	3.60792	5.78758e-193	1.84285e-191	XP_018811123.1 protein DETOXIFICATION 16-like	GO:0006855;GO:0015297;GO:0016021;GO:0042908;GO:0042910	up
6f6307c1-8e5c-4d29-8c96-1def261af733	0	0	0	70.279	77.537	85.441	11.0936	3.80988e-192	1.20917e-190	---NA---	---NA---	up
1099015f-d8b2-4384-921e-ec7c51aa7cc3	15.709	15.2	15.553	127.324	127.155	135.401	3.07547	7.08874e-192	2.24615e-190	---NA---	---NA---	up
995b5c40-4d88-4b55-ae81-0f5930eae1c9	4.966	3.498	4.139	56.582	59.217	58.139	3.79785	4.52237e-191	1.42141e-189	AKA59704.1phenylalanoyl CoA ligase	GO:0005524;GO:0005777;GO:0009611;GO:0009695;GO:0016021;GO:0016874	up
941ea3e6-7b77-444d-b2a7-fbabe4d6b11b	3.872	3.619	3.997	93.427	115.648	107.298	4.78604	3.36823e-188	1.05525e-186	---NA---	---NA---	up
TCONS_00025878	1.206	1.24	1.639	15.887	14.821	14.612	3.48356	4.73073e-187	1.47974e-185	XP_022861330.1protein LNK1-like isoform X5	---NA---	up
20ca0fca-564e-4255-a718-870a35b972b4	23.828	32.548	26.806	125.552	124.325	114.499	2.13051	7.42692e-187	2.31937e-185	---NA---	---NA---	up
64596c08-8292-412e-b898-c5d14709af25	4.926	4.667	5.444	31.971	29.323	34.218	2.66914	1.81835e-186	5.6604e-185	XP_012481433.1 putative disease resistance protein RGA3	---NA---	up
TCONS_00055364	10.632	9.939	10.443	67.056	61.784	70.225	2.68369	5.60712e-186	1.73714e-184	XP_006838114.2desiccation-related protein PCC13-62	---NA---	up
TCONS_00026588	0.77	1.22	1.761	37.956	36.717	38.236	4.90351	1.11743e-185	3.45639e-184	AAA85365.1ethylene-forming enzyme	GO:0016491;GO:0046872;GO:0055114	up
e44ac367-8d6e-4204-951e-e4b9cc1edc42	0.953	1.824	0.395	61.973	51.999	61.103	5.70802	1.33881e-185	4.13462e-184	AAF25366.1dirigent-like protein	GO:0048046	up
d3fa2e43-bcb9-4538-a2d4-f81617c4355a	4.895	3.931	3.42	32.301	30.387	31.66	2.94677	3.29386e-184	1.00765e-182	XP_010907028.1 UDP-glycosyltransferase 86A1-like	---NA---	up
TCONS_00037932	0.426	0.857	0.435	32.125	30.826	30.782	5.70048	7.00252e-184	2.13884e-182	XP_010929290.1 apoptosis-inducing factor 2	GO:0004174;GO:0005737;GO:0050660;GO:0055114	up
TCONS_00054879	11.169	9.132	10.311	49.695	49.827	44.274	2.24604	2.37883e-183	7.25452e-182	KYP55377.1Rhizopine catabolism protein mocA	GO:0050112;GO:0055114	up
TCONS_00011232	4.307	4.123	3.42	20.331	21.052	19.508	2.36263	3.53051e-183	1.07498e-181	XP_006853026.1quinolinate synthase, chloroplastic	GO:0008047;GO:0008987;GO:0009060;GO:0009507;GO:0019805;GO:0034628;GO:0042803;GO:0043085;GO:0051176;GO:0051539	up
33ecf4b1-04ed-4789-a8dd-c58232ec3fdb	4.774	3.911	2.742	42.676	38.9	39.301	3.39725	9.38625e-183	2.85351e-181	ADW94528.1putative truncated TIR-NBS-LRR protein	---NA---	up
TCONS_00002854	10.915	12.378	11.556	45.283	44.1	51.058	2.00566	1.41082e-181	4.26244e-180	XP_008798309.1 probable WRKY transcription factor 28	GO:0003700;GO:0005634;GO:0006355;GO:0043565	up
TCONS_00055676	0.801	0.171	0.718	25.26	23.279	23.416	5.4396	2.44004e-180	7.33782e-179	XP_022974383.1plant intracellular Ras-group-related LRR protein 6-like	---NA---	up
TCONS_00001099	0	0	0	41.092	36.926	32.593	11.0915	3.05326e-180	9.16778e-179	XP_022983259.1probable leucine-rich repeat receptor-like protein kinase At5g49770	GO:0016740	up
TCONS_00024213	1.5	1.663	0.617	32.983	32.022	38.554	4.73093	3.14449e-180	9.42719e-179	AKH04266.1putative oxidoreductase	GO:0016614;GO:0050660;GO:0055114	up
TCONS_00009979	5.382	4.869	4.948	22.433	23.904	22.647	2.1892	3.34348e-180	1.00084e-178	XP_006827968.1probable bifunctional riboflavin biosynthesis protein RIBA 1, chloroplastic isoform X1	GO:0003935;GO:0008686;GO:0009231;GO:0009507	up
TCONS_00032665	8.189	5.191	6.83	43.182	42.52	42.649	2.68478	1.85458e-178	5.50917e-177	---NA---	---NA---	up
TCONS_00036893	14.361	9.697	15.543	68.904	70.45	69.995	2.42175	1.11648e-177	3.31154e-176	CAC84493.1putative nucleoside diphosphate kinase	GO:0004550;GO:0005524;GO:0006165;GO:0006183;GO:0006228;GO:0006241;GO:0009543;GO:0046872	up
TCONS_00043836	13.875	9.898	11.556	75.978	68.805	77.24	2.66135	7.12544e-177	2.10703e-175	ASU44001.1UDP-glycosyltransferase UGT8	GO:0008194;GO:0016758	up
ef8277f0-65f7-4812-bba8-fefcc967de0f	0	0	0	26.646	28.391	27.631	10.6568	3.0936e-176	9.12027e-175	OVA05703.1WD40-like Beta Propeller	---NA---	up
6a20a8ca-ce0b-4cce-9cb2-b87018b20366	5.818	4.758	5.292	25.667	24.858	25.732	2.27078	7.11159e-176	2.09341e-174	XP_021734616.1lipase-like PAD4	---NA---	up
TCONS_00043951	3.801	3.76	3.319	26.173	24.343	23.668	2.77132	4.63589e-175	1.36054e-173	XP_023902004.1cationic amino acid transporter 5 isoform X1	GO:0005313;GO:0005886;GO:0015189;GO:0015813;GO:0016021;GO:0051938;GO:1903401	up
TCONS_00064671	13.338	13.346	13.863	62.424	60.533	57.985	2.16716	3.71818e-172	1.08143e-170	XP_011031400.1 protein GLUTAMINE DUMPER 5-like	---NA---	up
TCONS_00025829	4.581	6.189	6.011	31.828	31.89	31.342	2.50054	6.23555e-172	1.81091e-170	XP_010916448.1 LEAF RUST 10 DISEASE-RESISTANCE LOCUS RECEPTOR-LIKE PROTEIN KINASE-like 1.2 isoform X2	---NA---	up
de06c23f-7f8e-418d-b00c-3642c94263f2	4.916	7.429	6.638	60.895	61.773	65.79	3.29905	2.53604e-171	7.32144e-170	---NA---	---NA---	up
6018e425-e100-428c-850d-a73300dcf32a	9.659	8.911	9.411	42.236	38.802	40.069	2.1194	9.63707e-171	2.77397e-169	XP_010271229.1 mitogen-activated protein kinase kinase 9-like	GO:0004674;GO:0005524;GO:0006468	up
TCONS_00004454	0.831	0.675	0.982	16.063	15.249	14.798	4.21904	1.39318e-170	4.00428e-169	OVA03405.1DNA-binding WRKY	---NA---	up
TCONS_00011184	131.533	120.756	120.59	27.559	30.201	26.786	-2.12392	3.39188e-170	9.72024e-169	XP_021627484.1embryo-specific protein ATS3A-like	---NA---	down
TCONS_00042814	0.679	1.089	1.872	27.24	29.422	29.113	4.55923	4.76038e-170	1.3622e-168	---NA---	---NA---	up
TCONS_00003414	0	0.423	0.101	23.39	21.523	26.018	6.88085	1.49013e-168	4.24535e-167	XP_019708800.1 neurogenic locus notch homolog protein 3-like	---NA---	up
b2d69187-3ba8-4e43-b1f8-88d27cde013a	14.848	13.073	13.833	68.772	73.994	72.662	2.38125	5.79106e-168	1.64505e-166	---NA---	---NA---	up
TCONS_00017916	11.078	11.43	10.929	83.482	87.816	89.305	2.9644	6.07995e-168	1.7246e-166	EOY04003.1Plastid movement impaired 2	GO:0005886	up
TCONS_00025718	0.953	1.401	1.073	22.609	22.346	24.272	4.34585	1.062e-167	3.00803e-166	XP_011622348.1sugar carrier protein C isoform X1	GO:0005351;GO:0005887;GO:0034219;GO:1902600	up
48d9e312-e17c-49fe-8227-658452609e4d	0	0	0	53.271	49.486	58.468	10.7715	6.35079e-167	1.78841e-165	XP_010251861.1 calmodulin-binding protein 25-like	---NA---	up
4bafbc02-17b8-414b-aec8-de9725fc62d2	5.361	5.504	5.667	46.769	44.868	43.33	3.03613	1.18219e-166	3.3195e-165	---NA---	---NA---	up
TCONS_00002304	72.385	65.912	67.293	14.225	10.992	12.57	-2.43755	3.62359e-164	1.00302e-162	XP_009414992.1 protein EMBRYO SAC DEVELOPMENT ARREST 3, chloroplastic isoform X2	GO:0009507	down
cd0a5967-6d1e-44c1-9e78-48458e66dec0	1.895	1.542	2.236	34.238	36.41	33.164	4.20747	6.35368e-164	1.75623e-162	ABF20552.1ACC oxidase	GO:0016491	up
TCONS_00024973	105.972	112.501	107.607	18.571	19.033	14.414	-2.6168	8.96489e-164	2.47449e-162	---NA---	---NA---	down
1436254c-d79d-4961-820c-25e604bca526	1.449	2.207	2.054	41.411	44.671	42.012	4.47467	1.23128e-163	3.39376e-162	---NA---	---NA---	up
a8fd363e-1032-4069-83eb-b27612c40fb0	28.621	20.008	28.111	115.431	119.048	127.694	2.25308	5.4588e-163	1.49825e-161	---NA---	---NA---	up
TCONS_00031252	0.547	0.343	0.476	16.206	17.684	17.707	5.23422	5.91787e-163	1.62196e-161	ABW80964.1alpha pinene synthase	GO:0000287;GO:0009536;GO:0010333	up
TCONS_00016899	6.223	5.463	6.446	25.238	26.778	27.489	2.13864	6.3645e-163	1.74192e-161	XP_008810306.1 phospholipase D alpha 1-like	GO:0004620;GO:0006629;GO:0008081	up
8bb7be92-e8e0-411e-ac1b-cd79c3095b34	140.726	122.278	126.308	17.691	18.024	19.464	-2.81296	1.50282e-162	4.09014e-161	CAA63570.1low molecular weight heat-shock protein	---NA---	down
TCONS_00050034	29.716	28.838	28.313	6.194	7.8	6.927	-2.04365	4.4766e-161	1.20992e-159	XP_019250732.1 uncharacterized membrane protein YMR155W-like	GO:0016020	down
TCONS_00058974	3.152	3.84	2.874	22.752	23.312	24.514	2.82134	3.35475e-160	9.02956e-159	XP_020531939.1 cytochrome P450 81E8	GO:0004497;GO:0005506;GO:0016021;GO:0016705;GO:0020037;GO:0055114	up
cf049346-5e2d-4daa-b90d-57f023c384bf	3.132	3.609	5.191	39.144	37.255	42.078	3.31697	7.68086e-160	2.06451e-158	XP_020519800.1haloacid dehalogenase-like hydrolase domain-containing protein Sgpp isoform X2	GO:0016787	up
TCONS_00055166	0	0	0	20.969	18.967	19.332	10.5651	2.21908e-158	5.93186e-157	XP_006833530.24-hydroxybenzoate polyprenyltransferase, mitochondrial	GO:0002083;GO:0006744;GO:0008299;GO:0009793;GO:0031305;GO:0047293	up
TCONS_00025082	0.497	0.595	1.154	14.401	13.877	14.48	4.26578	2.76649e-158	7.35479e-157	XP_006847936.2cysteine-rich receptor-like protein kinase 2 isoform X2	GO:0016020;GO:0016301;GO:0016310	up
0e4c1e0a-7faf-4c15-9c40-1acb2fa06962	0	0	0	16.877	15.556	17.63	10.5999	2.95392e-158	7.84239e-157	ABK24781.1unknown	---NA---	up
TCONS_00049868	1.956	1.945	1.154	68.211	59.436	65.538	5.22095	1.03597e-157	2.74665e-156	---NA---	---NA---	up
TCONS_00026031	0.405	0.625	0.496	19.231	18.463	16.785	5.1266	1.48701e-157	3.93714e-156	XP_024399007.1extradiol ring-cleavage dioxygenase-like isoform X2	GO:0006725;GO:0008198;GO:0008270;GO:0016701;GO:0055114	up
TCONS_00032672	2.25	1.804	4.26	53.172	48.521	47.842	4.19906	1.65125e-157	4.36607e-156	XP_009363395.1 putative late blight resistance protein homolog R1B-19	GO:0030001;GO:0046872	up
TCONS_00059839	6.851	7.056	5.626	27.57	28.698	27.851	2.10353	2.32761e-157	6.13777e-156	XP_008799557.1 probable trehalase isoform X1	GO:0004555;GO:0005991;GO:0016020	up
TCONS_00011143	0	0	0	46.857	49.816	43.944	10.5863	1.34203e-156	3.5198e-155	XP_021715456.1probable glutathione S-transferase	GO:0004364;GO:0005737;GO:0006749	up
58d77bd5-6263-45ce-bb9a-141c13990623	17.655	14.646	14.298	79.818	82.529	72.882	2.34896	7.57581e-156	1.98161e-154	XP_011457581.1 protein TIFY 3A-like	---NA---	up
TCONS_00042973	7.186	7.64	7.205	36.163	32.274	34.35	2.22114	3.43031e-154	8.92476e-153	XP_019421393.1 protein NUCLEAR FUSION DEFECTIVE 4-like	---NA---	up
TCONS_00031374	7.997	7.338	7.316	30.761	29.619	32.516	2.03521	2.6991e-147	6.73461e-146	XP_012853228.1 phosphoethanolamine N-methyltransferase 1-like	GO:0000234;GO:0006656;GO:0032259	up
TCONS_00024065	4.399	5.483	4.28	29.595	32.439	33.175	2.73665	1.08053e-146	2.69262e-145	PSS21041.1Shikimate O-hydroxycinnamoyltransferase	GO:0016740	up
TCONS_00036820	26.209	29.201	27.119	6.414	5.694	7.125	-2.1127	2.32452e-146	5.78518e-145	ACI87770.1putative dehydrin	---NA---	down
TCONS_00053777	11.382	10.644	9.745	48.265	45.022	45.514	2.1311	6.53177e-144	1.60713e-142	XP_011078317.1SPX domain-containing protein 1-like	---NA---	up
1bfc09a4-8690-46d9-a136-670420678c43	26.777	23.919	23.456	5.666	4.75	4.907	-2.26784	3.22482e-143	7.91462e-142	XP_023756896.1uncharacterized protein LOC111905432	---NA---	down
TCONS_00018794	0	0	0	22.323	23.641	20.474	10.4731	3.64747e-142	8.92943e-141	---NA---	---NA---	up
TCONS_00011072	85.419	78.139	84.364	7.36	10.992	7.816	-3.21617	5.24941e-142	1.28189e-140	XP_012479792.1 xyloglucan endotransglucosylase/hydrolase protein 9-like	GO:0004553;GO:0005618;GO:0010411;GO:0016021;GO:0016762;GO:0042546;GO:0048046;GO:0071555	down
TCONS_00048786	5.716	6.31	7.104	31.773	31.144	29.563	2.27822	5.67498e-140	1.37206e-138	XP_019709005.1 ABC transporter C family member 14-like	GO:0005524;GO:0016255;GO:0042626;GO:0042765;GO:0055085	up
TCONS_00026029	0.922	1.462	0.951	18.791	20.097	21.967	4.15393	1.54487e-138	3.71206e-137	XP_014502312.2protein DJ-1 homolog B	---NA---	up
TCONS_00002794	30.344	28.606	27.069	5.226	5.288	4.863	-2.47254	3.5274e-138	8.44453e-137	XP_006838171.1WAT1-related protein At5g47470	---NA---	down
TCONS_00002676	0.578	0.504	0.597	31.234	34.326	33.504	5.84919	3.44184e-137	8.19941e-136	XP_023911374.1peroxidase 72-like isoform X1	GO:0004601;GO:0005576;GO:0006979;GO:0016021;GO:0020037;GO:0042744;GO:0046872;GO:0055114;GO:0098869	up
TCONS_00037667	13.48	13.023	14.096	1.529	1.262	1.262	-3.30968	5.94871e-137	1.41542e-135	XP_011026902.1 endoglucanase 6-like	GO:0008810;GO:0030245;GO:0030247	down
16ac6cea-9a92-49d9-8cf8-f9b4db1c9b47	4.966	5.564	4.604	27.306	27.151	28.125	2.43993	1.7448e-135	4.10639e-134	XP_002980884.2GDSL esterase/lipase 6	GO:0016788	up
9007ee70-7e80-46fc-9c65-6079931e1194	27.324	25.22	26.927	0	0	0	-10.2834	1.83269e-135	4.30285e-134	XP_006420392.1membrane protein PM19L	GO:0016021	down
4d79745f-c2ef-44db-91b7-a93400fc2fa6	0	0	0	53.667	52.799	49.345	10.3018	2.47427e-135	5.80218e-134	---NA---	---NA---	up
TCONS_00038055	0.649	0.323	0.759	20.023	17.245	19.222	5.03722	2.1979e-134	5.11103e-133	XP_024360463.1auxin transporter-like protein 3	GO:0003333;GO:0005886;GO:0015171;GO:0016021	up
TCONS_00064422	0	0	0	15.127	13.855	14.798	10.2842	1.40094e-133	3.24614e-132	PIN07101.1Serine/threonine protein kinase	GO:0004674;GO:0005524;GO:0006468;GO:0009860	up
cbdb7cb5-d0be-495c-b153-f2a28195a4b2	2.017	1.169	2.085	55.823	57.681	59.84	5.04219	5.83842e-133	1.34962e-131	XP_020187403.1probable calcium-binding protein CML28	GO:0005509	up
TCONS_00004858	1.257	1.411	1.194	13.873	15.238	17.082	3.56342	1.83929e-132	4.23668e-131	XP_003594425.1endoglucanase 25	GO:0008810;GO:0016021;GO:0016740;GO:0030245	up
26a91a33-191c-41ae-ac2e-022fd270ee42	3.213	5.614	3.663	40.619	39.877	40.947	3.25755	3.41857e-132	7.84659e-131	PON58872.1LRR domain containing protein	---NA---	up
TCONS_00065130	2.716	1.583	1.66	25.843	24.891	29.179	3.74819	1.89688e-131	4.33348e-130	XP_024370042.1putative methylesterase 15, chloroplastic	GO:0032787;GO:0042445	up
TCONS_00032686	13.013	14.495	18.265	74.834	76.956	67.668	2.27655	1.04231e-130	2.3673e-129	XP_014513187.1heavy metal-associated isoprenylated plant protein 39-like	---NA---	up
TCONS_00001442	7.976	6.965	6.881	46.901	47.216	44.713	2.67981	1.72311e-128	3.87741e-127	---NA---	---NA---	up
TCONS_00054834	5.26	7.116	5.474	30.684	27.217	28.828	2.27112	1.61446e-127	3.61621e-126	---NA---	---NA---	up
d6737deb-f5d5-4703-9f1f-8c2bce342b84	29.422	24.312	25.257	128.809	131.587	148.399	2.3794	2.31333e-127	5.16971e-126	OMO57155.1Alcohol dehydrogenase superfamily, zinc-type	GO:0004022;GO:0008270;GO:0055114	up
TCONS_00060565	3.041	3.467	3.866	27.284	30.212	28.949	3.06918	2.35528e-127	5.25744e-126	XP_011017968.1 acidic mammalian chitinase-like isoform X1	GO:0004568;GO:0005576;GO:0006032;GO:0008061	up
f8fe4f8d-dae6-4e8b-a2b5-93849bb9f778	9.882	10.574	12.507	76.76	65.426	70.533	2.69862	7.31526e-127	1.62917e-125	---NA---	---NA---	up
5f2efd1a-90f8-4c9c-a605-1452c8755ad4	3.365	2.349	2.327	21.85	20.953	18.684	2.94865	1.61759e-126	3.5943e-125	PIN19286.1putative UDP-galactose transporter	GO:0016020	up
db07d152-69f3-491c-b769-04d168589c10	22.591	21.661	21.776	109.589	108.594	102.314	2.29899	1.78009e-126	3.95087e-125	XP_007205614.1(+)-neomenthol dehydrogenase	---NA---	up
9268dce6-2cd7-4b0b-a232-b3bb9c162e8b	2.331	1.451	1.204	34.832	31.627	36.798	4.35968	3.63172e-126	8.03306e-125	XP_022885602.1cinnamoyl-CoA reductase 1-like isoform X2	GO:0016491	up
TCONS_00031556	8.858	7.439	8.702	34.997	31.814	35.909	2.04217	1.18932e-125	2.61878e-124	XP_002283592.2 protochlorophyllide-dependent translocon component 52, chloroplastic	GO:0010277;GO:0051537;GO:0055114	up
9658affa-9d5e-4919-8f8d-aa5dd8737234	4.48	4.163	5.738	29.232	30.354	28.751	2.6356	1.34562e-125	2.9596e-124	XP_011628522.1beta-fructofuranosidase, insoluble isoenzyme CWINV1 isoform X2	GO:0008152;GO:0016798	up
TCONS_00003184	19.601	18.869	18.822	1.705	1.766	2.075	-3.36964	1.89918e-125	4.16303e-124	XP_010265149.1 cytokinin hydroxylase-like	GO:0005488	down
TCONS_00039244	0.537	0.393	0.648	17.999	15.369	17.038	4.99631	3.64936e-125	7.9815e-124	XP_015935550.1serine/threonine-protein kinase UCNL-like	GO:0016301	up
TCONS_00032931	8.919	8.87	8.004	36.119	38.472	39.345	2.14095	1.94072e-124	4.22557e-123	XP_013675749.1alpha-galactosidase 2-like	GO:0005975;GO:0009505;GO:0009620;GO:0009911;GO:0009965;GO:0016020;GO:0048046;GO:0052692	up
cd8f5343-4e07-4a85-b5f8-5cd33eb348ad	13.926	14.273	13.995	57.539	53.611	61.641	2.03144	4.34397e-124	9.40567e-123	XP_006845408.1VQ motif-containing protein 4	---NA---	up
cc784c17-9660-4382-b39f-da2e488d26f8	2.767	1.341	4.129	57.044	62.442	67.064	4.53009	6.28299e-124	1.3589e-122	---NA---	---NA---	up
TCONS_00064908	1.155	1.089	1.012	25.414	21.48	19.936	4.35246	2.3903e-123	5.14694e-122	XP_006828987.1NAC domain-containing protein 35	GO:0003700;GO:0009965;GO:0010200;GO:0045792;GO:0048281	up
80ba8118-001e-48dd-a243-78caf5be7a24	5.361	4.113	5.161	22.785	23.29	20.287	2.19762	1.05758e-122	2.26473e-121	XP_012840846.1 cysteine-rich receptor-like protein kinase 2	GO:0016020;GO:0016301;GO:0016310	up
TCONS_00019627	5.524	7.288	6.628	43.435	39.438	39.136	2.64754	8.91234e-122	1.90224e-120	AHL39145.1class III peroxidase	GO:0004601;GO:0005576;GO:0005829;GO:0006979;GO:0009505;GO:0009506;GO:0020037;GO:0042744;GO:0046872;GO:0050832;GO:0055114;GO:0098869	up
TCONS_00000866	1.419	0.312	1.103	65.505	60.062	76.604	6.14392	3.72787e-121	7.93934e-120	---NA---	---NA---	up
TCONS_00054530	21.355	21.157	20.947	2.574	2.194	2.854	-3.06545	4.70083e-121	1.00006e-119	AFV79026.1myb-related protein	GO:0005488;GO:0009725	down
0ea7ab3d-91fa-45f0-bb0f-046bce814c2a	0.791	0.343	1.224	33.61	36.937	31.452	5.44788	2.63632e-120	5.57806e-119	---NA---	---NA---	up
TCONS_00002604	17.473	16.349	19.297	0.913	0.867	0.428	-4.51632	4.44407e-120	9.37246e-119	XP_010932681.1 protein NDH-DEPENDENT CYCLIC ELECTRON FLOW 5	---NA---	down
TCONS_00043483	4.936	1.724	5.12	92.932	95.1	111.93	4.70262	8.44597e-120	1.77739e-118	---NA---	---NA---	up
TCONS_00054655	13.196	14.979	13.438	67.1	71.701	70.181	2.32924	1.89078e-119	3.97471e-118	ADW94527.1putative TIR-NBS-LRR protein	---NA---	up
TCONS_00002049	0	0	0	20.221	18.77	17.389	10.1826	4.27151e-119	8.94081e-118	BAD93484.1pollen major allergen No.121 isoform 1	GO:0004553;GO:0005618;GO:0010411;GO:0016762;GO:0042546;GO:0048046;GO:0071555	up
TCONS_00032034	1.024	1.603	1.265	34.513	35.434	40.135	4.77796	1.24371e-118	2.59487e-117	XP_006438845.1protein TIFY 9 isoform X2	---NA---	up
647fe12a-cf7c-4041-8fcd-a568f926a19d	2.321	2.248	1.862	25.172	24.189	25.6	3.53115	4.71363e-118	9.80304e-117	XP_006858504.1clavaminate synthase-like protein At3g21360	GO:0016491;GO:0055114	up
TCONS_00055450	5.047	5.433	4.736	30.145	27.535	31.364	2.54045	5.20606e-118	1.08041e-116	AKH41022.1cytochrome P450 CYP76AA22	GO:0004497;GO:0005506;GO:0016021;GO:0016705;GO:0020037;GO:0055114	up
TCONS_00012394	0.122	0.524	0.617	17.053	17.245	17.466	5.31339	2.96134e-117	6.12607e-116	AAQ82685.13-hydroxy-3-methylglutaryl coenzyme A reductase	GO:0004420;GO:0005778;GO:0005789;GO:0008299;GO:0015936;GO:0016021;GO:0016126;GO:0042282;GO:0050662;GO:0055114	up
5ab0f864-77d1-47f9-9c4e-55141494e452	0.811	1.875	2.783	57.572	47.435	57.118	4.87788	3.73859e-117	7.72575e-116	XP_009363395.1 putative late blight resistance protein homolog R1B-19	---NA---	up
TCONS_00018793	2.939	2.994	2.378	27.174	21.578	24.052	3.12297	1.32759e-116	2.74055e-115	O65012.1RecName: Full=Cytochrome P450 78A4	GO:0005506;GO:0016021;GO:0016709;GO:0020037;GO:0055114	up
TCONS_00001881	1.976	1.371	1.589	10.485	9.412	10.198	2.61664	2.52642e-116	5.19877e-115	EOY21954.1Leucine-rich repeat protein kinase family protein	GO:0005488;GO:0016301	up
TCONS_00049927	1.743	0.837	0.718	16.118	16.828	15.797	3.89029	3.24619e-116	6.66581e-115	XP_021846810.1aluminum-activated malate transporter 10	GO:0016020	up
TCONS_00049489	0	0.131	0.111	7.547	7.12	6.795	6.33801	2.8936e-115	5.88597e-114	ADW94528.1putative truncated TIR-NBS-LRR protein	---NA---	up
TCONS_00024368	2.878	3.034	3.228	20.859	23.356	22.603	2.87138	3.77076e-115	7.66222e-114	XP_017243484.1 FAD-dependent urate hydroxylase-like	---NA---	up
ad9555aa-a597-4b1f-8af0-5b840ee6def8	13.52	12.953	12.022	53.414	49.322	52.342	2.0114	4.22894e-115	8.57537e-114	---NA---	---NA---	up
TCONS_00042337	99.07	92.895	91.852	13.84	11.859	14.732	-2.80557	5.31061e-115	1.07576e-113	---NA---	---NA---	down
TCONS_00012169	3.294	3.931	4.665	31.278	30.486	39.641	3.09115	7.71262e-115	1.5607e-113	AOG18230.1diterpene synthase	GO:0000287;GO:0010333;GO:0016102	up
TCONS_00001021	34.49	36.862	36.53	6.194	5.913	7.377	-2.47138	1.06578e-114	2.14999e-113	AAM28917.1putative TIR/NBS/LRR disease resistance protein	---NA---	down
TCONS_00038201	14.595	11.229	19.56	108.742	114.814	107.023	2.90211	1.28246e-114	2.58175e-113	M1T9X3.1RecName: Full=Isoflavone reductase homolog IRL1; AltName: Full=Isoflavone reductase-like 1; Short=GbIRL1; Short=IFR-like protein 1	GO:0009807;GO:0050664;GO:0055114	up
TCONS_00001093	1.166	1.31	1.123	13.191	14.009	12.932	3.47184	4.49086e-114	8.98494e-113	BBC20168.1pectin methylesterase	GO:0004857;GO:0005576;GO:0005618;GO:0016021;GO:0030599;GO:0042545;GO:0043086;GO:0045330;GO:0045490	up
TCONS_00017859	0.77	0.595	0.172	14.577	15.325	17.74	4.89452	2.94595e-113	5.85196e-112	Q5XLY0.1RecName: Full=Putative anthocyanidin reductase; Short=GbANR	GO:0003824;GO:0008152;GO:0043473	up
24d08415-748e-4802-8851-2f61e8fdcb81	48.324	43.847	51.78	9.429	10.071	11.055	-2.23409	3.39017e-113	6.72752e-112	XP_009764644.1 zinc transporter 11	GO:0005385;GO:0016021;GO:0071577	down
94c22984-ca6f-4a44-b5d8-ff9e14d028f8	3.334	2.913	3.096	26.591	29.696	32.121	3.2398	3.91225e-113	7.75564e-112	XP_022881623.1probable aldo-keto reductase 3	GO:0016491;GO:0055114	up
TCONS_00031329	2.919	2.228	3.198	35.118	37.946	41.562	3.7852	8.40454e-113	1.65769e-111	ALH22543.1expansin B1	---NA---	up
TCONS_00030899	18.527	14.737	21.139	71.501	74.235	77.668	2.05338	9.81963e-113	1.93483e-111	XP_016755562.1 putative disease resistance protein RGA3 isoform X1	---NA---	up
TCONS_00018569	0	0	0	106.332	94.629	113.884	10.1538	3.62335e-112	7.08917e-111	XP_011628272.1probable acetyl-CoA acetyltransferase, cytosolic 2 isoform X2	GO:0003985;GO:0005777;GO:0005829;GO:0005886;GO:0009846;GO:0009860;GO:0016125	up
421400c3-c9d4-435a-8f87-fe789f9cc5ce	6.304	7.076	5.141	30.882	31.671	27.291	2.27764	1.05498e-111	2.05996e-110	XP_011628522.1beta-fructofuranosidase, insoluble isoenzyme CWINV1 isoform X2	GO:0008152;GO:0016798	up
a890cfda-3ab5-4c05-b7c3-3ffdcba5d472	49.875	49.633	46.123	8.878	9.445	8.629	-2.42066	5.44453e-111	1.0557e-109	---NA---	---NA---	down
TCONS_00000873	0	0	0	78.938	71.668	66.789	10.114	6.40748e-111	1.23995e-109	---NA---	---NA---	up
TCONS_00042221	3.801	3.316	3.086	17.9	17.245	16.522	2.34616	6.49069e-111	1.2548e-109	XP_017635123.1 leucine-rich repeat receptor-like serine/threonine/tyrosine-protein kinase SOBIR1	GO:0004672;GO:0005524;GO:0006468;GO:0016021	up
6ec60adb-e654-49c6-8013-85dc853bb3a7	3.253	3.457	3.228	17.262	19.516	16.873	2.43742	5.89881e-110	1.13029e-108	XP_015899033.1cytochrome P450 93A3-like	GO:0005488;GO:0016491	up
TCONS_00031326	2.453	2.318	2.307	17.108	17.585	15.797	2.84243	1.67203e-109	3.19127e-108	ABZ89800.1pectin methylesterase-like protein	GO:0004857;GO:0005576;GO:0005618;GO:0016021;GO:0030599;GO:0042545;GO:0043086;GO:0045330;GO:0045490	up
TCONS_00032611	2.503	2.843	2.712	13.224	13.406	12.603	2.28556	5.38098e-109	1.02402e-107	APA20281.1leucine-rich repeat protein kinase family protein	---NA---	up
TCONS_00055328	0.618	0.181	0.213	25.601	27.162	27.983	6.2523	3.72541e-108	7.08264e-107	XP_002978915.1peroxidase 12	---NA---	up
TCONS_00024172	1.196	1.31	2.317	26.932	24.782	28.499	4.05947	2.32996e-107	4.40388e-106	---NA---	---NA---	up
5bdcb005-bba6-474b-93a2-676f6016f286	7.338	8.407	7.195	33.952	34.852	39.707	2.23194	2.52362e-107	4.76067e-106	XP_016478427.1 cytochrome P450 89A2-like	GO:0004497;GO:0005506;GO:0016021;GO:0016705;GO:0020037;GO:0055114	up
cf814bef-7f3e-4c46-ac90-0ee52f6531ec	2.098	2.076	1.437	25.018	27.283	24.14	3.75839	5.44626e-107	1.02344e-105	XP_010500056.1 RNA-binding protein 33-like isoform X2	---NA---	up
TCONS_00048953	2.28	2.449	1.265	34.48	29.674	32.198	3.97614	2.21105e-106	4.13897e-105	A9P0A6.1RecName: Full=CASP-like protein 1U1; Short=PsCASPL1U1	GO:0016020;GO:0016043;GO:0071944	up
445fbeae-84be-4cb7-b4c0-d397224362aa	0	0	0	26.503	31.781	24.536	10.2606	1.28528e-105	2.39907e-104	---NA---	---NA---	up
c29de8a2-b975-4df0-8a26-d8d2785a7c1a	7.966	5.423	6.416	63.414	53.238	68.897	3.23488	1.31911e-105	2.45985e-104	PSS09635.1Chaperone protein dnaJ 20 like	---NA---	up
TCONS_00037455	16.196	14.888	15.887	3.4	2.896	2.36	-2.41195	8.6333e-105	1.59467e-103	XP_021593335.1heat shock 70 kDa protein 8	GO:0005524;GO:0005737;GO:0031072;GO:0032440;GO:0034605;GO:0034620;GO:0042026;GO:0042623;GO:0044183;GO:0051082;GO:0051085;GO:0051787;GO:0055114	down
29d311c6-8278-43f6-b469-d8fa66b01fd4	1.348	1.179	2.226	40.443	48.719	46.502	4.83987	1.02758e-104	1.89625e-103	ABR27721.1dirigent-like protein	---NA---	up
983b3343-d43b-4990-b540-7f9756f952ad	8.027	9.546	10.544	39.474	38.418	39.191	2.06273	1.48981e-104	2.74405e-103	BAR45497.1xylem cysteine peptidase 2B	GO:0004197;GO:0005615;GO:0005764;GO:0051603	up
TCONS_00059601	10.915	12.549	12.963	50.663	53.151	54.011	2.11682	2.1777e-104	4.00348e-103	XP_006469245.1probable calcium-binding protein CML25	GO:0005509;GO:0044424	up
TCONS_00059174	1.429	1.865	1.781	19.132	18.2	17.411	3.42804	3.53269e-103	6.4398e-102	ADM73719.1auxin induced-like protein	GO:0016020	up
TCONS_00038319	0	0	0	26.69	29.104	25.128	9.95182	3.21945e-102	5.82521e-101	XP_021285522.1peroxidase 5-like	GO:0004601;GO:0005488;GO:0008152;GO:0009505;GO:0009506;GO:0009987;GO:0050896	up
TCONS_00004475	4.53	4.012	5.586	21.013	22.895	23.569	2.26567	5.44194e-102	9.8101e-101	XP_010252731.1 ABC transporter C family member 3-like isoform X1	---NA---	up
TCONS_00030990	0.841	0.625	0.688	9.506	11.31	9.562	3.82288	1.12086e-101	2.01497e-100	XP_009411423.1 ferric reduction oxidase 2-like	GO:0016020	up
89526024-9208-47de-9bbe-2c36d514267a	2.128	1.703	2.56	30.761	28.347	32.626	3.84786	2.27504e-101	4.0823e-100	XP_010924796.2 acidic endochitinase	GO:0004568;GO:0005576;GO:0005975	up
TCONS_00032623	9.111	5.887	4.351	43.809	47.468	48.775	2.85697	4.92938e-101	8.7966e-100	CBL95266.1glycerate oxidase	GO:0004459;GO:0005777;GO:0009854;GO:0010181;GO:0019516;GO:0042742;GO:0050665;GO:0052852;GO:0052853;GO:0052854	up
TCONS_00017093	1.642	1.613	1.376	18.714	17.048	17.543	3.5123	6.50167e-101	1.15812e-99	BAC53872.1alcohol dehydroge	---NA---	up
296fb6d2-6eae-432e-b37d-251556ed819e	43.145	46.256	43.027	8.031	9.709	6.927	-2.3965	1.96734e-100	3.4884e-99	XP_022843025.1RING-H2 finger protein ATL78-like	---NA---	down
d8b1586f-2fe7-4ece-90e8-b524f59efd79	0	0	0	60.081	58.427	45.47	10.1944	6.44434e-100	1.13751e-98	---NA---	---NA---	up
TCONS_00031888	0	0	0	36.999	32.472	36.677	9.90313	9.22825e-100	1.62156e-98	AAF12810.1putative intracellular pathogenesis-related protein	GO:0050794;GO:0050896	up
TCONS_00017898	3.051	2.5	3.329	14.06	13.307	14.337	2.24142	1.80157e-99	3.15428e-98	XP_022776847.1transcription factor MYB105-like	GO:0003677;GO:0005634	up
TCONS_00024271	11.078	9.767	8.409	45.085	44.352	49.905	2.24619	3.06721e-99	5.3558e-98	AHA46517.1tau class glutathione S-transferase	GO:0004364	up
6765dbdc-018d-433d-b159-e15c674388d9	7.916	6.633	7.427	33.28	28.906	30.991	2.09563	3.86728e-99	6.72873e-98	XP_006469806.1G-type lectin S-receptor-like serine/threonine-protein kinase At2g19130 isoform X3	GO:0005488;GO:0009987;GO:0016301	up
TCONS_00060867	0.953	0.998	0.587	25.931	26.767	23.635	4.87751	1.36868e-97	2.35614e-96	AES61940.1nuclear transport factor 2 (NTF2) family protein	GO:0005886	up
TCONS_00019623	1.348	1.381	0.931	34.48	33.13	29.377	4.70326	1.77485e-97	3.04727e-96	XP_011004734.1 peroxidase 21	GO:0004601;GO:0005576;GO:0005829;GO:0006979;GO:0009505;GO:0009506;GO:0020037;GO:0042744;GO:0046872;GO:0050832;GO:0055114;GO:0098869	up
TCONS_00003487	12.122	9.556	10.595	59.773	55.772	60.565	2.45678	2.24955e-97	3.8589e-96	---NA---	---NA---	up
231195cc-49e3-46ef-afd3-7df728073920	1.115	1.482	2.317	19.286	20.503	16.313	3.52453	1.07339e-96	1.83003e-95	PON94079.1AAA+ ATPase domain containing protein	GO:0005506;GO:0005524;GO:0016021;GO:0016705;GO:0020037;GO:0042626;GO:0055085;GO:0055114	up
TCONS_00043583	0.568	0.161	0.395	14.258	12.956	16.357	5.26734	2.18187e-96	3.71337e-95	XP_023886957.1cytochrome P450 724B1-like	GO:0004497;GO:0005506;GO:0009647;GO:0010268;GO:0016021;GO:0016125;GO:0016132;GO:0016705;GO:0020037;GO:0055114	up
TCONS_00039273	0	0	0	10.683	8.897	10.308	9.93208	8.03285e-96	1.36237e-94	OMO63451.1Sugar/inositol transporter	GO:0016021;GO:0022857;GO:0055085	up
TCONS_00019408	0.375	0.615	0.557	8.273	9.544	8.365	4.06535	8.48504e-96	1.43781e-94	PON54130.1MYB transcription factor	GO:0003677;GO:0005634	up
TCONS_00065584	1.571	1.371	2.155	21.542	22.456	18.212	3.62987	8.65811e-96	1.46586e-94	---NA---	---NA---	up
TCONS_00037959	1.966	1.341	1.356	46.945	35.247	40.377	4.70729	2.03323e-95	3.43044e-94	XP_002455828.1putative transcription factor bHLH041	---NA---	up
248d4216-17a0-48ae-b918-657b15bfb397	10.622	12.63	12.315	68.53	74.86	76.241	2.62807	7.79985e-95	1.30918e-93	PSS21018.1Signal peptide, CUB and EGF-like domain-containing protein	---NA---	up
TCONS_00042465	0	0	0	30.915	34.534	31.957	9.75689	1.30667e-92	2.1506e-91	AKH04260.1putative epoxidase	GO:0016491	up
TCONS_00019098	5.807	4.889	4.564	28.913	27.36	24.854	2.42091	4.61633e-92	7.5342e-91	ABR17293.1unknown	---NA---	up
TCONS_00001097	0	0	0	31.861	29.806	23.548	10.0606	8.75544e-92	1.42418e-90	XP_018677407.1 probable leucine-rich repeat receptor-like protein kinase At5g49770 isoform X2	GO:0004672;GO:0016310	up
ae477b5c-6dfe-4fdb-a6bd-e79c2a247020	17.392	14.323	14.501	1.408	1.262	0.944	-3.63517	1.06163e-91	1.72256e-90	---NA---	---NA---	down
TCONS_00043808	0.639	0.625	0.739	6.414	7.635	7.147	3.40335	2.39606e-91	3.87486e-90	PSS19689.1Receptor-like protein kinase	GO:0005488;GO:0016020;GO:0016301;GO:2000280	up
57cfd37a-93ad-4466-980e-0738267ee51f	5.372	4.939	1.842	32.026	32.472	35.03	3.00964	3.99047e-91	6.43728e-90	XP_011621484.1expansin-like B1	---NA---	up
14afae21-a6c7-46fc-8922-bfd8eaeadb91	0.689	1.714	1.305	16.327	17.311	16.686	3.72783	5.24164e-91	8.44164e-90	---NA---	---NA---	up
f968c559-1d9f-4175-ab43-5468fdbd049a	8.807	6.723	11.738	57.374	51.121	61.004	2.65357	1.23219e-90	1.97464e-89	---NA---	---NA---	up
TCONS_00042467	0	0	0	67.892	60.621	55.383	9.85379	1.80858e-90	2.89358e-89	AKH04260.1putative epoxidase	GO:0016491	up
TCONS_00044710	3.091	5.393	3.441	43.798	42.619	38.269	3.36826	1.93133e-90	3.08743e-89	---NA---	---NA---	up
34fd6bd6-f30a-4bd3-83c3-c7455a463008	5.199	5.04	5.576	22.367	22.434	25.809	2.15621	4.09163e-89	6.46139e-88	OUZ99275.1Multicopper oxidase	GO:0005507;GO:0016021;GO:0046274;GO:0048046;GO:0052716;GO:0055114	up
TCONS_00011682	5.361	4.989	4.807	73.074	58.328	70.741	3.73513	5.17757e-89	8.16966e-88	---NA---	---NA---	up
TCONS_00043985	11.949	9.052	12.052	42.676	47.622	44.921	2.04984	2.2109e-88	3.46891e-87	---NA---	---NA---	up
TCONS_00043336	4.328	7.54	5.07	58.794	76.122	78.14	3.63198	2.74447e-88	4.30261e-87	---NA---	---NA---	up
2c5bfed2-6bea-4365-a2d3-493f1ff43f1e	1.287	1.079	1.7	28.495	26.153	27.961	4.33708	6.33665e-88	9.90234e-87	XP_006426151.11-aminocyclopropane-1-carboxylate synthase 3	GO:0016829	up
TCONS_00011944	0	0	0	189.737	169.094	160.76	9.74233	3.02016e-87	4.67836e-86	---NA---	---NA---	up
TCONS_00032825	0.973	2.036	2.014	27.119	25.078	26.061	3.93944	5.26583e-87	8.13761e-86	XP_002282926.1 elicitor-responsive protein 3	---NA---	up
TCONS_00063867	3.649	3.185	5.06	19.671	18.671	18.64	2.27963	5.62215e-87	8.68137e-86	XP_021734240.1protein CLT1, chloroplastic-like	GO:0016021	up
7423a481-b9f6-483c-b733-e0f40bd7cd19	0	0	0	19.044	16.236	18.399	9.71768	1.04557e-86	1.61068e-85	XP_010673182.1 calmodulin-binding protein 25	---NA---	up
TCONS_00055630	0.091	0.242	0.192	9.109	9.434	9.298	5.64731	6.14561e-86	9.3929e-85	XP_010243207.1 transcription factor FER-LIKE IRON DEFICIENCY-INDUCED TRANSCRIPTION FACTOR-like	---NA---	up
TCONS_00060750	3.385	3.85	1.366	32.51	29.082	31.561	3.40316	9.50423e-86	1.45034e-84	AHA46516.1tau class glutathione S-transferase	GO:0004364	up
TCONS_00053448	0.537	0.665	0.89	16.195	13.493	14.623	4.38974	4.8357e-85	7.34476e-84	XP_002967870.1methylesterase 17	---NA---	up
4bb0d14b-8888-4036-8073-fb1ca1ccf4a2	2.169	8.81	8.237	107.587	139.387	121.635	4.25563	1.38924e-84	2.09861e-83	---NA---	---NA---	up
TCONS_00010512	0.345	0.151	0.172	11.277	9.281	10.594	5.49489	1.6368e-84	2.46684e-83	XP_018850735.1 probable WRKY transcription factor 65 isoform X2	GO:0003677	up
TCONS_00004457	0	0	0	14.511	11.058	15.413	10.0329	2.15612e-84	3.242e-83	XP_019707362.1 probable WRKY transcription factor 72	---NA---	up
TCONS_00003214	40.632	42.617	38.089	7.393	8.447	11.977	-2.14877	2.23933e-84	3.36451e-83	OVA18583.1EF-hand domain	---NA---	down
TCONS_00024198	0	0.05	0	7.14	6.407	5.632	7.91268	3.02279e-84	4.53815e-83	AQX43161.1NPF family transporter	GO:0006857;GO:0015333;GO:0016021;GO:0042937;GO:0055085	up
TCONS_00054204	5.888	4.979	5.819	29.199	27.612	22.131	2.25655	3.2958e-84	4.94421e-83	XP_010087924.1MACPF domain-containing protein At4g24290	GO:0005886;GO:0009626	up
b148c2e9-9c32-469b-8bc3-c51a22755104	0	0	0	60.213	63.166	64.539	9.56635	1.56212e-83	2.33264e-82	---NA---	---NA---	up
TCONS_00010288	0	0	0	17.097	19.79	24.393	10.0079	2.93505e-83	4.37273e-82	XP_010910678.1 potassium transporter 5-like	GO:0015079;GO:0016021;GO:0071805	up
33761d2a-e800-45c5-b679-7e0e6c33b18c	6.943	6.895	6.082	26.349	30.519	26.072	2.06231	9.45465e-83	1.40322e-81	---NA---	---NA---	up
TCONS_00009947	2.128	3.467	3.177	17.141	15.435	17.433	2.49645	1.15963e-82	1.71845e-81	XP_021678451.1L-type lectin-domain containing receptor kinase IV.2-like	GO:0004674;GO:0005488;GO:0016020;GO:0016310;GO:0098542	up
TCONS_00032670	5.24	7.943	7.124	54.525	62.815	51.168	3.05474	9.39089e-82	1.38218e-80	XP_024436830.1heavy metal-associated isoprenylated plant protein 39	GO:0030001;GO:0046872	up
TCONS_00054146	0.101	0.544	0.648	12.322	11.069	12.592	4.74822	1.47778e-81	2.1734e-80	XP_020212826.1probable glycosyltransferase At5g03795	GO:0006486;GO:0016021;GO:0050508;GO:0102983	up
TCONS_00064763	0.578	1.875	1.184	17.658	18.013	18.893	3.85392	1.72747e-81	2.53871e-80	XP_020250122.1gibberellin 2-beta-dioxygenase 8-like	GO:0051213	up
37699158-2f13-4dea-a2d2-9e51292f30d2	6.882	7.409	7.579	1.628	1.053	1.065	-2.53917	3.9967e-81	5.83836e-80	XP_009411155.1 probable disease resistance RPP8-like protein 2	---NA---	down
TCONS_00054638	1.176	1.744	2.186	17.295	18.671	16.741	3.37031	4.52076e-81	6.59896e-80	XP_006853946.112-oxophytodienoate reductase 7	GO:0005777;GO:0009695;GO:0016629;GO:0050896	up
TCONS_00038209	0	0	0	26.349	30.245	23.646	9.74267	1.1393e-80	1.65807e-79	OTG10391.1putative laccase	GO:0005507;GO:0046274;GO:0048046;GO:0052716;GO:0055114	up
89bef3bd-b926-488b-b447-4b034dde1a98	5.392	4.354	5.141	22.356	21.019	19.848	2.10191	1.80644e-80	2.62507e-79	XP_006844030.1G-type lectin S-receptor-like serine/threonine-protein kinase LECRK4	GO:0005488;GO:0009987;GO:0016301	up
f6d98cff-3a71-43ca-9a2e-546a9034ce1a	2.605	5.302	4.493	42.126	40.513	45.207	3.34164	2.58137e-80	3.74558e-79	PSR91125.1Transcriptional repressor NrdR like	---NA---	up
TCONS_00023947	0.78	1.31	1.285	9.12	11.058	9.77	3.14015	2.58612e-80	3.74968e-79	XP_006849909.3wall-associated receptor kinase 2	GO:0016740	up
TCONS_00038002	0.436	0.192	0.668	13.312	11.979	11.571	4.84934	3.0891e-80	4.46898e-79	XP_019166606.1 serine/threonine-protein kinase OXI1-like	GO:0016301	up
TCONS_00026357	2.311	0.403	0.718	26.052	25.944	25.249	4.50834	4.72207e-80	6.81622e-79	---NA---	---NA---	up
TCONS_00025882	2.443	1.562	2.864	24.534	22.291	24.14	3.38597	5.48776e-80	7.90976e-79	XP_020699706.1probable WRKY transcription factor 40	GO:0003700;GO:0005634;GO:0006355;GO:0043565;GO:0044212	up
TCONS_00004489	2.818	4.405	2.418	21.332	23.827	23.306	2.80188	6.18507e-80	8.90166e-79	---NA---	---NA---	up
TCONS_00026587	0	0	0	52.666	59.173	48.171	9.65634	1.20588e-79	1.72914e-78	XP_009382555.1 protein SRG1	GO:0008152;GO:0016491	up
TCONS_00032677	45.172	32.447	34.577	227.33	227.17	221.072	2.64515	1.36054e-79	1.94804e-78	---NA---	---NA---	up
97ee4a45-787e-4644-9b96-bdd6e602993a	1.51	0	0	35.195	37.035	35.008	6.0905	1.5471e-79	2.21192e-78	---NA---	---NA---	up
TCONS_00036927	3.223	2.5	2.58	18.835	19.648	19.486	2.80876	2.94997e-79	4.19913e-78	OMO73578.1Multicopper oxidase, type 1	GO:0005507;GO:0030599;GO:0042545;GO:0045330;GO:0046274;GO:0048046;GO:0052716;GO:0055114	up
TCONS_00009778	17.767	16.4	16.191	2.827	2.381	3.414	-2.56061	4.09177e-79	5.81169e-78	XP_002269629.1 long-chain-alcohol oxidase FAO4A	GO:0016491	down
TCONS_00064994	0	0	0	20.221	26.526	25.655	9.78116	3.29814e-78	4.6405e-77	XP_004152262.1 probable 2-oxoglutarate-dependent dioxygenase AOP1	---NA---	up
TCONS_00026304	0.953	0.968	0.982	17.768	17.135	17.268	4.13699	5.98481e-77	8.34235e-76	BAF96931.1R2R3-MYB transcriptional factor	GO:0003677	up
10e77197-0fd6-4046-b5fd-e8d3f52673b1	0.639	0.706	0.971	7.195	7.087	6.949	3.20632	1.04172e-76	1.44794e-75	AAY78890.1CC-NBS-LRR resistance-like protein	---NA---	up
4815595c-829f-474f-aba6-a3e960162f20	8.534	2.863	5.454	92.756	81.914	103.236	4.0723	2.5158e-76	3.48687e-75	---NA---	---NA---	up
TCONS_00016808	17.665	15.886	16.818	2.871	3.116	2.832	-2.49674	6.5837e-76	9.09905e-75	XP_019416427.1 homeobox protein knotted-1-like 2	---NA---	down
TCONS_00000864	10.662	5.282	7.013	54.382	52.701	46.678	2.77235	1.71155e-75	2.35212e-74	---NA---	---NA---	up
TCONS_00044682	8.331	8.225	8.197	0.726	1.218	0.571	-3.23524	2.6052e-75	3.57267e-74	---NA---	---NA---	down
TCONS_00026019	0	0	0	15.292	15.687	15.545	9.39269	3.05657e-75	4.1887e-74	XP_016735210.1 UDP-galactose/UDP-glucose transporter 2-like	GO:0008643;GO:0016021;GO:0055085	up
589747a2-6e77-42f0-aefa-80064a25e15c	5.929	5.413	7.417	27.846	26.076	30.035	2.171	4.3812e-75	5.99554e-74	---NA---	---NA---	up
TCONS_00033013	12.395	12.791	12.76	2.079	2.37	1.691	-2.59397	5.8977e-75	8.0595e-74	XP_002276487.1 cytochrome P450 CYP736A12	GO:0005506;GO:0016021;GO:0016709;GO:0020037;GO:0055114	down
TCONS_00001095	0	0	0	90.292	75.398	85.309	9.52589	2.01948e-74	2.74816e-73	KMZ56783.1Protein kinase-like protein	GO:0000166;GO:0004672;GO:0016020;GO:0016310	up
TCONS_00004598	10.682	10.302	8.895	42.093	46.492	48.862	2.19859	2.43874e-74	3.31638e-73	XP_006843281.1LOB domain-containing protein 1	---NA---	up
TCONS_00048036	5.118	5.161	4.452	24.237	24.595	22.055	2.27151	3.44151e-74	4.6735e-73	XP_020251336.1uncharacterized acetyltransferase At3g50280-like	---NA---	up
TCONS_00025091	1.145	1.562	0.921	19.242	15.962	20.331	3.90053	3.54419e-74	4.80958e-73	XP_016468498.1 transcription factor MYB108-like	GO:0003677	up
2e90de0c-2a7a-4012-8a8d-4e82fdcb4bf8	20.321	13.89	11.9	73.514	65.141	72.311	2.19291	4.40379e-74	5.97193e-73	PSS26218.1Chaperone protein dnaJ 20 like	---NA---	up
a545ced0-4627-4357-8010-4f3d6386f6b1	7.946	6.935	6.041	38.132	37.112	36.348	2.42052	9.28768e-74	1.25425e-72	XP_015159579.1 cytochrome P450 94A2 isoform X1	GO:0004497;GO:0005506;GO:0016021;GO:0016705;GO:0020037;GO:0055114	up
TCONS_00054845	1.875	1.341	2.246	9.473	9.39	8.42	2.34678	2.12167e-73	2.85728e-72	AEP14546.1clavata 1-like protein	GO:0004672;GO:0005524;GO:0006468;GO:0016021	up
TCONS_00002410	9.476	7.459	8.136	1.023	1.503	1.054	-2.78402	2.16452e-73	2.91298e-72	XP_020700401.1leucine-rich repeat receptor-like serine/threonine-protein kinase BAM1	GO:0004672;GO:0016020;GO:0016310	down
56c47f7d-25df-4fe4-b05c-46985ab97138	1.399	1.018	3.248	19.165	22.467	19.464	3.46935	2.27949e-73	3.06559e-72	XP_004147763.1 probable glutathione S-transferase	GO:0004364;GO:0016829	up
TCONS_00018949	0.122	0.333	0.132	5.897	7.273	6.795	5.00364	5.74425e-72	7.57362e-71	AEP14546.1clavata 1-like protein	GO:0016301	up
TCONS_00019580	0	0	0	10.683	8.579	8.003	9.64591	6.48765e-72	8.54799e-71	XP_021681112.1MLO-like protein 6	GO:0016020;GO:0050896	up
552d1e51-b0a9-4b22-a642-37fece6459b7	4.713	4.113	3.926	24.138	26.504	25.919	2.58806	7.28904e-72	9.58445e-71	XP_022734062.1AAA-ATPase At2g46620-like	GO:0005524;GO:0016021	up
7a33fb33-6a25-4612-b0b8-9372c0c04d02	0	0	0	12.927	10.784	9.946	9.57747	1.71986e-71	2.25234e-70	AAV66572.1glucanase-like protein	GO:0004553;GO:0005975;GO:0046658	up
TCONS_00024856	13.034	12.852	12.356	3.4	2.644	2.569	-2.13576	1.89006e-71	2.47357e-70	XP_024533075.1probable cellulose synthase A catalytic subunit 5 [UDP-forming]	GO:0005802;GO:0005886;GO:0009628;GO:0009833;GO:0009834;GO:0016759;GO:0030244;GO:0098542	down
TCONS_00026054	7.733	8.699	7.579	0.407	0.263	0.439	-4.43496	2.42465e-71	3.16683e-70	XP_010904613.1PREDICTED: uncharacterized protein LOC105031993	---NA---	down
TCONS_00025668	0	0	0	19.022	19.977	18.081	9.34533	3.94361e-71	5.14041e-70	AGO02736.1sabinene synthase	GO:0000287;GO:0010333	up
221946ca-3a0f-429e-a679-f85b9906811c	6.01	4.798	5.221	20.606	23.761	22.823	2.07519	4.67116e-71	6.07656e-70	XP_009118744.1 endoglucanase 1	GO:0005576;GO:0007389;GO:0008810;GO:0009624;GO:0030245;GO:0071555	up
fcf4c4fe-1451-4f74-853a-bf71552e76c3	1.044	0.917	0.536	23.467	26.833	24.876	4.85974	8.60725e-71	1.11522e-69	XP_006847170.1probable receptor-like protein kinase At1g11050	GO:0004672;GO:0005524;GO:0006468;GO:0016021	up
TCONS_00032046	10.267	12.066	12.426	0	0	0	-9.4513	1.12858e-70	1.46033e-69	XP_021835229.1vegetative cell wall protein gp1	---NA---	down
6e0e1f62-9c5c-43cc-850a-1084ef4c807f	0	0	0	22.807	29.817	27.884	9.57158	2.94844e-70	3.8101e-69	---NA---	---NA---	up
TCONS_00004177	0	0	0	14.775	18.474	11.56	9.93395	4.96907e-70	6.40426e-69	XP_021900245.1random slug protein 5	---NA---	up
c1b8b11f-eb8e-4593-998f-1b84d71a1c19	0.111	0.101	0.121	9.286	10.74	10.111	6.32587	5.1285e-70	6.60536e-69	XP_010241269.1 receptor-like protein 12	---NA---	up
TCONS_00001431	3.568	2.228	3.694	32.708	29.949	32.055	3.33607	1.33214e-69	1.70898e-68	XP_023918385.1fructan 6-exohydrolase-like	GO:0004553;GO:0005975	up
4e010d23-e978-414d-a06c-906bcea73201	4.034	5	7.225	36.559	29.938	33.702	2.63346	1.41888e-69	1.81905e-68	XP_024389800.1carbonyl reductase [NADPH] 1-like	GO:0016491;GO:0055114	up
96cf7bcc-635c-4647-8229-a5a25f53cd56	1.652	1.663	2.56	13.004	12.352	12.844	2.71193	1.67784e-69	2.14964e-68	PON56554.1Zinc finger transcription factor	GO:0016020	up
TCONS_00010578	1.034	1.28	1.791	11.145	9.061	10.297	2.89651	1.70624e-69	2.18459e-68	XP_017696330.1 IQ domain-containing protein IQM2-like	---NA---	up
1d2a379b-d0ab-4946-9d3a-d62f1ef8eeac	1.976	3.447	2.044	48.639	35.872	36.842	3.99369	1.79157e-69	2.29083e-68	XP_024526957.1uncharacterized protein LOC112345111	---NA---	up
TCONS_00019283	35.939	35.168	29.224	5.347	4.794	6.279	-2.62089	7.72186e-69	9.79023e-68	PON62787.1maternal effect embryo arrest	---NA---	down
TCONS_00059217	1.125	2.722	1.164	17.207	16.664	19.387	3.35285	1.61392e-68	2.03563e-67	BAJ89850.1predicted protein	---NA---	up
TCONS_00026470	0	0	0	13.323	14.426	13.909	9.25995	2.40916e-67	2.996e-66	PKA49482.1putative LRR receptor-like serine/threonine-protein kinase	GO:0004672;GO:0005524;GO:0006468;GO:0016020	up
TCONS_00054118	0	0	0	33.643	32.867	25.095	9.51639	4.68815e-67	5.81158e-66	XP_017181527.1 12-oxophytodienoate reductase 2-like	GO:0010181;GO:0016629;GO:0055114	up
TCONS_00025348	43.348	43.353	41.479	9.076	12.407	8.837	-2.05122	7.18781e-67	8.87635e-66	---NA---	---NA---	down
TCONS_00018959	7.368	7.671	8.156	0.858	0.976	0.725	-3.14728	3.47727e-66	4.26711e-65	ONI18038.1hypothetical protein PRUPE_3G193200	---NA---	down
TCONS_00018663	0.466	0.655	0.293	8.493	9.774	9.112	4.22588	4.15567e-65	5.05187e-64	AQX43137.1NPF family transporter	GO:0016021;GO:0022857;GO:0055085	up
TCONS_00049136	1.976	1.512	1.599	10.496	10.487	9.068	2.5769	5.56862e-65	6.7611e-64	XP_018835915.1 serine carboxypeptidase-like 45	GO:0004185;GO:0005773;GO:0016020;GO:0051603	up
aa7a649d-368c-459c-b0ab-d061dd851c7e	8.605	7.933	11.222	35.745	39.734	40.058	2.07104	5.98246e-65	7.25904e-64	XP_022012495.1acid phosphatase 1-like	---NA---	up
TCONS_00065624	6.101	4.788	5.363	41.257	39.185	37.918	2.8802	1.87641e-64	2.26834e-63	---NA---	---NA---	up
TCONS_00011326	0.162	0.282	0.253	8.262	6.791	7.18	4.94683	3.22185e-64	3.88757e-63	XP_019051431.1 glutamate receptor 2.7-like	---NA---	up
TCONS_00012214	10.915	8.114	8.49	41.851	48.302	39.52	2.25354	7.36059e-64	8.82682e-63	---NA---	---NA---	up
fff4a391-e0c7-4edc-9dce-2c8ee917d964	49.581	54.28	48.258	13.323	10.367	11.757	-2.09615	1.40275e-63	1.67702e-62	XP_024968338.1auxin-responsive protein SAUR50-like	---NA---	down
f775310b-7e00-4f29-be1a-f8d81efab67a	5.159	5.695	5.636	33.269	32.505	26.204	2.49195	4.49045e-63	5.33245e-62	BAD77932.1class IV chitinase	GO:0004568;GO:0005975;GO:0006032;GO:0008061;GO:0016998	up
TCONS_00002650	6.142	4.445	3.855	33.665	28.171	27.093	2.63137	6.81592e-63	8.07428e-62	XP_010652864.1 probable WRKY transcription factor 51	GO:0003677	up
TCONS_00054592	1.865	2.439	3.117	13.763	15.161	12.866	2.50577	8.84316e-63	1.04694e-61	BAF31946.1putative ammonium transporter AMT2	GO:0005887;GO:0008519;GO:0019740;GO:0072488	up
TCONS_00043819	1.449	1.109	0.749	16.613	18.298	16.818	3.94906	9.20444e-63	1.08905e-61	---NA---	---NA---	up
TCONS_00042646	0	0	0	10.287	10.553	9.617	9.12732	2.30881e-61	2.68607e-60	XP_008793239.2 putative transcription factor bHLH041	---NA---	up
7200c661-664c-445f-9d95-d06eec3e77b2	0.547	0.202	0.243	5.347	6.33	6.894	4.26267	2.68751e-61	3.1248e-60	ADW94527.1putative TIR-NBS-LRR protein	---NA---	up
TCONS_00042217	2.149	2.016	2.014	8.163	10.115	9.935	2.19027	3.14898e-61	3.65916e-60	XP_006826692.2QWRF motif-containing protein 2 isoform X3	---NA---	up
TCONS_00025425	0.375	0.323	0.192	14.192	18.562	17.422	5.7033	3.2751e-61	3.80345e-60	AAY78890.1CC-NBS-LRR resistance-like protein	---NA---	up
8b12da35-507d-4eb1-b983-ad7349e17397	0	0	0	17.757	26.043	22.483	9.54901	3.99451e-61	4.63615e-60	---NA---	---NA---	up
87802394-49fa-42de-98ef-3052897009f8	1.49	2.439	3.653	22.741	21.425	24.755	3.17989	7.80236e-61	9.03951e-60	XP_022847833.1VQ motif-containing protein 22-like	---NA---	up
TCONS_00032866	0.152	0.393	0.152	10.958	11.585	10.835	5.42753	9.98443e-61	1.15333e-59	ABK27104.1unknown	---NA---	up
TCONS_00017237	0	0	0	43.567	61.093	42.32	9.62769	1.15195e-60	1.32907e-59	XP_010661585.1 2-methylene-furan-3-one reductase	GO:0016491;GO:0055114	up
aaa6c1ec-97fa-48a2-bdc1-48e7ed3d80a3	10.723	13.205	9.988	54.327	46.645	45.679	2.11147	2.74341e-60	3.15962e-59	---NA---	---NA---	up
26b87806-ff61-4561-a54f-93ab6cfa21c1	1.551	2.53	2.338	10.111	8.864	10.517	2.18723	1.55069e-59	1.76818e-58	XP_024515948.1LRR receptor-like serine/threonine-protein kinase FLS2	---NA---	up
TCONS_00019295	1.125	1.119	0.83	14.137	16.784	15.841	3.90111	1.63111e-59	1.85662e-58	XP_010922202.1 NADPH:quinone oxidoreductase-like	GO:0016020	up
TCONS_00024519	14.706	11.793	17.435	0	0	0	-9.47639	1.81672e-59	2.06669e-58	XP_016737338.1 bidirectional sugar transporter SWEET3-like	GO:0016020	down
b03e19c5-5fa0-4764-97fa-7cc661894b25	0.679	1.189	1.761	15.931	17.004	15.523	3.73138	2.02463e-59	2.30052e-58	---NA---	---NA---	up
TCONS_00043654	7.946	7.278	8.065	1.1	1.437	1.197	-2.61862	4.28632e-59	4.84779e-58	XP_006842676.1importin subunit alpha-1	GO:0005643;GO:0005654;GO:0005829;GO:0006607;GO:0008139;GO:0061608	down
6a95e4ef-a557-4a19-995c-0f941897c0ae	7.429	6.37	6.567	29.595	25.44	27.763	2.02854	1.21165e-58	1.36167e-57	XP_009139311.1 zinc finger protein ZAT9-like	---NA---	up
TCONS_00024270	11.615	7.61	9.451	38.517	39.547	45.009	2.11798	6.63255e-58	7.39831e-57	AHA46517.1tau class glutathione S-transferase	GO:0004364	up
d8c72f9a-bf64-4f2b-9f4d-ecbeef9561ae	0	0	0	7.448	10.707	8.76	9.41161	8.07319e-58	8.98984e-57	XP_003581564.1protein DMR6-LIKE OXYGENASE 1	GO:0051213	up
TCONS_00059684	2.939	2.903	3.582	13.279	12.747	13.635	2.07789	9.033e-58	1.00529e-56	XP_021774155.1GABA transporter 1-like	GO:0003333;GO:0005886;GO:0015185;GO:0015812;GO:0016021	up
492b5302-506f-4b67-ac71-bae1a34de6c0	1.125	1.199	1.68	12.432	14.865	14.59	3.38258	1.75431e-57	1.94905e-56	XP_002279748.1 ADP,ATP carrier protein 1, mitochondrial	GO:0005471;GO:0005507;GO:0005743;GO:0005774;GO:0009941;GO:0015866;GO:0015867;GO:0016021;GO:0055085	up
bbdd3a6c-385c-4557-852e-4f938b089da1	2.321	2.157	2.064	16.327	18.551	20.507	3.08049	2.04199e-57	2.26607e-56	XP_010251224.1 galactinol synthase 1-like	GO:0006012;GO:0047216	up
TCONS_00049403	10.48	11.37	9.37	1.87	1.207	0.604	-3.02516	4.59747e-57	5.0731e-56	XP_022737212.1 dof zinc finger protein DOF5.6-like	GO:0003677;GO:0005634;GO:0006355	down
TCONS_00010162	0.385	0.474	0.314	8.273	10.477	7.147	4.43435	1.3233e-56	1.45526e-55	ADW94528.1putative truncated TIR-NBS-LRR protein	---NA---	up
4941f718-08f1-426d-bf3a-16c444a83a94	13.53	13.658	13.722	2.838	2.227	1.504	-2.5921	2.25567e-56	2.47641e-55	PWA65533.1Retrovirus-related Pol polyprotein from transposon TNT 1-94	---NA---	down
TCONS_00012503	0.466	0.101	0.476	8.856	9.017	8.332	4.65615	8.08676e-56	8.81851e-55	OVA10027.1Glucose-methanol-choline oxidoreductase	GO:0016021;GO:0016614;GO:0050660;GO:0055114	up
TCONS_00039184	3.466	4.627	3.876	16.558	16.137	16.094	2.01913	1.01402e-55	1.10393e-54	PWA55990.1basic helix-loop-helix (bHLH) DNA-binding family protein	GO:0005488	up
2cccff46-79eb-493e-bf78-0635c2f9989d	21.213	21.107	21.696	2.904	2.589	2.799	-2.93155	1.1892e-55	1.29391e-54	XP_021295934.1LOB domain-containing protein 1-like	---NA---	down
TCONS_00018584	3.284	4.778	2.267	45.756	49.135	46.03	3.73848	2.2985e-55	2.49531e-54	---NA---	---NA---	up
TCONS_00012270	2.514	1.401	2.277	12.465	12.473	12.625	2.61957	4.77055e-55	5.15034e-54	OVA19617.1Glycoside hydrolase family 38	GO:0005488;GO:0005975;GO:0016798	up
TCONS_00017923	0	0	0	9.935	11.409	11.077	9.00511	5.32572e-55	5.74334e-54	PON77430.1plastid movement impaired protein	GO:0005886	up
TCONS_00030261	2.139	1.865	2.641	16.855	18.353	15.391	2.94899	5.47247e-55	5.89508e-54	BAE92293.1putative prolyl 4-hydroxylase, alpha subunit	GO:0004656;GO:0005506;GO:0005783;GO:0016021;GO:0018401;GO:0031418;GO:0055114	up
TCONS_00047968	87.902	73.845	80.923	11.233	13.34	18.048	-2.51053	5.73873e-55	6.17848e-54	XP_002990789.2proline dehydrogenase 2, mitochondrial	GO:0004657;GO:0006562;GO:0055114	down
c87c00cc-3dcc-459a-8c9e-ddb212e570e0	48.537	48.071	51.122	11.442	10.608	13.283	-2.06389	7.62602e-55	8.18778e-54	---NA---	---NA---	down
TCONS_00065553	0	0	0	6.128	9.182	8.288	9.39901	2.25528e-54	2.40682e-53	XP_006341207.2 L-type lectin-domain containing receptor kinase IV.1-like	GO:0016020	up
TCONS_00025151	0	0	0	21.266	20.536	28.96	9.26611	2.27058e-54	2.42183e-53	ADW94527.1putative TIR-NBS-LRR protein	---NA---	up
TCONS_00000246	2.068	1.804	2.196	9.572	8.348	7.377	2.07409	3.14181e-54	3.34743e-53	XP_009406567.1 protein BREAST CANCER SUSCEPTIBILITY 1 homolog isoform X1	GO:0005488;GO:0005634;GO:0006259;GO:0006974;GO:0050794	up
77945b88-6c69-4b80-b621-89861fd66cd0	0.294	1.149	0.152	11.772	11.047	13.184	4.37361	1.05038e-53	1.11002e-52	---NA---	---NA---	up
TCONS_00012150	0	0	0	16.272	15.227	15.819	8.92765	1.42071e-53	1.49731e-52	AKH04264.1putative hydroxylase	GO:0004497;GO:0005506;GO:0016021;GO:0016705;GO:0020037;GO:0055114	up
3ef6cf94-7486-472b-becb-d07bc39cc882	1.662	1.29	1.427	12.685	10.356	13.799	3.06716	3.26385e-53	3.42687e-52	XP_002984195.1protein STRICTOSIDINE SYNTHASE-LIKE 3	GO:0005783	up
95f9d99f-83aa-4a91-96d7-f896ac35fe92	0	0	0	12.96	13.46	12.207	8.92701	3.6239e-53	3.80285e-52	B7F924.1RecName: Full=NRR repressor homolog 3	---NA---	up
TCONS_00037089	0	0	0	9.913	11.442	11.845	8.99096	4.11127e-53	4.30964e-52	XP_016471175.1 UDP-glycosyltransferase 86A1-like	GO:0016740	up
TCONS_00024593	1.084	2.328	1.629	12.234	16.005	16.006	3.10509	4.26082e-53	4.46401e-52	PRQ36230.1putative P-loop containing nucleoside triphosphate hydrolase, leucine-rich repeat domain, L	---NA---	up
TCONS_00024650	0	0	0	44.843	47.622	39.026	8.99469	9.20996e-53	9.59756e-52	AFX98068.1cinnamoyl-CoA reductase	GO:0016621;GO:0045552;GO:0050662;GO:0055114	up
5f0bb7a4-e41b-4b80-94df-0780dfba1c60	2.301	3.054	2.014	10.562	12.21	10.253	2.14873	1.17641e-52	1.22461e-51	XP_017246989.1 ATP sulfurylase 2-like	GO:0000103;GO:0004781;GO:0005829;GO:0009570;GO:0009970	up
fa82dd8a-1556-4c60-b986-7bdf59aad90a	0.456	0.907	0.476	9.616	8.93	9.068	3.85092	1.40144e-52	1.4573e-51	---NA---	---NA---	up
TCONS_00010228	7.388	6.249	7.023	1.826	1.569	1.142	-2.14839	2.91785e-52	3.01646e-51	---NA---	---NA---	down
TCONS_00017790	2.047	1.784	2.246	13.158	14.612	14.897	2.81333	3.54549e-52	3.65561e-51	XP_023000788.1transcription factor MYB102-like	GO:0003700;GO:0005634;GO:0006355;GO:0030154;GO:0043565;GO:0044212	up
TCONS_00011953	0	0	0	85.121	118.061	99.196	9.15237	3.77804e-52	3.89332e-51	XP_020527292.1pleiotropic drug resistance protein 2	GO:0005524;GO:0005886;GO:0016021;GO:0042626;GO:0055085	up
TCONS_00016923	0.243	0.212	0.992	9.407	8.93	8.782	4.24948	1.18806e-51	1.21595e-50	AEW91476.1transcription factor WRKY	---NA---	up
TCONS_00025498	0	0	0	9.242	8.546	6.653	9.08569	1.44852e-51	1.48019e-50	AKH04266.1putative oxidoreductase	GO:0016614;GO:0050660;GO:0055114	up
TCONS_00060890	1.206	1.572	1.488	14.687	11.738	13.009	3.19446	1.49031e-51	1.5221e-50	ADM77286.1raffinose synthase-like protein	GO:0016757	up
TCONS_00049989	12.679	12.348	9.573	1.518	1.064	1.526	-3.08111	1.75669e-51	1.79228e-50	XP_010926367.1 patatin-like protein 2	---NA---	down
TCONS_00018508	16.966	15.21	15.928	1.408	2.402	2.338	-2.96067	1.78876e-51	1.82405e-50	OVA14185.1C2 calcium-dependent membrane targeting	---NA---	down
TCONS_00019076	6.527	7.63	8.004	0	0	0	-8.95489	1.99121e-51	2.02626e-50	---NA---	---NA---	down
TCONS_00065039	4.064	4.727	3.673	23.17	20.668	22.505	2.39872	2.49278e-51	2.53268e-50	KHG17634.1Ubiquitin carboxyl-terminal hydrolase 15	---NA---	up
20bcbf09-be3a-4bbc-9e8f-9fdde1c77d27	26.848	25.855	26.178	5.105	7.273	3.074	-2.28896	7.48896e-51	7.54589e-50	---NA---	---NA---	down
70b3e768-6621-49db-8afd-be29af395b91	0	0	0	9.242	7.679	10.209	9.00268	1.00268e-50	1.0077e-49	XP_010929290.1 apoptosis-inducing factor 2	GO:0004174;GO:0005737;GO:0050660;GO:0055114	up
TCONS_00055447	1.186	0.827	1.224	19.055	18.101	16.653	4.05766	2.02061e-50	2.0255e-49	XP_019189455.1 mitochondrial phosphate carrier protein 3, mitochondrial-like	GO:0016021	up
TCONS_00004378	0	0	0	7.426	6.703	5.225	9.06376	3.36394e-50	3.36169e-49	XP_020102703.1WAT1-related protein At1g09380-like	GO:0016020	up
TCONS_00030543	1.399	1.22	0.293	8.57	10.762	8.651	3.23899	6.14485e-50	6.12504e-49	XP_004500523.1 laccase-12-like	---NA---	up
3acf80ef-9db4-4967-8287-9e677e7e504b	6.932	6.764	7.792	30.09	28.566	31.133	2.06783	7.61341e-50	7.58112e-49	OVA05926.1SANT/Myb domain	GO:0003677	up
TCONS_00031245	0.943	1.441	0.982	20.573	17.278	23.043	4.11938	1.26101e-49	1.25183e-48	XP_013681452.1transcription factor MYB57	GO:0003677;GO:0009755;GO:0048443;GO:0071229;GO:1901701	up
TCONS_00011565	3	4.002	3.177	14.61	12.923	13.777	2.01174	3.51236e-49	3.45858e-48	XP_019437999.1 cytochrome P450 82C4-like	GO:0004497;GO:0005506;GO:0016021;GO:0016705;GO:0020037;GO:0055114	up
9009612b-2e9e-4238-88cb-3c9ea00f65d4	0.73	1.139	1.174	9.803	8.809	12.679	3.33347	6.41354e-49	6.29625e-48	XP_006846477.1reticuline oxidase	---NA---	up
b78265b0-0fef-4260-8161-9223129a3ef6	0	0	0	4.841	4.366	5.577	8.89952	1.16643e-48	1.14165e-47	XP_023878126.1lysosomal Pro-X carboxypeptidase-like isoform X2	GO:0004180;GO:0006508;GO:0008236;GO:0008239	up
TCONS_00065748	0.791	0.917	1.346	8.746	7.844	8.211	3.026	1.16913e-48	1.14372e-47	POE53821.1trna (guanosine(18)-2'-o)-methyltransferase	GO:0003723;GO:0009020;GO:0030488	up
TCONS_00032353	3.243	7.056	1.69	96.211	111.83	118.363	4.6925	1.34908e-48	1.31777e-47	AIY62319.1caffeic acid O-methyl transferase	GO:0008171;GO:0008757;GO:0019438;GO:0032259;GO:0046983	up
TCONS_00004054	0	0	0	6.491	7.142	5.544	8.89944	2.17328e-48	2.11226e-47	ABS50519.11-deoxy-D-xylulose 5-phosphate synthase type II	GO:0008661;GO:0016114	up
TCONS_00032705	0.679	0.585	0	11.266	11.519	8.563	4.56371	6.14963e-48	5.94139e-47	XP_010276464.1 gibberellic acid methyltransferase 2 isoform X2	GO:0008757;GO:0032259	up
2143e226-294c-4bee-83c7-2aa1db2481d7	13.622	13.235	14.035	3.103	3.039	3.634	-2.06818	6.26811e-48	6.05286e-47	XP_024529142.1GDSL esterase/lipase At3g26430	GO:0016788	down
TCONS_00018447	0	0	0	9.935	8.546	7.125	8.95348	7.18212e-48	6.92519e-47	OAY82381.1Phospholipase D alpha 1	GO:0004620;GO:0006629;GO:0008081	up
TCONS_00024017	38.787	40.017	39.222	6.744	10.839	8.31	-2.16475	8.81057e-48	8.46606e-47	---NA---	---NA---	down
65357ed4-fb19-420e-a9a4-bdd9a7f3ab39	13.165	11.834	9.593	2.948	2.457	2.492	-2.12386	1.58597e-47	1.5202e-46	PSS29156.1Potassium channel AKT2/3 like	GO:0005249;GO:0016021;GO:0071805	down
b659cc12-a30d-4f39-b20d-9420900739ab	0	0	0	14.863	14.59	13.031	8.77577	2.29733e-47	2.19344e-46	---NA---	---NA---	up
TCONS_00059963	2.868	2.429	2.601	11.376	10.871	11.68	2.10532	3.81961e-47	3.64153e-46	PSR93233.1Acetyl-coenzyme A synthetase	---NA---	up
TCONS_00048910	2.716	1.784	5.262	21.046	25.462	25.37	2.91172	4.72848e-47	4.49263e-46	XP_010260702.1 zinc transporter 8-like	GO:0005385;GO:0005886;GO:0016491;GO:0071577	up
TCONS_00016744	0	0	0	9.594	9.105	9.704	8.74128	5.82358e-47	5.52503e-46	XP_010929085.1 plant cysteine oxidase 3 isoform X2	GO:0016491	up
a3280a1b-8ce6-4dff-ad0f-1befb148ac24	35.017	26.177	31.43	7.349	6.297	6.093	-2.2096	6.01784e-47	5.70377e-46	PNY01953.1hypothetical protein L195_g025256	---NA---	down
TCONS_00024848	0	0	0	14.467	14.448	13.119	8.74936	6.67743e-47	6.31973e-46	---NA---	---NA---	up
TCONS_00042273	15.375	16.521	18.103	4.423	4.015	3.568	-2.03768	7.79129e-47	7.36676e-46	ABA54809.1late embryogenesis abundant protein	---NA---	down
TCONS_00044101	2.007	0.937	1.407	11.475	8.886	9.693	2.80606	1.01401e-46	9.56442e-46	---NA---	---NA---	up
TCONS_00018317	2.655	2.651	1.963	30.123	26.954	29.761	3.55591	1.01865e-46	9.60347e-46	XP_010256539.1 plant cysteine oxidase 2-like	---NA---	up
TCONS_00059491	3.416	2.439	2.348	13.213	15.062	13.13	2.34776	1.472e-46	1.38507e-45	XP_015639761.1 importin subunit alpha-1b	GO:0005643;GO:0005654;GO:0005829;GO:0006607;GO:0008139	up
TCONS_00031691	1.662	1.925	1.427	11.002	9.643	9.748	2.58797	1.61543e-46	1.5193e-45	XP_022633499.1DNA cross-link repair protein SNM1 isoform X2	GO:0000784;GO:0003684;GO:0006303;GO:0031848;GO:0035312;GO:0036297	up
TCONS_00001986	0	0	0	14.533	19.384	17.938	8.87908	2.43668e-46	2.28616e-45	XP_007039078.2PREDICTED: uncharacterized protein At4g00950	---NA---	up
TCONS_00018507	0.689	0.605	0.476	14.313	18.463	15.72	4.72142	3.04793e-46	2.8569e-45	XP_023907726.1uncharacterized protein LOC112019441	---NA---	up
TCONS_00060703	13.895	12.701	12.861	2.849	2.699	3.645	-2.11482	3.17603e-46	2.97411e-45	OVA17282.1Protein kinase domain	GO:0016301;GO:0016310	down
2d781c99-375d-48bd-bca4-76e9bc5f7309	0.73	1.925	6.102	54.393	47.896	51.201	4.16023	3.41016e-46	3.19183e-45	---NA---	---NA---	up
fd2718b8-2fd5-426e-9309-487828c2aa91	0	0.403	0.951	33.996	27.118	25.886	5.885	3.86798e-46	3.61686e-45	---NA---	---NA---	up
TCONS_00042509	12.689	12.257	14.379	3.29	2.797	3.249	-2.06748	5.56977e-46	5.19321e-45	---NA---	---NA---	down
TCONS_00016924	0.172	0	0.182	15.359	11.354	10.352	6.53888	6.11047e-46	5.69191e-45	AEW91476.1transcription factor WRKY	---NA---	up
77ca43cf-03f2-4459-afe6-5c368dcc3c47	1.338	4.092	3.481	63.15	63.462	44.526	4.24611	7.359e-46	6.8451e-45	---NA---	---NA---	up
TCONS_00047981	8.868	6.28	8.156	0	0.11	0.143	-6.38592	7.53986e-46	7.00664e-45	PRQ30440.1putative EF-Hand 1, calcium-binding protein	---NA---	down
6271ccd1-587e-4015-a68d-0af87639f34f	0	0	0	12.872	15.819	16.511	8.82228	7.86279e-46	7.29977e-45	XP_006845587.2pathogenesis-related protein PR-1	GO:0005576	up
TCONS_00000956	14.007	13.668	15.138	4.049	2.391	3.107	-2.15647	1.00015e-45	9.27654e-45	PSS28607.1Large proline-rich protein	GO:0016021	down
TCONS_00012704	0	0	0	5.215	4.542	4.786	8.73202	1.08021e-45	1.00143e-44	---NA---	---NA---	up
6e780e4c-c3f6-49e6-b71e-2d210eeea2a7	6.233	6.612	5.292	31.223	27.524	27.467	2.24858	1.64517e-45	1.52374e-44	PLY96196.1hypothetical protein LSAT_3X69161	---NA---	up
TCONS_00010675	13.915	14.122	14.096	0	0	0	-8.67565	2.96884e-45	2.73929e-44	---NA---	---NA---	down
8b3137a9-2651-4e3c-9219-602967dac71e	0	0	0	20.155	20.229	22.461	8.70519	3.13385e-45	2.88881e-44	---NA---	---NA---	up
TCONS_00064041	0.851	1.411	1.143	9.021	7.745	8.233	2.85024	3.62907e-45	3.33584e-44	GAV87399.1Methyltransf_29 domain-containing protein	GO:0016020;GO:0016740	up
8daadb3e-9210-4f78-9fed-708fac579ad7	3.324	3.961	2.975	14.621	14.108	18.081	2.16951	3.879e-45	3.56389e-44	KEH37464.1Clavata3/ESR (CLE) gene family member	---NA---	up
TCONS_00024293	0	0	0	19.033	18.419	14.458	8.80703	4.30681e-45	3.95322e-44	---NA---	---NA---	up
2bba7a46-8ca7-4a9c-a36f-a6ba7a2179ba	3.618	2.439	2.034	16.195	16.719	16.533	2.61414	5.21783e-45	4.77818e-44	---NA---	---NA---	up
TCONS_00004771	0	0	0	69.718	64.647	56.371	8.75681	5.7652e-45	5.27696e-44	---NA---	---NA---	up
TCONS_00030431	14.564	12.529	7.741	0	0	0	-9.10295	6.53403e-45	5.97787e-44	XP_024374366.1probable 2-oxoglutarate-dependent dioxygenase ANS	GO:0016491	down
beb07755-3323-44a4-8546-4aa5eaf4fd3d	7.652	8.235	9.745	0	0	0	-8.75839	1.20908e-44	1.10357e-43	---NA---	---NA---	down
TCONS_00000590	6.294	1.824	3.268	63.403	73.05	75.122	4.23547	1.60708e-44	1.46205e-43	GAV61255.1TauD domain-containing protein	GO:0016491;GO:0055114	up
TCONS_00037048	2.443	2.137	1.265	20.364	18.068	19.519	3.28733	2.40494e-44	2.18485e-43	---NA---	---NA---	up
TCONS_00031155	0	0	0	6.326	6.593	7.3	8.68683	3.57038e-44	3.23309e-43	XP_022039137.1respiratory burst oxidase homolog protein C-like	GO:0016020;GO:0050664	up
TCONS_00038067	0	0	0	11.134	8.897	7.509	8.91224	4.10976e-44	3.71806e-43	Q50EK4.1RecName: Full=Cytochrome P450 750A1; AltName: Full=Cytochrome P450 CYPC	GO:0004497;GO:0005506;GO:0016021;GO:0016705;GO:0020037;GO:0055114	up
TCONS_00004553	1.895	1.603	1.71	7.69	8.458	7.147	2.17547	4.18294e-44	3.7825e-43	XP_016555154.1 wall-associated receptor kinase 2-like	---NA---	up
TCONS_00038973	0	0	0	48.364	41.434	40.816	8.71267	5.08259e-44	4.59177e-43	Q50EK4.1RecName: Full=Cytochrome P450 750A1; AltName: Full=Cytochrome P450 CYPC	GO:0005488;GO:0016491	up
TCONS_00049967	0	0	0	5.776	3.741	4.699	9.0522	7.40988e-44	6.68192e-43	XP_006855674.1protein PIN-LIKES 7	GO:0016021;GO:0055085	up
552127c4-dc5c-4ad2-897f-d8310c86007c	3.111	2.591	1.781	29.991	25.89	25.545	3.40457	9.05464e-44	8.14625e-43	XP_011043019.1PREDICTED: uncharacterized protein LOC105138584 isoform X2	---NA---	up
81a97edb-9f46-435b-bec7-1f0ac1395d1c	0.801	0.444	0.152	5.325	7.01	6.378	3.72761	9.71171e-44	8.72532e-43	AAV66572.1glucanase-like protein	GO:0004553;GO:0005975	up
c2eafaf0-0609-413c-a8d0-606e1f41058e	1.875	3.115	4.452	18.758	22.226	21.165	2.72332	1.09089e-43	9.79635e-43	---NA---	---NA---	up
TCONS_00038383	2.108	3.306	2.611	19.495	21.074	25.974	3.02106	1.68744e-43	1.51187e-42	XP_018854171.1 abscisic acid 8'-hydroxylase 1-like	GO:0005506;GO:0007275;GO:0010268;GO:0010295;GO:0016021;GO:0016125;GO:0016132;GO:0020037;GO:0055114	up
TCONS_00049246	4.388	4.092	6.244	20.914	25.67	27.554	2.34278	3.05299e-43	2.72407e-42	POF05643.1isoform 3 of bifunctional epoxide hydrolase 2	GO:0003824	up
TCONS_00003747	3.527	3.609	2.004	14.093	15.183	15.6	2.27405	3.49282e-43	3.10939e-42	PKA50354.1Ureide permease 2	GO:0016021;GO:0022857;GO:0055085;GO:0071705	up
TCONS_00019420	14.564	12.388	13.904	1.001	1.426	1.065	-3.49356	4.19593e-43	3.72002e-42	BAX09098.1aldose 1-epimerase	GO:0004034;GO:0006006;GO:0030246;GO:0033499	down
TCONS_00011519	1.003	0.444	0.385	8.086	9.533	9.167	3.85375	4.20502e-43	3.72638e-42	XP_022859665.1putative Myb family transcription factor At1g14600	GO:0003677;GO:0005634	up
TCONS_00043388	0	0	0	6.832	9.862	8.222	8.85995	4.57053e-43	4.04294e-42	XP_021740377.1transcription factor bHLH162-like	GO:0005515	up
TCONS_00031274	0	0	0	5.765	5.781	7.794	8.80267	4.67347e-43	4.13024e-42	XP_020521653.1rust resistance kinase Lr10	GO:0004672;GO:0005488;GO:0016310	up
TCONS_00010177	0	0	0	3.851	5.342	5.346	8.8402	4.78443e-43	4.22639e-42	ABM60747.1ACC synthase	GO:0016740;GO:0016847;GO:0030170;GO:0042218	up
TCONS_00019535	0.78	1.814	1.477	11.475	11.343	14.227	3.14308	7.94283e-43	6.98475e-42	XP_024370174.1L-ascorbate oxidase-like	GO:0005507;GO:0005576;GO:0016021;GO:0016491;GO:0055114	up
TCONS_00036842	3.649	4.173	5.444	18.703	21.809	25.721	2.31917	1.29573e-42	1.13738e-41	XP_021715456.1probable glutathione S-transferase	GO:0004364;GO:0005737;GO:0006749	up
9128f0a6-16da-4ebf-9149-cf6ffe6210e8	14.26	17.317	14.157	67.463	70.505	70.851	2.19843	1.30406e-42	1.14418e-41	---NA---	---NA---	up
TCONS_00055589	5.757	1.371	0.546	40.795	38.977	34.525	3.90809	1.59885e-42	1.40093e-41	XP_023902051.1protein SIEVE ELEMENT OCCLUSION B-like	---NA---	up
TCONS_00019760	0.608	0.464	0.708	5.886	6.516	5.467	3.33667	1.74003e-42	1.52395e-41	XP_010931307.1 laccase-3-like	GO:0005507;GO:0016020;GO:0046274;GO:0048046;GO:0052716;GO:0055114	up
4c811784-35f0-4edd-823a-55c9ac5c3150	1.986	2.853	2.763	17.878	17.201	14.721	2.70994	2.55131e-42	2.22748e-41	3)-beta-glucan endohydrolase; Short=(1-	GO:0016798	up
TCONS_00012173	0	0	0	32.345	31.331	32.626	8.58855	3.62086e-42	3.14858e-41	AKH04264.1putative hydroxylase	GO:0004497;GO:0005506;GO:0016021;GO:0016705;GO:0020037;GO:0055114	up
TCONS_00017276	12.385	9.737	11.081	1.452	1.58	1.46	-2.85744	4.11538e-42	3.57701e-41	XP_002284264.2 dipeptidyl-peptidase 5	GO:0006508;GO:0008236	down
TCONS_00018071	0	0	0	16.69	14.382	11.856	8.74471	4.27711e-42	3.71592e-41	---NA---	---NA---	up
TCONS_00017960	3.821	3.891	2.641	64.933	45.68	49.675	3.9402	7.635e-42	6.60085e-41	---NA---	---NA---	up
TCONS_00004053	0	0	0	9.924	9.796	12.46	8.67124	1.04009e-41	8.97218e-41	ABS50519.11-deoxy-D-xylulose 5-phosphate synthase type II	GO:0008661;GO:0016114	up
d2fee259-db88-4b91-8dcc-b0cad6dfbd8b	0.568	0.121	0	9.858	8.25	7.311	5.13776	2.29485e-41	1.96743e-40	XP_002991773.2bidirectional sugar transporter SWEET4	GO:0005886;GO:0008643;GO:0016021	up
TCONS_00026208	0	0	0	79.576	76.923	64.056	8.63496	3.46793e-41	2.96662e-40	---NA---	---NA---	up
TCONS_00064413	7.611	9.838	8.318	1.925	1.876	1.713	-2.21623	4.01303e-41	3.43141e-40	XP_020523462.1aminopeptidase M1	GO:0005737;GO:0006508;GO:0008270;GO:0042277;GO:0043171;GO:0070006	down
TCONS_00024001	0.72	0.444	0.85	5.754	4.52	4.951	2.93672	4.94393e-41	4.22555e-40	XP_006850797.1mediator of RNA polymerase II transcription subunit 33A	---NA---	up
TCONS_00054640	0	0	0	19.022	17.037	23.965	8.71217	5.97471e-41	5.10431e-40	XP_006853946.112-oxophytodienoate reductase 7	GO:0005777;GO:0009695;GO:0010181;GO:0016629;GO:0031408;GO:0050896;GO:0055114	up
TCONS_00044460	0	0	0	50.355	53.414	50.268	8.54713	9.64803e-41	8.21727e-40	ONM03399.1putative aldo-keto reductase 4	GO:0016491;GO:0055114	up
TCONS_00026262	0.841	0.635	0.627	3.983	4.081	5.138	2.63279	9.98225e-41	8.49821e-40	XP_020521982.1G-type lectin S-receptor-like serine/threonine-protein kinase At5g24080	GO:0004672;GO:0005488;GO:0016310	up
TCONS_00023896	3.963	4.274	3.36	14.764	15.643	17.663	2.03597	1.80207e-40	1.52616e-39	XP_002970033.1protein STRICTOSIDINE SYNTHASE-LIKE 5 isoform X3	GO:0016829	up
TCONS_00016773	0	0	0	7.701	5.726	8.211	8.73017	2.26043e-40	1.91102e-39	GAQ84339.1phosphoglycerate kinase	GO:0004618;GO:0005524;GO:0005829;GO:0006094;GO:0006096;GO:0043531;GO:1903862	up
TCONS_00002380	1.743	1.089	0.769	7.492	9.445	8.804	2.82985	2.3061e-40	1.94879e-39	XP_010271286.1 dynein light chain 1, cytoplasmic	GO:0005737;GO:0005874;GO:0007017;GO:0008574;GO:0030286;GO:0045505;GO:0051959;GO:2000582	up
TCONS_00018467	0	0	0	7.316	6.11	5.818	8.60666	2.701e-40	2.27658e-39	AEW91476.1transcription factor WRKY	---NA---	up
TCONS_00010353	1.784	1.3	0.617	17.394	18.068	17.784	3.81194	4.86344e-40	4.08156e-39	AKH04261.1putative hydroxylase	GO:0004497;GO:0005506;GO:0016021;GO:0016125;GO:0016705;GO:0020037;GO:0055114	up
TCONS_00012170	4.277	2.984	4.432	33.908	30.354	33.043	3.07162	5.0369e-40	4.2235e-39	AOG18230.1diterpene synthase	GO:0000287;GO:0010333	up
TCONS_00065070	7.885	7.116	6.83	1.067	0.943	0.845	-2.90545	6.52316e-40	5.458e-39	XP_021618958.1abscisic acid 8'-hydroxylase 1-like	GO:0005506;GO:0009687;GO:0010295;GO:0016021;GO:0016125;GO:0020037;GO:0055114	down
TCONS_00059552	15.547	13.769	12.801	3.697	2.249	2.503	-2.30123	8.49486e-40	7.08948e-39	XP_008813783.1 2-alkenal reductase (NADP(+)-dependent)-like	GO:0016020	down
TCONS_00017894	18.263	10.463	10.069	62.171	71.372	64.616	2.38137	8.66794e-40	7.22773e-39	---NA---	---NA---	up
TCONS_00060630	1.003	0.655	0.263	21.002	23.213	13.371	4.85238	9.03865e-40	7.5304e-39	XP_010249160.1 protein TIFY 9	---NA---	up
TCONS_00025206	2.057	1.794	1.477	10.463	9.752	9.167	2.46511	2.06294e-39	1.70848e-38	AAA85365.1ethylene-forming enzyme	GO:0016491;GO:0046872;GO:0055114	up
TCONS_00054753	9.385	10.594	12.811	2.475	1.909	2.305	-2.28955	3.00398e-39	2.48218e-38	AET03321.1hydroxyproline-rich glycoprotein family protein, putative	---NA---	down
e258c722-86e4-4fb7-8966-30e1484e8bf6	2.645	2.661	4.321	0	0	0	-8.84306	3.41361e-39	2.81869e-38	---NA---	---NA---	down
TCONS_00030971	5.838	5.917	6.8	28.88	31.934	32.033	2.32071	3.58201e-39	2.95648e-38	XP_010044147.1 protein DETOXIFICATION 16	GO:0006855;GO:0015297;GO:0016021;GO:0042908;GO:0042910	up
0f04e197-c339-4c0e-9388-8873f25974ef	4.561	4.072	3.714	18.307	14.426	17.696	2.02597	3.97657e-39	3.27659e-38	XP_002982650.2protein kinase PINOID	GO:0000166;GO:0004672;GO:0016310	up
f46309e8-efc1-4977-9fd9-55e0c302fdf4	0	0	0	17.152	14.832	15.72	8.50572	5.72272e-39	4.69355e-38	---NA---	---NA---	up
TCONS_00054877	0.943	1.099	1.245	5.446	5.584	4.995	2.29341	6.91149e-39	5.65662e-38	PSR96885.1UDP-N-acetylglucosamine pyrophosphorylase	---NA---	up
TCONS_00002977	10.196	12.096	13.246	0	0	0	-8.54875	7.18011e-39	5.87401e-38	---NA---	---NA---	down
b1818c91-8e37-4342-9944-27734ce4ff72	24.486	20.512	21.696	4.236	1.624	3.063	-2.93136	1.3925e-38	1.13112e-37	XP_020537483.1disease resistance protein RPM1	---NA---	down
bff211cc-31a5-428a-b7d3-66fdb5fa7b9a	2.047	2.459	0.789	13.994	11.168	13.558	2.82778	1.39873e-38	1.13571e-37	---NA---	---NA---	up
TCONS_00019297	1.277	1.905	2.631	20.672	14.722	16.873	3.16981	1.7852e-38	1.4459e-37	ABK24093.1unknown	---NA---	up
TCONS_00001583	11.605	14.313	12.386	0.55	1.569	0.231	-3.88578	2.60378e-38	2.09929e-37	OVA20414.1Glyoxalase-like domain	GO:0016740;GO:0016829	down
TCONS_00059397	0.791	1.351	0.86	9.407	11.815	8.058	3.24459	3.38756e-38	2.7222e-37	XP_006846855.1acidic mammalian chitinase	GO:0004568;GO:0005576;GO:0006032;GO:0008061	up
TCONS_00017040	1.956	1.996	1.568	13.279	10.049	11.241	2.6372	4.07216e-38	3.2683e-37	XP_024520883.1ABC transporter G family member 35 isoform X2	GO:0005524;GO:0016021;GO:0016887	up
TCONS_00000572	0.517	0.897	0.354	9.451	10.027	9.079	3.94037	9.75552e-38	7.76893e-37	XP_020520384.1putative germin-like protein 2-1	GO:0005576;GO:0046872	up
TCONS_00019453	2.473	2.47	5.13	24.897	27.645	28.641	3.0279	1.19575e-37	9.50698e-37	---NA---	---NA---	up
TCONS_00002381	3.304	3.982	3.056	14.148	13.427	16.357	2.06481	1.57995e-37	1.25411e-36	XP_010528247.1 transcription factor MYB21	GO:0003677;GO:0005634	up
TCONS_00048344	0.831	1.754	1.781	8.009	7.482	9.671	2.50629	1.59298e-37	1.26394e-36	XP_010920641.1 cysteine-rich repeat secretory protein 55-like	---NA---	up
TCONS_00031153	4.449	6.118	4.705	0	0	0	-8.57429	2.71552e-37	2.14501e-36	XP_021596392.1gamma-glutamylcyclotransferase 2-2-like	GO:0003839;GO:0005737;GO:0006751;GO:0016021;GO:0016740	down
b7da6970-3602-4411-812c-1ad1d81b2fe0	1.581	1.915	1.801	9.175	8.326	10.506	2.38431	3.5337e-37	2.78339e-36	XP_024396092.1bZIP transcription factor 44-like isoform X2	GO:0003700;GO:0005634;GO:0043565;GO:0044212;GO:0045893	up
7c9a91ba-b85d-4d58-ac11-9310c4ce660d	0	0	0	10.166	6.494	9.814	8.74117	4.62223e-37	3.63492e-36	AHA46517.1tau class glutathione S-transferase	---NA---	up
0b4e8a52-8221-4394-9bae-96bc359ed01f	86.016	77.06	76.157	13.532	17.805	26.105	-2.06927	9.97599e-37	7.78231e-36	---NA---	---NA---	down
TCONS_00004407	0.811	0.282	0.84	9.275	13.351	10.923	4.12141	1.45983e-36	1.13518e-35	PNX86173.1LRR receptor-like kinase resistance protein	GO:0016301	up
367ba5e6-9e38-48b4-a6ed-fd28990f8aac	28.895	29.735	32.968	7.239	7.58	7.037	-2.04405	1.68535e-36	1.30898e-35	---NA---	---NA---	down
TCONS_00043263	0.963	2.51	1.66	19.891	25.275	19.519	3.62014	2.61604e-36	2.02457e-35	XP_003536922.1 GABA transporter 1-like	GO:0003333;GO:0005886;GO:0015171;GO:0016021	up
TCONS_00038243	1.53	0.948	1.801	16.591	17.465	12.811	3.47796	2.63731e-36	2.04023e-35	XP_006466847.1disease resistance RPP13-like protein 4	---NA---	up
TCONS_00054366	0	0	0	10.617	6.132	6.62	8.69973	3.73266e-36	2.87503e-35	XP_010240996.1 indole-3-acetic acid-amido synthetase GH3.6	---NA---	up
TCONS_00042554	1.916	1.472	1.376	6.832	6.231	7.509	2.10372	4.079e-36	3.13808e-35	OVA00145.1Cytochrome P450	GO:0004497;GO:0005506;GO:0016021;GO:0016125;GO:0016705;GO:0020037;GO:0055114	up
TCONS_00002858	1.52	2.5	0.344	12.124	13.417	12.361	3.04814	4.19562e-36	3.22525e-35	---NA---	---NA---	up
TCONS_00012156	5.28	5.967	4.584	0.286	0.274	0	-4.63269	4.2686e-36	3.28005e-35	ADW77285.1CLE31 protein	---NA---	down
95e17be3-867e-49f1-a191-907b54cd7696	6.061	3.528	5.636	22.048	21.809	20.891	2.11658	5.31765e-36	4.07011e-35	---NA---	---NA---	up
TCONS_00054065	9.172	8.255	8.733	1.54	1.865	3.118	-2.04001	8.27495e-36	6.31131e-35	---NA---	---NA---	down
1354e6bc-b972-4e0e-b246-3898aa984529	17.858	18.003	18.457	1.408	1.075	2.174	-3.55682	9.40188e-36	7.15961e-35	XP_017251807.1 zinc finger protein 8-like	---NA---	down
TCONS_00019736	0.882	1.411	0.304	8.746	11.628	10.681	3.51613	1.03264e-35	7.84834e-35	---NA---	---NA---	up
TCONS_00002528	0	0	0	11.255	10.915	16.028	8.58059	1.27527e-35	9.6848e-35	EOY33056.1Seven transmembrane MLO family protein isoform 2	GO:0005516;GO:0006952;GO:0009607;GO:0016021	up
TCONS_00044201	10.966	14.142	8.227	0.341	0.867	1.175	-3.82791	1.28442e-35	9.75046e-35	---NA---	---NA---	down
TCONS_00018674	11.686	11.451	12.224	1.617	1.81	1.877	-2.71906	1.47537e-35	1.1187e-34	---NA---	---NA---	down
27c993b1-98a4-4375-bacc-e485b7233796	4.561	5.191	3.683	23.808	19.329	21.198	2.24879	1.61594e-35	1.22366e-34	XP_019181179.1 dirigent protein 11-like	---NA---	up
7e929af0-7155-4487-bf7e-af3e00feda38	23.747	22.377	23.234	5.985	4.289	6.543	-2.0531	1.61631e-35	1.22366e-34	XP_010921624.1 ethylene-responsive transcription factor ERF071-like	---NA---	down
2274713c-f337-48d5-aa13-d7f8766f3918	0.831	0.897	1.326	4.896	4.684	5.039	2.26169	1.6674e-35	1.26185e-34	XP_020089179.1receptor kinase-like protein Xa21 isoform X2	GO:0016740	up
TCONS_00023977	0.274	0.242	0.283	5.006	4.673	4.556	4.10614	2.28443e-35	1.72412e-34	XP_018860349.1 G-type lectin S-receptor-like serine/threonine-protein kinase SD1-13	GO:0016020;GO:0016301;GO:0016310	up
TCONS_00026014	14.27	2.762	6.608	91.414	85.502	95.99	3.58775	3.79116e-35	2.84366e-34	AFX98068.1cinnamoyl-CoA reductase	GO:0000166;GO:0016616;GO:0016621;GO:0050662;GO:0055114	up
TCONS_00048947	1.986	4.516	2.732	15.105	15.15	18.399	2.35985	5.54556e-35	4.14683e-34	XP_023767239.1protein TIFY 6A-like isoform X1	---NA---	up
TCONS_00017247	0	0	0	19.869	13.724	23.196	8.62301	7.27096e-35	5.41625e-34	OMO90189.1Taurine catabolism dioxygenase TauD/TfdA	GO:0016491;GO:0055114	up
TCONS_00024592	0.892	0.312	0.729	9.451	13.921	11.472	4.17429	8.61399e-35	6.4069e-34	ADW94528.1putative truncated TIR-NBS-LRR protein	---NA---	up
TCONS_00018820	0	0	0	6.799	11.859	9.65	8.61595	1.11614e-34	8.28582e-34	AOG18229.1copalyl pyrophosphate synthase-like protein	GO:0000287;GO:0006952;GO:0008152;GO:0009507;GO:0010333;GO:0050554;GO:0050559;GO:0052678	up
TCONS_00004578	0	0.111	0	6.161	5.529	4.38	6.63343	1.35135e-34	1.00014e-33	XP_017191636.1 formin-like protein 11	GO:0005634;GO:0005737;GO:0016020;GO:0043232;GO:0044446;GO:0071944	up
TCONS_00055420	0	0	0	9.032	7.8	10.528	8.3878	1.39732e-34	1.03377e-33	XP_010255431.1 O-glucosyltransferase rumi homolog	GO:0005768;GO:0005802;GO:0016020;GO:0016740	up
f48fd8af-8375-490a-8f2b-ad392e15f8e4	0	0	0	15.425	13.658	15.764	8.33724	1.50085e-34	1.10868e-33	---NA---	---NA---	up
TCONS_00032258	12.061	15.331	18.903	0	0	0	-8.52949	2.20769e-34	1.62283e-33	XP_023907784.1osmotin-like protein	---NA---	down
TCONS_00039008	9.608	8.205	8.723	2.013	1.459	0.856	-2.55289	2.62562e-34	1.92352e-33	XP_024363042.1erbin-like isoform X1	---NA---	down
9e6e3311-9daf-42e0-802b-3e63f0ba5383	2.209	2.298	1.74	9.583	10.191	12.01	2.32503	2.81215e-34	2.05707e-33	KHG20135.1WD repeat-containing 63	---NA---	up
TCONS_00018012	3.872	4.223	3.866	0.737	0.592	0.132	-2.93276	2.86999e-34	2.09859e-33	XP_018724072.1 disease resistance protein TAO1-like	---NA---	down
TCONS_00059027	0	0	0	72.524	100.64	79.052	8.43651	4.24418e-34	3.08836e-33	---NA---	---NA---	up
TCONS_00044500	0.405	0	0.415	5.743	7.745	5.225	4.54053	4.43626e-34	3.22572e-33	XP_021298845.1zinc finger protein BRUTUS-like	GO:0008270	up
TCONS_00036903	0.304	0.222	0.364	4.082	3.258	2.909	3.53697	4.90431e-34	3.56226e-33	OVA18798.1Male sterility	GO:0006725;GO:0016620;GO:0044238;GO:1901360	up
TCONS_00018845	3.993	2.963	2.591	14.654	13.91	13.722	2.15135	5.00797e-34	3.636e-33	XP_002283569.1PREDICTED: uncharacterized protein At5g50100, mitochondrial	GO:0005739;GO:0015035;GO:0042246;GO:0055114	up
TCONS_00059663	3.345	3.286	2.044	11.321	12.572	14.249	2.11705	7.22852e-34	5.22292e-33	XP_010067161.1 GABA transporter 1	GO:0003333;GO:0005886;GO:0015171	up
TCONS_00038684	7.956	7.751	8.925	1.892	2.413	1.087	-2.13016	7.4002e-34	5.34499e-33	OVA11548.1Glycoside hydrolase	GO:0004553;GO:0005975;GO:0016021;GO:0046658	down
ccb6bdd7-826c-4d2e-813e-0e80a3d56272	0	0	0	2.464	2.819	2.053	8.36679	1.2521e-33	9.00686e-33	XP_010257393.1 transcription factor HBP-1b(c38)-like	GO:0003700;GO:0005515;GO:0009733;GO:0009751;GO:0009753;GO:0043565;GO:0045893	up
TCONS_00030515	13.419	12.66	13.863	0.396	2.26	1.273	-3.286	1.3372e-33	9.60488e-33	PKU87401.1multisite-specific tRNA:(cytosine-C5)-methyltransferase	---NA---	down
TCONS_00030812	0	0	0	4.808	4.18	2.755	8.56383	1.4953e-33	1.07286e-32	AAT00627.1calmodulin-binding ion transporter-like protein	GO:0005244;GO:0016020;GO:0071805	up
TCONS_00000463	2.503	1.27	2.125	11.2	9.171	9.858	2.39971	1.93094e-33	1.38237e-32	KHG10247.1Beta-1,3-N-acetylglucosaminyltransferase lunatic fringe	GO:0016020	up
TCONS_00019038	1.834	1.703	1.66	6.084	7.964	7.717	2.06416	1.9356e-33	1.3852e-32	XP_010066386.1 acetyl-coenzyme A synthetase, chloroplastic/glyoxysomal	GO:0003987;GO:0005524;GO:0016208;GO:0019427	up
TCONS_00061069	0	0	0	8.493	14.393	10.605	8.54149	3.58395e-33	2.55265e-32	---NA---	---NA---	up
TCONS_00064176	0	0	0	8.174	8.765	12.098	8.43922	3.96776e-33	2.82086e-32	Q50EK4.1RecName: Full=Cytochrome P450 750A1; AltName: Full=Cytochrome P450 CYPC	GO:0004497;GO:0005506;GO:0016021;GO:0016705;GO:0020037;GO:0055114	up
TCONS_00032128	8.027	9.717	6.79	0.99	0.625	0.417	-3.52744	4.06992e-33	2.89138e-32	XP_010044626.1 polygalacturonase non-catalytic subunit AroGP2	---NA---	down
TCONS_00018611	5.341	6.37	6.76	0.748	0.768	1.515	-2.65536	4.52571e-33	3.21168e-32	XP_006372127.1class V chitinase	GO:0004553;GO:0071704	down
TCONS_00048909	3.253	2.631	2.995	11.057	12.791	12.526	2.04128	4.82383e-33	3.4195e-32	XP_010260702.1 zinc transporter 8-like	GO:0016020;GO:0016491;GO:0030001;GO:0046873;GO:0055085	up
TCONS_00054376	2.199	1.512	1.771	7.096	7.778	7.322	2.0513	5.18816e-33	3.67509e-32	XP_008778917.1 probable aldehyde oxidase 4	GO:0016623;GO:0043167;GO:0048037	up
TCONS_00017820	0	0	0	1038.44	1407.38	1375.27	8.3492	5.20196e-33	3.68352e-32	---NA---	---NA---	up
TCONS_00011261	1.348	1.552	1.781	9.231	12.736	12.921	2.89537	5.50416e-33	3.89186e-32	XP_024310588.1carboxyl-terminal-processing peptidase 2, chloroplastic isoform X4	GO:0005739;GO:0006508;GO:0008236;GO:0016021;GO:0031977	up
ef583bd2-a0c0-47a6-a7ee-57f76d3639a9	11.078	7.731	6.547	36.46	33.251	41.584	2.13238	7.2659e-33	5.12452e-32	---NA---	---NA---	up
TCONS_00004458	0	0	0	9.197	12.341	6.916	8.5211	8.63003e-33	6.07783e-32	XP_007226796.2probable WRKY transcription factor 36 isoform X1	---NA---	up
57daa748-694a-4ba3-b2da-ee335dd47506	5.949	6.381	7.114	33.743	36.399	42.276	2.52997	1.05802e-32	7.43511e-32	---NA---	---NA---	up
TCONS_00012585	4.632	6.653	5.363	24.259	26.789	20.54	2.10304	1.06913e-32	7.5051e-32	ADW94527.1putative TIR-NBS-LRR protein	---NA---	up
TCONS_00058915	4.672	5	4.685	1.089	1.031	0.56	-2.37019	1.58362e-32	1.10689e-31	---NA---	---NA---	down
TCONS_00024329	54.892	19.807	25.642	167.15	185.714	189.478	2.50761	1.64648e-32	1.15041e-31	---NA---	---NA---	up
TCONS_00025405	0	0	0	4.423	8.952	7.542	8.49504	2.08787e-32	1.4536e-31	XP_002989646.2L-gulonolactone oxidase 3	GO:0003824	up
90beb589-3620-4ce2-9c27-e982270599b3	17.29	16.118	21.331	4.038	3.84	2.986	-2.29369	2.15382e-32	1.49844e-31	PNR36506.1hypothetical protein PHYPA_022357	---NA---	down
TCONS_00003406	0.466	0.816	0.486	5.6	5.156	6.29	3.20794	2.37805e-32	1.65268e-31	OVA16884.1hypothetical protein BVC80_9049g9	GO:0005737;GO:0016209;GO:0055114	up
TCONS_00023939	1.459	2.157	1.315	8.647	9.884	7.63	2.39441	2.37971e-32	1.65324e-31	XP_010914933.1 boron transporter 4-like	GO:0005452;GO:0016021;GO:0035445;GO:0080139	up
TCONS_00059050	0	0	0	7.976	6.187	8.826	8.31767	3.453e-32	2.38866e-31	ACN39861.1unknown	---NA---	up
TCONS_00025014	7.307	7.6	7.296	0.748	2.194	1.383	-2.33391	3.81113e-32	2.63266e-31	XP_018855817.1 fatty acid amide hydrolase-like	GO:0016020;GO:0016787	down
TCONS_00001173	0	0	0	4.599	3.653	5.204	8.30549	4.91158e-32	3.38923e-31	EEF50869.1Serine/threonine-protein kinase PBS1, putative	GO:0016740	up
TCONS_00038503	0.801	0.141	0.83	8.273	7.569	9.079	3.81966	6.44674e-32	4.43937e-31	---NA---	---NA---	up
TCONS_00042849	6.071	6.038	4.979	1.089	0.735	1.592	-2.36745	6.44708e-32	4.43937e-31	EEF44723.1hydrolase, putative	---NA---	down
TCONS_00017789	0	0	0	2.992	4.948	7.52	8.43939	1.23963e-31	8.49089e-31	ABQ51228.1R2R3-MYB transcription factor MYB12	GO:0003700;GO:0005634;GO:0006355;GO:0030154;GO:0043565;GO:0044212	up
TCONS_00060323	8.098	7.126	9.269	2.31	1.58	1.636	-2.1229	1.32002e-31	9.03517e-31	XP_020528495.1organic cation/carnitine transporter 2	---NA---	down
TCONS_00042312	6.111	5.332	5.869	1.386	0.713	1.208	-2.38514	1.37996e-31	9.43883e-31	---NA---	---NA---	down
TCONS_00010425	1.794	0.524	0.617	23.357	26.833	27.939	4.67401	1.43175e-31	9.7862e-31	---NA---	---NA---	up
TCONS_00042561	8.23	10.634	10.868	0.605	0.856	1.164	-3.50259	1.85306e-31	1.26128e-30	EOY28171.1Uncharacterized protein TCM_029811	---NA---	down
5f56a7c2-467b-44ba-9d29-f9b4e89e7a9e	0.669	0.292	0.344	13.422	18.825	14.096	5.06719	2.04211e-31	1.38899e-30	---NA---	---NA---	up
6f4a0ab3-b086-41e1-843b-e89b051998db	1.439	2.51	0.496	10.397	12.517	13.316	2.96331	2.20719e-31	1.49866e-30	XP_024436830.1heavy metal-associated isoprenylated plant protein 39	GO:0030001;GO:0046872	up
TCONS_00032620	11.787	12.156	9.613	42.093	43.08	56.964	2.07154	2.27485e-31	1.54406e-30	CBL95266.1glycerate oxidase	GO:0010181;GO:0052852;GO:0052853;GO:0052854;GO:0055114	up
TCONS_00030972	7.601	8.034	7.751	1.43	0.516	0.56	-3.14272	2.29556e-31	1.55758e-30	XP_003532532.1 protein DETOXIFICATION 16-like	GO:0006855;GO:0015297;GO:0016021;GO:0042908;GO:0042910	down
TCONS_00004210	16.409	18.527	19.328	4.423	4.969	3.776	-2.01304	2.37293e-31	1.60728e-30	XP_018850667.1 protein AIG1-like isoform X1	---NA---	down
1384d85b-96ac-4261-bef7-99b524ec2a28	0.649	0.847	1.336	21.531	20.448	13.624	4.28579	3.0713e-31	2.07167e-30	AQK40503.1EF hand family protein	---NA---	up
528ceb28-7775-4436-8c07-741b1aba24c0	21.912	13.023	13.529	73.041	58.888	61.114	2.01865	3.269e-31	2.20045e-30	---NA---	---NA---	up
84f2e43f-b3bb-4c2b-8391-c88826ad8406	2.797	2.843	1.68	10.584	11.157	13.404	2.23782	4.19764e-31	2.81678e-30	XP_024365345.1uncharacterized protein LOC112277374 isoform X1	---NA---	up
TCONS_00017917	11.868	10.896	10.008	0	0	0	-8.17837	4.66734e-31	3.12874e-30	---NA---	---NA---	down
TCONS_00018139	0	0	0	6.205	6.374	6.235	8.15762	5.28648e-31	3.53891e-30	XP_009401074.1 gamma-glutamyltranspeptidase 1	GO:0006508;GO:0006751;GO:0016021;GO:0036374;GO:0102953;GO:0103068	up
TCONS_00000809	0	0	0	15.953	15.556	15.643	8.1577	5.34126e-31	3.57435e-30	---NA---	---NA---	up
TCONS_00012606	8.341	9.132	8.763	0.836	1.591	0.538	-3.05836	5.65372e-31	3.78215e-30	---NA---	---NA---	down
TCONS_00055443	0	0	0	28.803	27.151	24.7	8.17013	6.17523e-31	4.12395e-30	---NA---	---NA---	up
TCONS_00031646	0	0	0	10.738	12.703	12.888	8.18554	6.48991e-31	4.33261e-30	XP_009775751.1 peptide chain release factor 1-like, mitochondrial	GO:0006415;GO:0009507;GO:0009658;GO:0010027;GO:0016149;GO:0032544;GO:0043022	up
77c550d5-c593-4fa6-8630-923e1b901295	8.118	8.507	10.666	1.232	1.744	2.558	-2.333	6.5588e-31	4.3771e-30	XP_015937889.1zinc finger protein 346	---NA---	down
f4d570e5-a4d2-4c21-a992-74f7f6f77de2	0	0	0	2.068	2.183	2.207	8.15799	6.6635e-31	4.44393e-30	XP_011625611.2cysteine-rich receptor-like protein kinase 10 isoform X1	---NA---	up
TCONS_00042933	0	0	0	7.173	8.304	5.599	8.28009	6.67286e-31	4.44865e-30	XP_020426422.1probable LRR receptor-like serine/threonine-protein kinase At1g67720	GO:0016301;GO:0016310	up
TCONS_00010071	0	0	0	12.025	16.993	9.781	8.41453	7.50426e-31	4.99609e-30	BAJ94041.1predicted protein	---NA---	up
TCONS_00043192	2.341	2.187	1.629	10.892	9.687	7.75	2.20721	7.54789e-31	5.02342e-30	XP_010271524.1 purple acid phosphatase	GO:0003993;GO:0005576;GO:0016311;GO:0046872	up
TCONS_00024849	1.966	2.177	2.58	12.597	11.957	13.624	2.49803	7.66816e-31	5.09824e-30	---NA---	---NA---	up
6051e9c0-3910-4c61-83bd-e70de16cd95a	0.963	1.028	1.154	4.324	5.079	5.401	2.22826	8.02287e-31	5.32862e-30	---NA---	---NA---	up
TCONS_00004452	13.247	12.207	15.928	4.247	2.841	2.843	-2.03336	8.30911e-31	5.51498e-30	XP_024542551.1NFX1-type zinc finger-containing protein 1	GO:0004842;GO:0016567;GO:0016887	down
TCONS_00060721	0	0	0	5.468	4.794	5.741	8.17288	9.99281e-31	6.62121e-30	XP_008374374.1PREDICTED: uncharacterized protein LOC103437659	---NA---	up
TCONS_00037785	0	0	0	8.251	9.796	7.937	8.18247	1.0805e-30	7.15696e-30	XP_024027742.1protein DETOXIFICATION 33	GO:0015297;GO:0016021;GO:0042908;GO:0042910;GO:0055085	up
TCONS_00024028	5.676	6.028	5.768	0.803	1.284	1.306	-2.34718	1.10232e-30	7.29898e-30	OVA20501.1Telomere length regulation protein	---NA---	down
90fa569b-0796-4827-9bee-348fa014e39c	3.791	5.342	4.291	0	0	0	-8.25181	1.25554e-30	8.29946e-30	ABK26619.1unknown	---NA---	down
TCONS_00055360	8.301	7.056	6.81	0	0	0	-8.16562	1.47996e-30	9.75312e-30	---NA---	---NA---	down
TCONS_00024948	8.888	11.884	10.058	1.716	1.13	1.35	-2.86828	1.94202e-30	1.27636e-29	XP_010253223.1 CASP-like protein 4C1	---NA---	down
d1d56abc-148d-4e70-91b5-0fc02562ca4e	5.919	14.464	14.713	54.723	46.514	56.865	2.16794	2.31098e-30	1.51579e-29	---NA---	---NA---	up
e22f8c41-f41a-40ee-a65a-6d67a2105a93	18.233	19.414	15.057	3.014	3.489	4.501	-2.27596	2.65981e-30	1.74224e-29	XP_017633118.1 RING-H2 finger protein ATL74-like	---NA---	down
TCONS_00002472	6.324	6.149	9.32	0	0	0	-8.36997	2.93405e-30	1.92058e-29	---NA---	---NA---	down
TCONS_00017526	36.77	36.66	22.495	0	1.689	0.768	-5.10726	4.66537e-30	3.04162e-29	XP_021627639.1glyoxylate/succinic semialdehyde reductase 2, chloroplastic	GO:0009570;GO:0030267;GO:0050661;GO:0051287;GO:0055114	down
TCONS_00011707	0	0.444	0	17.24	27.886	18.564	6.5861	5.93396e-30	3.85707e-29	---NA---	---NA---	up
TCONS_00011793	0	0	0	5.083	4.915	6.938	8.2188	7.27916e-30	4.71349e-29	XP_020517389.1replication factor C subunit 2 isoform X3	GO:0003677;GO:0005524;GO:0005730;GO:0006260	up
f975fafb-4c7d-4977-946b-3bf2e94bafc0	3.426	2.56	2.53	18.615	18.529	14.952	2.62732	7.62676e-30	4.93108e-29	---NA---	---NA---	up
TCONS_00054100	4.682	6.814	3.764	28.121	25.352	21.396	2.28429	1.00571e-29	6.48091e-29	---NA---	---NA---	up
TCONS_00058909	5.149	4.254	5.353	0.968	1.163	0.779	-2.29969	1.13083e-29	7.27999e-29	XP_010658907.1 protein SMAX1-LIKE 3	---NA---	down
d02290ab-e62b-457a-b470-09ae2cb79e27	6.537	6.532	7.063	1.166	0.921	1.12	-2.64134	1.23068e-29	7.91235e-29	---NA---	---NA---	down
TCONS_00018329	23.382	19.535	19.601	0	0.428	1.756	-4.87813	1.32735e-29	8.52259e-29	PON49512.1Nuclease-related domain, NERD	---NA---	down
TCONS_00063761	1.328	0.927	0.273	7.327	7.416	7.037	3.07434	1.74368e-29	1.11663e-28	PSS08307.1Universal stress protein	---NA---	up
TCONS_00048501	0	0	0	8.13	10.466	11.439	8.17437	1.77e-29	1.13311e-28	ABM60753.1truncated ACC synthase	GO:0008483;GO:0016847;GO:0030170;GO:0042218	up
TCONS_00032991	0	0	0	273.175	253.488	179.938	8.22881	1.8584e-29	1.18854e-28	---NA---	---NA---	up
TCONS_00038368	7.196	5.967	5.07	0	0	0	-8.16502	1.95937e-29	1.25188e-28	XP_016739116.1 UPF0098 protein CPn_0877/CP_0992/CPj0877/CpB0906-like	GO:0016020	down
TCONS_00064973	3.263	3.498	2.854	18.373	18.54	15.896	2.45999	2.519e-29	1.60575e-28	XP_010261604.1 ATPase family AAA domain-containing protein 3-B	GO:0005524;GO:0005739;GO:0007005;GO:0008270	up
TCONS_00003749	0.03	1.865	0	20.441	20.942	13.766	4.59836	2.60494e-29	1.65945e-28	XP_009421208.1 serine/threonine-protein kinase GRIK2 isoform X2	GO:0000166;GO:0004674;GO:0016020;GO:0016310	up
TCONS_00059006	0	0	0	24.875	24.288	23.998	8.07378	3.25547e-29	2.06913e-28	XP_024520174.1protein POLLENLESS 3-LIKE 1 isoform X2	---NA---	up
c00eb2c4-d24b-4bc9-bbaf-1bdfa1adc255	6.466	20.291	10.767	77.233	97.448	96.484	2.84302	3.62669e-29	2.30281e-28	---NA---	---NA---	up
TCONS_00059990	4.49	3.598	3.997	0	0	0	-8.09834	3.65177e-29	2.31798e-28	---NA---	---NA---	down
ed1551da-933a-4765-8194-fdfab6dac686	0	0	0	12.817	13.493	7.86	8.30906	4.6415e-29	2.93856e-28	XP_019711280.1 pathogenesis-related protein PRB1-3-like	GO:0005576	up
TCONS_00038486	26.513	22.548	18.407	3.07	2.918	1.965	-3.0262	5.99901e-29	3.78694e-28	XP_002984349.1probable xyloglucan endotransglucosylase/hydrolase protein 5	GO:0004553;GO:0005618;GO:0010411;GO:0016762;GO:0042546;GO:0048046;GO:0071555	down
TCONS_00030418	1.399	0.998	0.627	6.843	5.968	5.665	2.60358	6.1997e-29	3.91109e-28	XP_006829279.3alpha-L-fucosidase 2 isoform X1	GO:0004560	up
TCONS_00033018	171.587	143.335	184.594	32.708	37.145	50.817	-2.01812	6.76565e-29	4.26536e-28	XP_006345008.1 mannose-1-phosphate guanyltransferase alpha	GO:0009058;GO:0016779	down
TCONS_00042233	6.77	6.32	5.262	1.309	1.81	1.043	-2.09889	1.37504e-28	8.61032e-28	XP_024384659.1sucrose transport protein SUC4-like	GO:0005773;GO:0005886;GO:0006810;GO:0008506;GO:0016021	down
TCONS_00043872	1.47	2.389	0.435	13.697	10.992	13.36	3.07519	1.5358e-28	9.60775e-28	XP_010266256.1PREDICTED: uncharacterized protein LOC104603800	GO:0005886	up
TCONS_00037167	0	0	0	6.513	6.176	4.172	8.20136	1.76794e-28	1.10423e-27	OVA14872.1Glycoside hydrolase	GO:0004553;GO:0005618;GO:0009739;GO:0009741;GO:0010411;GO:0016762;GO:0042546;GO:0048046;GO:0071555	up
TCONS_00039172	7.5	5.393	6.476	0.704	0.581	0.779	-3.21026	2.18495e-28	1.36163e-27	KYP54648.1Transcription repressor MYB4	GO:0003700;GO:0005634;GO:0006355;GO:0030154;GO:0043565;GO:0044212	down
TCONS_00037720	6.111	6.249	5.899	0.968	1.251	0.9	-2.51684	2.2473e-28	1.39869e-27	XP_020109737.1glutamate receptor 3.4-like isoform X3	GO:0016020	down
57000ccf-c39d-4ba5-9ec5-b6976648256e	7.855	6.965	7.873	0.132	1.404	0.351	-3.45508	2.33574e-28	1.45281e-27	ATX60374.1ethylene-responsive transcription factor ERF11	GO:0003677;GO:0003700;GO:0005634;GO:0006355	down
009e30df-3862-4886-a29c-9ce4f90ab7e2	7.723	7.661	7.519	1.265	1.569	1.866	-2.29286	2.36299e-28	1.46882e-27	PWA95110.1Cystinosin/ERS1p repeat-containing protein	---NA---	down
4ddc37e7-8a83-4eec-9530-4e0004d0e752	11.473	7.741	11.354	1.441	0.45	0	-3.85301	2.72385e-28	1.68882e-27	PWZ29194.1RAN GTPase-activating protein 1	GO:0043231;GO:0044444	down
TCONS_00065185	0.973	1.24	1.649	6.766	6.11	6.356	2.31871	2.85371e-28	1.76821e-27	ABR16819.1unknown	GO:0016021	up
639bdcbb-4a4b-4a56-af49-f2c5c763d489	0	0	0	9.704	6.505	6.334	8.24478	4.80332e-28	2.95182e-27	PHU18065.1Ethylene-responsive transcription factor 5	GO:0003677;GO:0003700;GO:0005634;GO:0006355	up
96107049-d8e4-42dd-9de1-43582972a5f4	0	0	0	15.997	9.116	9.331	8.2443	4.80332e-28	2.95182e-27	ABK26511.1unknown	---NA---	up
TCONS_00003436	0	0	0	9.55	8.48	5.862	8.2133	4.9975e-28	3.06922e-27	XP_010921098.1 cationic peroxidase 1-like	GO:0004601;GO:0005576;GO:0006979;GO:0020037;GO:0042744;GO:0046872;GO:0055114;GO:0098869	up
TCONS_00055377	8.97	8.951	7.144	2.035	1.536	1.954	-2.18472	5.45268e-28	3.34455e-27	XP_021608454.1uncharacterized protein LOC110612099 isoform X2	---NA---	down
40f00349-5e9f-49c6-88ab-f4f4df3f7dde	29.088	33.314	23.355	4.28	7.449	5.796	-2.27424	6.4866e-28	3.96998e-27	XP_017633118.1 RING-H2 finger protein ATL74-like	GO:0016020	down
TCONS_00004592	15.527	12.771	13.792	0	0	0	-8.02652	6.9851e-28	4.2724e-27	XP_024359638.1ABC transporter B family member 26, chloroplastic-like	GO:0005524;GO:0005887;GO:0009941;GO:0042626;GO:0055085	down
TCONS_00024570	0.791	0.887	0.81	6.942	6.692	5.434	2.93177	1.44523e-27	8.77083e-27	XP_011628264.13-methyl-2-oxobutanoate hydroxymethyltransferase 2, mitochondrial	GO:0003864;GO:0008168;GO:0015940;GO:0032259	up
TCONS_00059355	0	0	0	27.978	33.667	33.614	8.01589	1.49389e-27	9.0605e-27	ABK25937.1unknown	GO:0009055;GO:0009534;GO:0022900;GO:0045454	up
TCONS_00010187	2.645	2.913	3.876	13.675	13.351	19.145	2.28225	1.78676e-27	1.07931e-26	XP_024400762.1protein PLANT CADMIUM RESISTANCE 7-like	---NA---	up
TCONS_00031239	4.926	3.921	4.776	0	0	0	-8.01263	2.17064e-27	1.30917e-26	XP_002442621.1protein NUCLEAR FUSION DEFECTIVE 4	---NA---	down
bdf0e636-6f4b-448c-aec9-c48b92a35c66	2.078	2.006	1.69	8.427	8.666	7.827	2.11272	2.42223e-27	1.45956e-26	---NA---	---NA---	up
TCONS_00043112	0	0	0	12.74	11.19	8.991	8.05543	2.49402e-27	1.50188e-26	XP_023896602.1TMV resistance protein N-like	---NA---	up
TCONS_00010820	4.095	5.504	5.151	0.737	1.042	1.142	-2.3496	2.71228e-27	1.6303e-26	XP_024374028.1C2 and GRAM domain-containing protein At1g03370-like	---NA---	down
TCONS_00030544	0	0	0	12.96	16.773	16.368	8.01583	2.93959e-27	1.76421e-26	NP_001267961.1type II peroxiredoxin 2	GO:0009507;GO:0016209;GO:0016491;GO:0055114	up
TCONS_00018371	0	0	0	819.524	512.856	673.843	8.18734	3.19101e-27	1.91333e-26	---NA---	---NA---	up
972c674e-ddf7-4f25-8ac0-66d16cd26502	3.162	5.1	3.521	19.616	18.419	16.862	2.20856	3.57123e-27	2.13671e-26	---NA---	---NA---	up
TCONS_00054184	2.929	2.792	3.572	15.447	16.971	18.388	2.45263	7.36092e-27	4.36658e-26	XP_002984195.1protein STRICTOSIDINE SYNTHASE-LIKE 3	GO:0005783;GO:0016829	up
TCONS_00011286	11.696	14.716	14.056	0.748	1.185	1.91	-3.4125	7.64384e-27	4.53027e-26	---NA---	---NA---	down
TCONS_00024537	0	0	0	3.884	4.772	7.728	8.14865	8.2926e-27	4.9103e-26	XP_010523561.1 RNA polymerase sigma factor sigE, chloroplastic/mitochondrial	GO:0006355;GO:0009628	up
TCONS_00002863	13.632	14.928	18.123	3.235	3.719	1.965	-2.32827	8.44907e-27	4.99991e-26	PHU27527.1Chaperone protein ClpB3, chloroplastic	GO:0005524;GO:0005737;GO:0009408;GO:0019538;GO:0042026	down
6bd3034d-f7f4-4724-9c37-187818b7f588	0	0	0	22.477	24.804	23.328	7.95379	9.03448e-27	5.33823e-26	---NA---	---NA---	up
TCONS_00065005	6.943	5.272	6.233	0.825	0.779	0.527	-3.04804	9.70183e-27	5.72908e-26	---NA---	---NA---	down
TCONS_00017136	0	0	0	3.147	2.852	3.875	7.98941	9.83419e-27	5.80548e-26	Q50EK4.1RecName: Full=Cytochrome P450 750A1; AltName: Full=Cytochrome P450 CYPC	GO:0016020;GO:0016491;GO:0046872	up
TCONS_00044309	2.189	2.863	3.4	22.763	33.152	45.075	3.55499	1.18312e-26	6.96537e-26	---NA---	---NA---	up
TCONS_00049238	0	0	0	12.19	11.957	11.263	7.93794	1.49698e-26	8.78928e-26	---NA---	---NA---	up
TCONS_00064695	0	0	0	4.599	6.637	6.773	8.06249	1.78687e-26	1.04567e-25	XP_018730859.1 ankyrin repeat-containing protein NPR4	---NA---	up
TCONS_00001138	5.311	5.08	5.829	0	0	0.198	-6.14433	1.92443e-26	1.12347e-25	---NA---	---NA---	down
TCONS_00018769	0	0	0	9.142	8.688	12.12	7.99097	2.56063e-26	1.49041e-25	XP_006838896.2guanylate-binding protein 4	GO:0003924;GO:0005525;GO:0005768;GO:0005802;GO:0016021	up
fad08a33-ac44-4de6-ae04-3b87be349eeb	6.446	5.312	6.092	0	0.307	0	-5.42771	3.31194e-26	1.9214e-25	ABK27128.1unknown	---NA---	down
4ad2a371-fe1c-4020-b475-8e1c762cad26	0	0	0	2.805	3.587	2.975	7.95253	3.64912e-26	2.1145e-25	XP_008813688.1 pentatricopeptide repeat-containing protein At3g26782, mitochondrial	GO:0009451	up
TCONS_00004766	7.885	9.495	7.033	0	0	0	-7.96298	3.93342e-26	2.27585e-25	---NA---	---NA---	down
TCONS_00036929	7.236	7.792	7.235	0.22	0	0	-6.11404	5.53425e-26	3.18976e-25	XP_010254802.1 protein RADIALIS-like 3	GO:0003677;GO:0005634	down
TCONS_00024072	5.736	8.648	5.95	35.118	32.57	33.351	2.30269	6.02026e-26	3.46681e-25	XP_010691970.1 transcription initiation factor TFIID subunit 5	GO:0016740	up
TCONS_00026279	0	0	0	5.27	6.045	5.818	7.90654	7.60743e-26	4.36917e-25	XP_017229349.1 probable membrane-associated kinase regulator 2	---NA---	up
TCONS_00048348	0	0	0	7.492	5.079	4.556	8.09581	9.25195e-26	5.29494e-25	XP_012492231.1 cysteine-rich repeat secretory protein 55	---NA---	up
TCONS_00060125	3.223	2.812	3.319	0	0	0	-7.90435	9.29074e-26	5.31558e-25	---NA---	---NA---	down
TCONS_00055308	10.936	11.299	8.611	2.376	1.635	1.526	-2.45328	9.38754e-26	5.36938e-25	---NA---	---NA---	down
TCONS_00001357	4.044	4.113	3.471	0	0	0	-7.90244	9.76239e-26	5.58051e-25	PSS04918.1UDP-4-amino-4,6-dideoxy-N-acetyl-beta-L-altrosamine transaminase	---NA---	down
TCONS_00018642	6.983	9.142	9.937	0	0	0	-7.94993	1.19951e-25	6.84877e-25	PON59404.1Sin3, C-terminal	---NA---	down
TCONS_00001417	2.807	3.145	3.299	10.661	13.724	15.062	2.08318	1.39736e-25	7.95597e-25	---NA---	---NA---	up
TCONS_00031291	0	0	0	10.133	9.028	10.572	7.89154	1.59154e-25	9.04733e-25	XP_022848881.1uncharacterized protein LOC111371219	---NA---	up
TCONS_00032520	0	0	0	4.302	5.079	4.38	7.88915	2.0347e-25	1.15329e-24	XP_010930449.2 receptor kinase-like protein Xa21	GO:0000166;GO:0004672;GO:0016310	up
TCONS_00064159	7.013	9.858	7.377	0.792	0.998	1.01	-3.10438	2.03924e-25	1.15553e-24	PSS14622.1Phosphoglycerate mutase	---NA---	down
TCONS_00025228	18.111	15.805	23.78	3.158	1.997	2.36	-2.90205	2.2216e-25	1.25704e-24	XP_008812662.1 peroxidase 3-like	GO:0004601;GO:0005488;GO:0008152;GO:0009505;GO:0009506;GO:0009987;GO:0016020;GO:0050896	down
TCONS_00019336	13.814	12.257	14.744	2.53	2.205	2.163	-2.52896	2.24753e-25	1.27134e-24	---NA---	---NA---	down
TCONS_00010053	7.794	9.546	9.067	0.759	1.448	1.361	-2.87398	2.42582e-25	1.37099e-24	XP_021276400.1ankyrin repeat-containing protein ITN1-like	---NA---	down
TCONS_00065046	4.642	8.286	7.407	0	0	0	-8.06371	2.45235e-25	1.38559e-24	PON71463.1SAM dependent carboxyl methyltransferase	GO:0016740	down
TCONS_00038306	0	5.453	4.493	50.377	46.327	48.281	3.82833	2.64102e-25	1.4896e-24	XP_024525012.1probable 26S proteasome subunit YTA6 isoform X1	GO:0005524	up
TCONS_00060788	2.372	3.105	3.815	0.132	0.603	0.176	-3.25093	2.81938e-25	1.58882e-24	XP_019197442.1 protein trichome birefringence-like 11	GO:0005794;GO:0016021;GO:0016413	down
TCONS_00064745	4.986	5.806	7.751	32.587	27.711	27.258	2.2598	2.83784e-25	1.59876e-24	XP_022735328.1probable leucine-rich repeat receptor-like serine/threonine-protein kinase At3g14840 isoform X3	GO:0016020	up
TCONS_00004816	1.662	2.449	1.71	8.68	9.237	11.406	2.29731	3.01336e-25	1.69617e-24	XP_022866118.1probable pectinesterase 68	GO:0016021;GO:0016829;GO:0030599;GO:0042545;GO:0045330;GO:0045490	up
TCONS_00053858	0	0	0	11.42	13.658	14.677	7.89187	3.25053e-25	1.82703e-24	XP_006371737.1EG45-like domain containing protein 2	---NA---	up
TCONS_00017293	11.747	12.872	15.533	1.749	1.667	0.637	-3.20183	3.46661e-25	1.94624e-24	---NA---	---NA---	down
TCONS_00016922	0.122	0.514	0.364	4.665	5.255	7.366	4.0103	3.82737e-25	2.14445e-24	AEW91476.1transcription factor WRKY	---NA---	up
TCONS_00032914	0	0	0	13.994	8.041	8.694	8.04197	4.00128e-25	2.2406e-24	EOY00903.1Mediator of RNA polymerase II transcription subunit 18, putative	GO:0016021	up
TCONS_00049976	4.105	7.449	6.8	0	0	0	-8.03521	4.00128e-25	2.2406e-24	XP_010938009.1 expansin-A2	GO:0005576;GO:0005618;GO:0009664;GO:0016021	down
TCONS_00064640	0	0	0	13.4	14.053	14.853	7.8579	4.44248e-25	2.48552e-24	---NA---	---NA---	up
TCONS_00039197	0	0	0	6.425	7.909	10.374	8.02532	4.91555e-25	2.74625e-24	NP_001146007.1putative HLH DNA-binding domain superfamily protein	---NA---	up
TCONS_00012580	7.986	6.965	8.277	34.007	31.901	29.618	2.0634	6.86134e-25	3.81693e-24	---NA---	---NA---	up
TCONS_00065552	3.263	2.943	2.692	15.193	13.417	15.413	2.316	7.57378e-25	4.20605e-24	XP_010262571.1 L-type lectin-domain containing receptor kinase IV.1-like	GO:0002229;GO:0004675;GO:0005524;GO:0005886;GO:0006468;GO:0016021;GO:0030246;GO:0042742	up
TCONS_00053221	2.888	3.105	2.975	0.165	0.373	0.637	-2.98271	7.9923e-25	4.43594e-24	XP_006851709.1serine/threonine-protein kinase CTR1 isoform X1	GO:0004672;GO:0006468;GO:0010033;GO:0050789	down
TCONS_00024311	0.851	2.661	1.052	10.111	9.742	9.562	2.63141	8.69522e-25	4.82196e-24	AOG18236.1diterpene synthase	GO:0000287;GO:0010333	up
TCONS_00024739	8.544	4.748	7.529	0.286	0.132	0.549	-4.41785	1.03341e-24	5.71616e-24	---NA---	---NA---	down
e17f6ab0-dc92-45dd-ba58-2e94097e737f	6.416	4.264	3.623	0	0	0	-8.01231	1.06989e-24	5.91628e-24	---NA---	---NA---	down
TCONS_00059670	4.47	5.302	4.979	0	0	0	-7.83718	1.26752e-24	6.99125e-24	XP_020527446.1WASH complex subunit 4 isoform X4	GO:0005768;GO:0007032;GO:0016197;GO:0071203	down
1cb82df6-17c0-44a2-9c9c-33738b216817	2.169	1.351	0.961	13.279	15.38	13.119	3.20828	1.5149e-24	8.33451e-24	---NA---	---NA---	up
TCONS_00025280	2.828	1.23	2.338	10.782	11.957	9.145	2.35348	1.72575e-24	9.47847e-24	OMO52249.1Small GTPase superfamily	---NA---	up
TCONS_00004499	0	0	0	7.03	8.337	4.007	8.0135	1.75336e-24	9.62199e-24	XP_015872716.1MLO-like protein 6	GO:0005516;GO:0006952;GO:0009607;GO:0016021	up
c13ff844-6734-4b11-81e2-4ec128b8c484	0	0	0	2.827	2.282	2.635	7.84132	1.76296e-24	9.67195e-24	---NA---	---NA---	up
TCONS_00048213	0	0	0	17.295	20.262	14.831	7.8701	2.19295e-24	1.19703e-23	XP_021730066.1pectin acetylesterase 9-like	GO:0005576;GO:0005618;GO:0016021;GO:0016787;GO:0071555	up
TCONS_00017269	0.537	0.161	0.374	5.138	3.489	4.237	3.58305	2.55307e-24	1.38894e-23	O65012.1RecName: Full=Cytochrome P450 78A4	GO:0005506;GO:0016021;GO:0016709;GO:0020037;GO:0055114	up
TCONS_00025416	0	0	0	8.724	8.282	10.034	7.82543	2.64387e-24	1.43713e-23	XP_009619590.1 1-aminocyclopropane-1-carboxylate oxidase homolog 1-like isoform X1	---NA---	up
TCONS_00000973	9.993	10.322	11.789	1.496	1.064	2.152	-2.7853	2.85175e-24	1.5484e-23	---NA---	---NA---	down
TCONS_00031181	0	0	0	11.112	11.881	8.475	7.86927	2.88681e-24	1.567e-23	XP_024436830.1heavy metal-associated isoprenylated plant protein 39	GO:0030001;GO:0046872	up
TCONS_00065262	3.355	3.508	2.843	0.209	0.395	0.351	-3.32947	2.89357e-24	1.57023e-23	XP_010938814.1 lycopene epsilon cyclase, chloroplastic isoform X2	GO:0016021;GO:0016123;GO:0016705;GO:0052727;GO:0052728;GO:0055114	down
TCONS_00031787	8.503	6.129	7.255	0.341	0.965	0	-3.85626	3.35977e-24	1.81917e-23	---NA---	---NA---	down
59157f35-3bc8-4ff0-b381-c9e454b63374	0.831	0.726	1.923	9.858	9.358	16.763	3.35973	3.87744e-24	2.09365e-23	PSS13820.1Transcription activator of gluconeogenesis	---NA---	up
TCONS_00053314	0.091	0.474	0.374	3.444	4.224	3.436	3.49125	4.21493e-24	2.2721e-23	AQK87781.1Pentatricopeptide repeat-containing protein	---NA---	up
TCONS_00018529	0	0	0	10.782	8.743	6.071	7.97444	4.73013e-24	2.54771e-23	---NA---	---NA---	up
TCONS_00064005	3.284	2.56	4.837	0	0	0	-7.959	4.73013e-24	2.54771e-23	XP_009417607.1 cyclin-D4-1-like	GO:0005634	down
TCONS_00001754	8.595	9.082	6.648	1.661	2.008	1.691	-2.16641	5.56976e-24	2.9925e-23	XP_010272257.1 pentatricopeptide repeat-containing protein At2g27800, mitochondrial-like isoform X1	---NA---	down
TCONS_00037711	8.777	7.419	7.883	1.166	1.602	1.493	-2.47227	5.97292e-24	3.20469e-23	CCC58383.1phenylpropenal double-bond reductase	GO:0016491;GO:0055114	down
TCONS_00059793	1.044	0.907	1.791	10.496	7.701	9.979	2.9159	7.42519e-24	3.9675e-23	XP_018435607.1 bidirectional sugar transporter SWEET1	GO:0008643;GO:0016020	up
TCONS_00018817	7.378	16.743	3.076	102.339	84.745	65.9	3.19955	7.43483e-24	3.97156e-23	---NA---	---NA---	up
TCONS_00043622	0	0	0	1.837	2.216	1.284	7.95733	7.78669e-24	4.15496e-23	ABG56414.1MDR-like ABC transporter	GO:0005524;GO:0016021;GO:0042626;GO:0055085	up
TCONS_00054227	2.412	2.258	2.439	0.407	0.307	0.472	-2.57552	7.99632e-24	4.26449e-23	XP_006847909.1pentatricopeptide repeat-containing protein At1g09820	---NA---	down
TCONS_00049266	1.459	1.371	1.154	6.194	6.955	7.926	2.37846	8.30356e-24	4.42591e-23	PON54358.1TauD/TfdA-like domain containing protein	GO:0016491;GO:0055114	up
e6a39187-4fdc-4fb4-a04a-7fc1a53f448c	0.74	0	1.538	32.015	27.25	18.026	5.06123	1.03847e-23	5.52008e-23	---NA---	---NA---	up
TCONS_00019301	2.868	3.75	4.159	0	0	0	-7.83771	1.05064e-23	5.58326e-23	AFS60085.1lanatoside 15-O-acetylesterase	---NA---	down
b8ddd3f2-773e-4024-b4ba-29bf1dedfeb2	1.49	0.907	1.538	9.594	7.153	10.001	2.75987	1.09354e-23	5.80805e-23	---NA---	---NA---	up
TCONS_00060506	0.76	0.756	0.476	3.147	3.543	3.689	2.35416	1.22794e-23	6.50946e-23	XP_020521909.1HIPL1 protein isoform X2	GO:0016020	up
TCONS_00064553	0	0	0	11.123	23.356	22.592	7.94278	1.28378e-23	6.7944e-23	XP_008237221.1 protein DMR6-LIKE OXYGENASE 2-like	---NA---	up
TCONS_00024883	0	0	0	3.125	4.081	5.511	7.93386	1.28378e-23	6.7944e-23	O64404.1RecName: Full=Delta-selinene synthase; AltName: Full=Agfdsel1	---NA---	up
TCONS_00048640	18.567	10.181	18.71	0	0	0	-7.92861	1.28378e-23	6.7944e-23	XP_006422530.1universal stress protein PHOS34	---NA---	down
TCONS_00004203	0.77	1.351	0.799	7.426	9.917	9.068	3.12991	1.2976e-23	6.86571e-23	XP_003558360.1protein EARLY-RESPONSIVE TO DEHYDRATION 7, chloroplastic	---NA---	up
TCONS_00002661	8.26	7.076	6.082	0.946	0.9	0.692	-3.02348	1.31336e-23	6.94718e-23	XP_002986497.1annexin A4 isoform X2	---NA---	down
TCONS_00037683	7.216	9.727	7.782	0.605	1.284	1.153	-3.00776	1.33461e-23	7.05765e-23	XP_022853751.1plastidial pyruvate kinase 2-like	GO:0000287;GO:0004743;GO:0006096;GO:0009570;GO:0016301;GO:0030955	down
TCONS_00012352	0.953	0.625	0.739	6.326	6.319	4.885	2.93629	1.38107e-23	7.29939e-23	AEJ87846.1stearoyl-ACP desaturase	GO:0005515;GO:0006633;GO:0009570;GO:0045300;GO:0046872;GO:0055114;GO:0102786	up
TCONS_00043417	6.75	7.852	8.348	1.243	0.911	1.23	-2.74962	1.6644e-23	8.7826e-23	---NA---	---NA---	down
TCONS_00026517	7.226	6.3	9.542	48.551	35.401	42.825	2.48865	1.8579e-23	9.78512e-23	AAM28917.1putative TIR/NBS/LRR disease resistance protein	---NA---	up
TCONS_00055452	13.905	17.297	18.437	3.103	3.39	2.448	-2.4289	2.03319e-23	1.06996e-22	PSS04687.1Calcium permeable stress-gated cation channel like	GO:0003899;GO:0016021;GO:0032774	down
TCONS_00017390	0	0	0	7.008	3.094	5.434	7.91228	2.11977e-23	1.11402e-22	XP_024396155.1denticleless protein homolog	---NA---	up
TCONS_00049872	9.598	10.493	11.961	1.573	2.743	2.865	-2.15759	2.47428e-23	1.29718e-22	XP_024384355.1catechol O-methyltransferase-like	GO:0008171	down
TCONS_00019232	0	0	0	10.199	13.274	9.704	7.81958	2.71088e-23	1.42046e-22	XP_006346406.1 methylcrotonoyl-CoA carboxylase beta chain, mitochondrial	GO:0016874	up
TCONS_00000632	15.77	13.013	14.531	1.309	2.995	1.68	-2.78807	2.75089e-23	1.44065e-22	XP_022843513.1zinc transporter 11-like	GO:0005385;GO:0071577	down
TCONS_00032346	0	0	0	6.469	10.498	8.299	7.90352	3.50553e-23	1.83192e-22	XP_003597159.1LOB domain-containing protein 1	---NA---	up
32aaf64e-aa5a-454e-b3dd-88b0c8ca8ac5	0	0	0	6.722	4.553	5.906	7.8257	3.74949e-23	1.95783e-22	---NA---	---NA---	up
TCONS_00025904	0	0	0	3.367	3.083	3.842	7.75565	3.9398e-23	2.055e-22	XP_010922825.1 cyclin-dependent kinase B1-1	GO:0004674;GO:0005524;GO:0006468;GO:0051301	up
TCONS_00001559	2.159	2.55	2.287	0.649	0.362	0.725	-2.05198	3.9422e-23	2.0557e-22	XP_023886569.1helicase required for RNAi-mediated heterochromatin assembly 1-like	---NA---	down
fd689900-21f1-4fa8-b5bf-3cd68f3f56a2	1.814	2.963	1.872	12.465	12.429	11.45	2.4259	5.94815e-23	3.08357e-22	---NA---	---NA---	up
18736d4f-a0e5-47c1-918f-5b1e82bb0635	1.115	0.484	0.293	12.003	8.974	9.507	3.96026	6.17215e-23	3.1963e-22	---NA---	---NA---	up
78e04e7d-fe3e-40a0-8f52-4c53e95a1aa4	0.345	0.837	0.445	4.951	6.143	3.678	3.14459	7.56263e-23	3.90702e-22	XP_024028448.1protein DMR6-LIKE OXYGENASE 2-like	GO:0051213	up
ba015dcf-29e5-4d7c-b73c-5dcf69694aac	1.399	1.129	1.326	5.82	6.275	6.444	2.26603	7.71523e-23	3.98269e-22	---NA---	---NA---	up
TCONS_00053718	0.983	1.462	1.66	5.589	6.341	4.852	2.04252	8.34855e-23	4.30392e-22	XP_020098692.1mitogen-activated protein kinase kinase 1	GO:0004674;GO:0005524;GO:0006468	up
c1efaf54-7776-4c1a-8546-2bae52c55b5e	3.456	2.207	2.854	13.928	17.026	12.987	2.39084	8.46783e-23	4.3631e-22	---NA---	---NA---	up
TCONS_00038509	0	0	0	13.323	19.746	14.392	7.83557	1.40169e-22	7.18618e-22	---NA---	---NA---	up
TCONS_00024740	0	0	0	7.228	7.131	8.925	7.71971	1.67245e-22	8.56309e-22	---NA---	---NA---	up
TCONS_00019419	3.892	3.397	3.167	0.33	0.549	0	-3.38716	1.69006e-22	8.65095e-22	---NA---	---NA---	down
TCONS_00000164	0	0	0	5.424	5.145	7.234	7.74075	1.743e-22	8.91725e-22	---NA---	---NA---	up
TCONS_00064699	5.595	4.334	3.845	0.451	0.11	0.296	-3.94861	1.8032e-22	9.2204e-22	XP_010932228.2 endoribonuclease Dicer homolog 4 isoform X2	GO:0003677;GO:0003723;GO:0004525;GO:0005524;GO:0006396;GO:0031047;GO:0090502	down
TCONS_00044738	2.331	1.663	0.658	10.089	10.498	9.704	2.68501	1.87171e-22	9.55568e-22	---NA---	---NA---	up
TCONS_00049975	8.078	9.767	7.488	0	0	0	-7.71419	1.94525e-22	9.91812e-22	XP_010938009.1 expansin-A2	GO:0005576;GO:0005618;GO:0009664;GO:0016021	down
TCONS_00043463	10.784	12.67	20.896	0.011	0.494	0	-6.05977	2.8899e-22	1.46388e-21	---NA---	---NA---	down
TCONS_00060668	0.132	0.111	0.921	5.6	3.434	7.465	3.82343	3.03371e-22	1.53513e-21	XP_018806966.1 LOB domain-containing protein 31-like	---NA---	up
cf770cf4-08e1-4993-9d20-4ed6fadccb11	0.831	1.089	0.435	11.783	15.172	15.632	4.06779	3.16591e-22	1.6012e-21	---NA---	---NA---	up
TCONS_00037505	3.669	4.042	4.119	0	0	0	-7.67905	3.41694e-22	1.72547e-21	XP_020217905.1cytokinin hydroxylase-like	GO:0004497;GO:0005506;GO:0016021;GO:0016705;GO:0020037;GO:0055114	down
TCONS_00064537	1.845	2.389	1.821	0	0	0	-7.71344	3.47593e-22	1.75481e-21	---NA---	---NA---	down
TCONS_00055422	2.747	2.207	2.773	0.308	0.483	0.198	-2.8925	3.64441e-22	1.83938e-21	XP_012843705.1 O-glucosyltransferase rumi homolog	GO:0016020	down
c3b0bee9-ff89-4c08-a09b-1d92682df4fc	3.02	1.754	1.872	7.492	9.84	10.187	2.05223	3.68522e-22	1.8595e-21	PSR96689.1Protein tincar like	---NA---	up
TCONS_00055021	0	0	0	2.508	3.576	3.656	7.75574	3.88548e-22	1.95852e-21	AOW44488.1SABATH methyltransferase 9	GO:0051749	up
TCONS_00017553	0	0	0	5.6	5.902	5.05	7.67834	3.90642e-22	1.96755e-21	XP_012445920.1 protein NUCLEAR FUSION DEFECTIVE 4 isoform X2	GO:0016021	up
TCONS_00003794	9.213	10.392	10.898	1.76	1.843	2.031	-2.42529	4.32395e-22	2.17503e-21	XP_017648308.1 L-ascorbate peroxidase 2, cytosolic	GO:0005829;GO:0006979;GO:0016688;GO:0020037;GO:0055114;GO:0098869	down
TCONS_00059406	4.125	4.274	5.707	0.715	0	0	-4.13847	4.64009e-22	2.33225e-21	XP_006348399.1 protein trichome birefringence-like 41	---NA---	down
TCONS_00053434	3.872	4.153	4.928	18.527	17.07	19.574	2.08873	4.96671e-22	2.49257e-21	---NA---	---NA---	up
492e9867-0723-44b0-93c8-8223f89e8b2b	10.216	11.965	13.884	1.606	1.273	0.681	-3.2453	5.82691e-22	2.9205e-21	---NA---	---NA---	down
TCONS_00024717	0	0	0	4.995	7.547	6.696	7.75318	6.09058e-22	3.04873e-21	---NA---	---NA---	up
TCONS_00054547	4.47	4.052	4.604	0	0	0	-7.66119	6.82367e-22	3.40781e-21	---NA---	---NA---	down
22dbdb92-b43a-4d3e-a85d-684831c4b884	4.753	7.167	5.13	0	0	0	-7.78105	6.85885e-22	3.42363e-21	---NA---	---NA---	down
TCONS_00043220	0	0	0	10.122	10.334	9.156	7.65959	6.95508e-22	3.47077e-21	XP_024191974.1probable aldo-keto reductase 2	GO:0016491;GO:0055114	up
TCONS_00003441	1.378	1.058	1.427	8.977	7.262	6.696	2.64676	9.11119e-22	4.52702e-21	---NA---	---NA---	up
TCONS_00004199	7.733	7.499	7.984	0.396	0.932	0.757	-3.41839	1.15425e-21	5.72484e-21	XP_007020162.2 protein AIG1	---NA---	down
TCONS_00019310	2.301	1.935	1.366	6.997	8.963	11.878	2.29441	1.19582e-21	5.92801e-21	XP_020114099.1hydroxyproline O-galactosyltransferase GALT3 isoform X1	GO:0000139;GO:0006486;GO:0008378;GO:0016021;GO:0030246	up
7a6694cd-a610-4912-b0b7-aba1cee5e5b4	1.885	0.827	1.943	10.199	8.37	11.516	2.70081	1.19968e-21	5.94559e-21	---NA---	---NA---	up
TCONS_00003271	5.341	3.326	6.699	0	0	0	-7.77885	1.23882e-21	6.1349e-21	---NA---	---NA---	down
TCONS_00024630	0	0	0	16.646	14.689	15.292	7.64142	1.32788e-21	6.56928e-21	XP_022150304.1reticulon-like protein B22	GO:0016021	up
TCONS_00018175	4.571	1.27	2.57	19.407	16.62	12.679	2.572	1.47992e-21	7.31404e-21	---NA---	---NA---	up
2cf2745c-b9cb-4478-ae10-4c0959c27f58	1.145	0.625	0.536	5.017	5.759	4.314	2.74676	1.5082e-21	7.44626e-21	XP_011625125.1transcriptional adapter ADA2 isoform X2	GO:0003682;GO:0003713;GO:0004402;GO:0005634;GO:0006338;GO:0006357;GO:0035066	up
TCONS_00004251	0	0	0	12.311	14.239	16.522	7.66326	1.58463e-21	7.8117e-21	---NA---	---NA---	up
TCONS_00003630	1.044	0.988	1.66	5.556	5.694	5.335	2.18595	1.64025e-21	8.07975e-21	XP_009384952.1 phospholipase D Z	GO:0003860;GO:0005739	up
TCONS_00018565	19.5	21.53	23.547	5.38	6.944	1.658	-2.12358	1.75208e-21	8.62846e-21	---NA---	---NA---	down
46dd9eb7-6c77-4dab-b61c-1cfa8765024b	11.301	11.592	14.865	4.28	2.71	2.163	-2.00364	2.05566e-21	1.00929e-20	XP_010251011.1 NDR1/HIN1-Like protein 3	---NA---	down
e0a570d1-11cb-4616-a798-b49986032079	20.24	15.382	12.406	1.837	3.313	3.063	-2.53628	3.08943e-21	1.50735e-20	ABK23937.1unknown	---NA---	down
TCONS_00011585	0.963	0.937	0.546	4.72	4.948	5.16	2.56599	3.18524e-21	1.55216e-20	PON50511.1Peptide chain release factor eRF1/aRF	GO:0002184;GO:0005829;GO:0016149;GO:0018444;GO:1990825	up
9354b3e8-3890-4b1a-a578-177ea20a42de	2.534	2.389	1.154	10.243	8.304	7.388	2.08733	3.37104e-21	1.64065e-20	XP_011041140.1 cinnamoyl-CoA reductase 1-like	GO:0016616;GO:0050662	up
TCONS_00042592	0	0	0	65.945	76.21	81.28	7.62306	3.38998e-21	1.64945e-20	---NA---	---NA---	up
TCONS_00055366	20.341	12.902	19.267	88.795	89.758	88.108	2.41272	3.95083e-21	1.91899e-20	XP_023885941.1probable aldo-keto reductase 2	GO:0016021;GO:0016491;GO:0055114	up
TCONS_00001975	20.361	17.226	17.294	0.561	0.527	1.438	-4.38144	4.30475e-21	2.08933e-20	XP_020527450.1DNA-(apurinic or apyrimidinic site) lyase 2 isoform X5	GO:0003906;GO:0004528;GO:0005488;GO:0005634;GO:0006284;GO:0008311	down
TCONS_00048815	0	0	0	12.564	9.325	9.079	7.6587	4.72624e-21	2.28991e-20	---NA---	---NA---	up
6d7e025e-9fa1-45d1-b0f8-6edc3b47106f	1.226	0.534	0.638	19.484	15.863	18.607	4.40381	4.83238e-21	2.33959e-20	---NA---	---NA---	up
cf778043-0303-4c6f-b8d0-3d34859b9e80	14.047	10.816	15.159	1.529	3.28	2.459	-2.42007	4.84496e-21	2.3451e-20	CAA10047.1Lea protein	GO:0005829;GO:0009269	down
0c74ebc1-cf19-49dc-836a-2ee503288d57	0.993	0.141	0.516	5.039	5.507	10.747	3.6493	5.30585e-21	2.56246e-20	---NA---	---NA---	up
TCONS_00043059	5.726	6.572	6.841	0.55	1.316	0.527	-2.91152	6.21674e-21	2.99051e-20	XP_010248610.1 protein RST1	---NA---	down
TCONS_00001945	0.74	0.564	0.374	3.466	4.487	4.534	2.86764	7.85083e-21	3.75802e-20	POE83474.1protein eds1b	GO:0016020	up
9a928825-b4fd-4d59-b0e5-6036689920f7	0	0.071	0	3.521	1.81	2.591	5.97603	9.29894e-21	4.44138e-20	XP_020518827.1protein TIFY 10b isoform X2	---NA---	up
TCONS_00018578	5.149	9.777	8.095	0.594	0.154	0.263	-4.30829	9.4374e-21	4.50531e-20	XP_010062527.1 ABC transporter G family member 29	GO:0005524;GO:0016021;GO:0016887	down
TCONS_00018877	0	0	0	11.376	10.005	10.286	7.5819	9.47444e-21	4.52188e-20	AHA46520.1tau class glutathione S-transferase	---NA---	up
TCONS_00064931	0	0	0	22.719	14.568	8.76	7.72223	9.84093e-21	4.69335e-20	XP_010263111.1 protein downstream neighbor of Son	---NA---	up
TCONS_00026085	5.544	6.552	8.217	1.276	1.305	0.812	-2.52481	1.00622e-20	4.79772e-20	---NA---	---NA---	down
c345ee6d-1adb-4682-80ae-88ddcddea26a	7.206	6.401	7.427	1.683	1.262	1.383	-2.2564	1.07429e-20	5.11974e-20	---NA---	---NA---	down
TCONS_00018956	8.007	10.826	9.219	2.695	1.865	1.877	-2.10703	1.08215e-20	5.15597e-20	XP_023736840.1heavy metal-associated isoprenylated plant protein 41-like	---NA---	down
TCONS_00010158	14.828	13.285	9.927	1.1	3.137	1.416	-2.69109	1.13511e-20	5.40564e-20	XP_002993509.1probable xyloglucan endotransglucosylase/hydrolase protein B	GO:0004553;GO:0005618;GO:0010411;GO:0016020;GO:0016762;GO:0042546;GO:0048046;GO:0071555	down
TCONS_00044268	6.77	5.423	6.689	1.144	0.845	0.812	-2.7085	1.18377e-20	5.63463e-20	---NA---	---NA---	down
TCONS_00054758	0	0	0	27.78	24.496	21.714	7.58026	1.45604e-20	6.91201e-20	XP_021294796.1beta-glucosidase 47-like isoform X3	GO:0005975;GO:0009809;GO:0016020;GO:0042802;GO:0047782;GO:0102483	up
TCONS_00048907	0	0	0	3.62	9.665	4.929	7.70583	1.65893e-20	7.85795e-20	---NA---	---NA---	up
TCONS_00031301	0	0	0	9.043	20.394	16.708	7.6982	1.65893e-20	7.85795e-20	XP_020524849.1beta-glucosidase 12 isoform X2	GO:0004553;GO:0005975	up
TCONS_00026591	3.365	2.066	1.407	0	0	0	-7.69815	1.65893e-20	7.85795e-20	---NA---	---NA---	down
e137ef4f-f573-4837-a64f-f02d05530d6a	0.02	0.252	0.172	2.222	3.971	4.27	4.53327	1.66087e-20	7.86524e-20	BBA84049.1glutamine synthetase	GO:0004356;GO:0005524;GO:0005737;GO:0006542	up
TCONS_00055593	0.78	0	0	9.913	10.433	9.551	5.09763	1.73666e-20	8.21415e-20	ACN39861.1unknown	---NA---	up
a40ba8bc-b904-45b8-be64-da914d8b5b9e	4.51	4.072	2.216	0.121	0	0.154	-5.22603	2.32865e-20	1.09849e-19	NP_001152147.1plasma membrane associated protein	GO:0016021	down
TCONS_00039210	12.568	13.628	11.951	0.616	1.766	2.174	-3.11302	2.47314e-20	1.1658e-19	GAV65805.1C1_3 domain-containing protein	---NA---	down
TCONS_00002313	4.814	6.3	4.301	0	0	0	-7.61795	2.66394e-20	1.25452e-19	XP_010101195.2transcription factor bHLH162	GO:0005488	down
TCONS_00001421	0.75	0	0.385	13.631	12.945	7.004	4.83757	2.68671e-20	1.26494e-19	GAQ78443.1hypothetical protein KFL_000130240	---NA---	up
TCONS_00059308	1.693	1.905	1.376	7.668	6.648	6.828	2.07554	2.76552e-20	1.30079e-19	XP_020580382.1L-2-hydroxyglutarate dehydrogenase, mitochondrial isoform X3	GO:0016614	up
TCONS_00018217	3.912	4.556	2.095	0	0	0	-7.67133	2.8012e-20	1.31725e-19	---NA---	---NA---	down
TCONS_00017349	8.493	9.263	12.315	0	0	0	-7.60438	3.22717e-20	1.51391e-19	---NA---	---NA---	down
TCONS_00003993	8.311	5.635	6.911	0.209	0	0.538	-4.77334	3.98086e-20	1.86255e-19	AQX43156.1NPF family transporter	GO:0006810;GO:0016020	down
TCONS_00059614	0.162	0.141	0.172	6.667	4.3	3.48	4.81409	4.31097e-20	2.01458e-19	---NA---	---NA---	up
TCONS_00043432	0	0	0	12.839	8.765	9.276	7.62043	4.40422e-20	2.05717e-19	---NA---	---NA---	up
9cd60e9a-b24a-4dda-b2d1-7360248fe1f7	2.554	0	0	12.388	6.582	5.478	3.30035	4.47119e-20	2.08695e-19	---NA---	---NA---	up
deb6e176-6ca9-4246-9f35-be9e9ac165f8	6.284	4.486	3.147	0	0	0	-7.65978	4.73793e-20	2.2088e-19	---NA---	---NA---	down
TCONS_00002103	7.591	8.144	6.638	0.264	0	0.34	-5.06134	4.77189e-20	2.2241e-19	---NA---	---NA---	down
TCONS_00030549	11.767	11.32	12.477	2.211	1.305	1.065	-2.88339	5.03454e-20	2.34428e-19	CAD12630.1phytochrome N2	GO:0000155;GO:0000160;GO:0006355;GO:0009584;GO:0009585;GO:0009881;GO:0017006;GO:0018298;GO:0023014;GO:0042803	down
TCONS_00004411	0	0	0	3.598	2.6	3.019	7.56224	5.71523e-20	2.65299e-19	XP_010255034.1 wall-associated receptor kinase-like 14	GO:0004672;GO:0005524;GO:0006468;GO:0016021	up
TCONS_00043613	1.885	1.139	1.194	5.325	5.244	7.399	2.08331	6.19067e-20	2.86891e-19	XP_011627944.1SUPPRESSOR OF GAMMA RESPONSE 1 isoform X4	GO:0003677	up
19b731a5-c915-4c75-8190-dc5e39944f7f	2.027	0.968	0.557	6.205	6.286	5.632	2.36005	6.24046e-20	2.8913e-19	---NA---	---NA---	up
TCONS_00001951	0.557	1.068	0.678	3.147	3.028	3.48	2.02179	6.41636e-20	2.97208e-19	XP_022149253.1 ATP-dependent DNA helicase Q-like 4A	GO:0003676;GO:0005524;GO:0006260;GO:0006281;GO:0006310;GO:0032508;GO:0043138	up
TCONS_00049406	0.861	0.282	0.557	4.258	4.048	4.567	2.92127	6.41884e-20	2.97253e-19	EOX94268.1RmlC-like cupins superfamily protein	---NA---	up
TCONS_00059126	4.946	2.036	3.916	16.239	15.676	19.134	2.24559	6.58548e-20	3.04752e-19	XP_020531051.1phospholipid--sterol O-acyltransferase isoform X2	GO:0004607;GO:0010150;GO:0016127;GO:0034434;GO:0043231;GO:0080095;GO:0080096	up
TCONS_00023942	7.388	8.225	10.919	1.969	1.152	0.966	-2.64326	7.29488e-20	3.37021e-19	XP_002504745.1predicted protein	GO:0016020	down
TCONS_00038320	0	0	0	8.02	19.724	8.497	7.64624	8.02722e-20	3.70328e-19	XP_021594337.1peroxidase 5-like	GO:0005488;GO:0008152;GO:0009987;GO:0016491;GO:0050896	up
TCONS_00048424	3.679	5.735	9.502	0	0	0	-7.62606	8.02722e-20	3.70328e-19	AIN46595.1growth regulating factor 2	GO:0005524;GO:0005634;GO:0006355;GO:0032502	down
TCONS_00038382	0.416	0.605	0.435	4.599	4.969	7.685	3.4878	8.32923e-20	3.83715e-19	XP_018811959.1 abscisic acid 8'-hydroxylase 1-like	GO:0005506;GO:0009639;GO:0010295;GO:0016021;GO:0016125;GO:0020037;GO:0046345;GO:0048838;GO:0050832;GO:0055114	up
TCONS_00048503	0	0	0	11.42	11.31	11.011	7.49856	1.06264e-19	4.8756e-19	---NA---	---NA---	up
TCONS_00018379	0	0	0	5.633	5.342	4.907	7.49791	1.21235e-19	5.55231e-19	XP_003535841.2 polyamine oxidase 1-like	GO:0006598;GO:0046592;GO:0052893;GO:0052896;GO:0052900;GO:0055114	up
TCONS_00002354	0	0	0	5.853	5.112	5.708	7.49947	1.25937e-19	5.76496e-19	PSR95444.1Kinesin-like protein	GO:0003777;GO:0005524;GO:0005874;GO:0007018;GO:0008017	up
TCONS_00043953	65.371	50.842	49.705	7.811	1.481	0	-3.91657	1.30785e-19	5.97985e-19	---NA---	---NA---	down
d3cf51ab-1692-4d1d-9a58-53b60a4e09ba	0	0	0	13.246	15.852	8.2	7.62882	1.36232e-19	6.21577e-19	---NA---	---NA---	up
TCONS_00024594	0	0	0	4.192	3.982	7.674	7.61871	1.36232e-19	6.21577e-19	XP_010257011.1 protein RETICULATA-RELATED 5, chloroplastic-like	---NA---	up
TCONS_00055526	0	0	0	5.82	4.037	7.75	7.61495	1.36232e-19	6.21577e-19	---NA---	---NA---	up
TCONS_00043944	0	0	0	5.204	8.129	10.605	7.61215	1.36232e-19	6.21577e-19	KEH16277.1basic helix loop helix (bHLH) DNA-binding family protein	---NA---	up
TCONS_00004599	0	0	0	41.477	28.139	45.789	7.61027	1.36232e-19	6.21577e-19	XP_010669677.1 LOB domain-containing protein 1	---NA---	up
TCONS_00044333	13.986	11.511	9.553	2.706	2.567	1.383	-2.33389	1.52788e-19	6.96628e-19	XP_006848582.2soluble inorganic pyrophosphatase 4	GO:0000287;GO:0004427;GO:0005829;GO:0006796	down
484582a7-f3f3-4475-9e64-04efc1fe965e	11.088	9.425	12.376	0.803	1.777	1.032	-3.105	1.60518e-19	7.31017e-19	---NA---	---NA---	down
3dd6569f-4dc2-4863-aaba-3005923ab838	9.061	10.624	11.425	1.32	1.251	0.999	-3.0773	1.72245e-19	7.83688e-19	POE57860.1n-acetyl-d-glucosamine kinase	GO:0016301;GO:0016310	down
TCONS_00004449	0	0	0	1.98	2.512	2.174	7.49798	1.88133e-19	8.53584e-19	XP_013699429.1inactive disease resistance protein RPS4-like	---NA---	up
TCONS_00055365	0	0	0	20.672	29.883	17.356	7.6121	2.31599e-19	1.04763e-18	XP_020977873.1probable aldo-keto reductase 2 isoform X3	GO:0016491;GO:0055114	up
7d626a7e-298e-4616-9b4c-a12cfc76c3ab	0	0	0	4.236	4.827	7.333	7.59365	2.31599e-19	1.04763e-18	ABR27718.1dirigent-like protein	GO:0005576	up
TCONS_00012700	0	0	0	3.103	3.335	2.942	7.4763	2.32645e-19	1.05201e-18	---NA---	---NA---	up
TCONS_00030396	7.956	8.457	8.035	1.111	2.26	1.021	-2.4102	3.18515e-19	1.43346e-18	XP_010247832.1 syntaxin-81-like isoform X1	GO:0005783;GO:0006890;GO:0016021;GO:0031201	down
TCONS_00004242	0	0	0	31.916	31.682	39.235	7.47958	3.23251e-19	1.45411e-18	---NA---	---NA---	up
TCONS_00017426	1.044	2.006	1.295	8.031	9.445	9.309	2.58506	3.27692e-19	1.47341e-18	OVA02917.1Tetratricopeptide repeat-containing domain	---NA---	up
TCONS_00038405	3.78	3.024	3.248	0	0	0	-7.45889	3.30877e-19	1.48738e-18	KHG23081.1Natural resistance-associated macrophage 1	---NA---	down
TCONS_00000812	11.22	12.801	8.075	41.202	53.918	50.026	2.18365	3.54848e-19	1.5933e-18	XP_010678347.1 laccase-7	GO:0005576;GO:0008152;GO:0016491;GO:0046872	up
TCONS_00049108	0.902	1.835	1.032	5.138	5.836	6.345	2.15929	3.74903e-19	1.68103e-18	XP_024362627.1DNA mismatch repair protein MSH3-like	GO:0000710;GO:0000735;GO:0005524;GO:0006312;GO:0007131;GO:0008094;GO:0016020;GO:0032135;GO:0032302;GO:0043111;GO:0043570;GO:0051096	up
1ec62554-7718-4a4b-8699-a14e67220d85	0	0	0	7.283	3.752	4.534	7.58061	3.94404e-19	1.76522e-18	---NA---	---NA---	up
TCONS_00000391	0	0	0	279.523	129.053	155.776	7.57946	3.94404e-19	1.76522e-18	---NA---	---NA---	up
TCONS_00019427	23.706	26.248	12.325	0	0	0	-7.57583	3.94404e-19	1.76522e-18	---NA---	---NA---	down
TCONS_00011861	0	0	0	28.539	17.761	27.873	7.56786	3.94404e-19	1.76522e-18	XP_010056168.1 urea-proton symporter DUR3	GO:0005886;GO:0015204;GO:0016021;GO:0071918	up
TCONS_00038143	22.449	24.837	18.174	1.991	2.359	3.831	-3.00414	4.44511e-19	1.98447e-18	---NA---	---NA---	down
TCONS_00049012	5.959	4.163	5.414	0	0	0	-7.48226	4.46698e-19	1.99377e-18	PSS11302.1Pentatricopeptide repeat-containing protein	---NA---	down
9a6bb0e0-c584-4d41-93f2-0cff6044983f	3.233	2.258	2.671	10.474	13.142	14.952	2.23486	5.09388e-19	2.26994e-18	---NA---	---NA---	up
TCONS_00000165	18.142	18.708	15.422	0	0	0	-7.45704	5.6667e-19	2.52174e-18	---NA---	---NA---	down
TCONS_00012143	0	0	0	10.419	13.844	5.884	7.56691	6.72819e-19	2.98389e-18	---NA---	---NA---	up
TCONS_00024870	9.446	14.414	16.535	0	0	0	-7.5621	6.72819e-19	2.98389e-18	---NA---	---NA---	down
TCONS_00004264	13.429	9.979	12.77	2.189	3.412	1.537	-2.2734	7.6278e-19	3.37902e-18	AAB01572.1heat shock-like protein	---NA---	down
73be9098-8a5a-497b-b997-70979e99997a	13.236	12.076	12.487	0	0	0	-7.43639	8.06336e-19	3.56791e-18	---NA---	---NA---	down
TCONS_00011758	0	0	0	5.182	6.494	4.534	7.47315	8.2355e-19	3.63995e-18	---NA---	---NA---	up
TCONS_00063755	0	0	0	5.358	5.54	4.786	7.43186	8.92154e-19	3.94048e-18	AEW07833.1hypothetical protein 0_12580_02, partial	---NA---	up
TCONS_00053775	5.706	3.941	8.105	0	0.208	0	-5.78848	8.96137e-19	3.95628e-18	---NA---	---NA---	down
TCONS_00010560	4.986	6.35	6.456	1.408	1.196	0.801	-2.31703	9.10782e-19	4.01983e-18	XP_008782697.1 probable LRR receptor-like serine/threonine-protein kinase At1g06840	GO:0004674;GO:0005524;GO:0006468;GO:0016021	down
TCONS_00038830	0.568	0.161	0.101	3.653	2.644	3.227	3.48298	9.90577e-19	4.3653e-18	XP_020259068.1probable serine/threonine-protein kinase fhkD	---NA---	up
TCONS_00054606	9.061	9.959	13.195	0.924	1.459	0	-3.55544	1.03902e-18	4.57674e-18	AAK69758.1CDPK adapter protein 1	---NA---	down
TCONS_00048370	0	0	0	1.639	2.249	2.799	7.52764	1.14978e-18	5.05543e-18	ADQ47507.1NAC-domain containing protein 2	GO:0003677;GO:0005634;GO:0006355	up
c3dddcf9-1c78-4126-b292-bfa4e3c4ce5a	0.568	0.161	1.174	6.953	5.935	5.785	3.31937	1.18601e-18	5.21121e-18	---NA---	---NA---	up
TCONS_00017881	5.706	6.179	5.555	1.166	1.569	1.614	-2.00442	1.24031e-18	5.44488e-18	O65012.1RecName: Full=Cytochrome P450 78A4	GO:0005506;GO:0016021;GO:0016709;GO:0020037;GO:0055114	down
6b92d7c8-27af-49c7-aa20-d05893a3c9ee	0	0	0	4.313	6.593	6.137	7.49966	1.32907e-18	5.82932e-18	---NA---	---NA---	up
TCONS_00048256	0	2.994	0.708	16.756	20.635	19.156	3.78003	1.35796e-18	5.95201e-18	XP_024398586.1TMV resistance protein N-like isoform X1	---NA---	up
22d1cdd0-01a0-4b02-99ce-36775a1e4050	8.757	7.782	6.942	2.013	1.086	1.658	-2.29719	1.47374e-18	6.44642e-18	XP_021634965.1flowering-promoting factor 1-like protein 3	GO:0009909	down
TCONS_00037032	4.277	2.843	3.886	0	0	0	-7.4616	1.53555e-18	6.71077e-18	XP_006840294.3beta-xylosidase/alpha-L-arabinofuranosidase 1	---NA---	down
TCONS_00048089	3.193	3.165	3.289	0.308	0.186	0.263	-3.61226	1.57759e-18	6.88984e-18	XP_020251336.1uncharacterized acetyltransferase At3g50280-like	GO:0016746	down
TCONS_00018202	0.74	1.23	0.84	3.829	4.092	3.93	2.04512	1.62991e-18	7.11198e-18	OVA12221.1SET domain	GO:0009507;GO:0016279;GO:0018026;GO:0030785	up
4fde94e5-1807-4e5b-9431-e06953deaf92	20.453	25.583	27.615	2.464	4.103	1.592	-3.05283	1.71328e-18	7.45736e-18	---NA---	---NA---	down
TCONS_00064659	0	0	0	8.548	8.118	6.148	7.42965	1.90361e-18	8.27106e-18	---NA---	---NA---	up
TCONS_00055240	3.973	8.386	8.854	0	0	0	-7.51897	1.9683e-18	8.54448e-18	XP_015887832.1ureidoglycolate hydrolase	GO:0000256;GO:0004848;GO:0005783;GO:0006145;GO:0010136;GO:0030145;GO:0050538	down
TCONS_00012264	0	0	0	6.062	3.499	6.104	7.50659	1.9683e-18	8.54448e-18	PRQ26533.1putative rossmann-like alpha/beta/alpha sandwich protein	---NA---	up
TCONS_00037745	0	0	0	8.064	7.964	5.796	7.4514	2.10814e-18	9.12714e-18	---NA---	---NA---	up
TCONS_00053593	3.01	1.966	2.854	10.793	13.087	14.721	2.3028	2.81654e-18	1.21456e-17	---NA---	---NA---	up
TCONS_00019556	0	0	0	4.313	4.487	4.731	7.38821	3.06642e-18	1.32173e-17	XP_021810645.1protein PFC0760c	---NA---	up
TCONS_00054378	5.068	9.939	5.242	0	0	0	-7.49082	3.37548e-18	1.45237e-17	---NA---	---NA---	down
TCONS_00055207	0	0	0	7.063	15.654	19.672	7.48779	3.37548e-18	1.45237e-17	XP_021659895.1uncharacterized protein LOC110649584	---NA---	up
TCONS_00047957	0	0	0	5.028	3.949	6.17	7.43971	3.38985e-18	1.45824e-17	---NA---	---NA---	up
TCONS_00053200	0	0	0	15.645	13.625	13.426	7.38699	3.63194e-18	1.561e-17	---NA---	---NA---	up
86313c1f-8207-4c09-986b-283735ce768f	2.807	2.943	1.74	12.091	12.956	12.218	2.2947	4.021e-18	1.72555e-17	---NA---	---NA---	up
TCONS_00002243	1.834	1.986	1.002	5.963	9.248	8.519	2.27576	4.25095e-18	1.82022e-17	XP_006433827.1O-fucosyltransferase 31 isoform X3	GO:0006004;GO:0016021;GO:0016757	up
TCONS_00026448	0.628	0.181	0.648	6.931	5.123	6.916	3.6678	4.52826e-18	1.93726e-17	GAQ79821.1tRNA-splicing endonuclease positive effector	---NA---	up
TCONS_00042276	0	0	0	19.693	17.377	11.768	7.49072	4.64003e-18	1.98377e-17	XP_011627385.1sister-chromatid cohesion protein 3	GO:0005488;GO:0007062;GO:0044427;GO:0045132	up
TCONS_00018441	0.446	0.262	1.214	4.599	5.913	7.278	3.21891	4.79482e-18	2.04808e-17	PSS20958.1Kinesin-like protein	---NA---	up
TCONS_00023938	0	0	0	7.646	8.414	11.9	7.4408	5.24638e-18	2.23712e-17	XP_022855721.1boron transporter 1-like	GO:0005452;GO:0015698;GO:0016021	up
TCONS_00025497	1.166	1.018	0.901	10.122	8.096	10.594	3.1774	5.67324e-18	2.41807e-17	AKH04266.1putative oxidoreductase	GO:0016614;GO:0050660;GO:0055114	up
TCONS_00053710	57.425	63.271	86.114	0	0	0	-7.41564	5.72495e-18	2.43798e-17	XP_010244015.1 pleiotropic drug resistance protein 2-like isoform X3	GO:0005524;GO:0016021;GO:0016887	down
TCONS_00043216	0	0	0	17.097	26.8	15.402	7.48968	5.799e-18	2.46898e-17	---NA---	---NA---	up
6d986c69-fb5e-4032-ad1f-e868353320d7	9	11.32	11.07	1.903	2.567	3.458	-2.00682	8.30639e-18	3.51578e-17	---NA---	---NA---	down
0e347b69-6bde-4501-a933-ea3a2c3891d0	0	0	0	6.81	9.654	6.587	7.44983	9.15273e-18	3.86981e-17	---NA---	---NA---	up
TCONS_00060067	0	0	0	9.462	11.486	14.183	7.39185	1.1823e-17	4.97612e-17	XP_020236695.1flavonoid 3',5'-hydroxylase 2-like	GO:0004497;GO:0005506;GO:0016021;GO:0016705;GO:0020037;GO:0055114	up
TCONS_00044504	0	0	0	2.838	3.236	2.909	7.33993	1.24967e-17	5.25402e-17	PSR88298.1Leucine-rich repeat receptor-like protein kinase	GO:0004672;GO:0005524;GO:0006468;GO:0016021	up
6a6235e6-7930-4147-b859-3acf0e866e11	6.203	6.764	6.335	0.825	0.768	0.692	-2.94494	1.26575e-17	5.31931e-17	XP_006853946.112-oxophytodienoate reductase 7	GO:0010181;GO:0016491;GO:0055114	down
TCONS_00054669	2.25	3.689	5.242	18.571	14.941	14.557	2.11644	1.35726e-17	5.69404e-17	PON54024.1Methyl esterase	---NA---	up
63600777-d60b-4ba6-999f-4d3a5a3df6e7	4.074	3.185	3.046	0.132	0.241	0	-4.48346	1.43351e-17	6.00877e-17	---NA---	---NA---	down
d623ff24-3105-42c1-83a6-0286f4b0889e	2.25	0.655	0.385	10.287	14.985	11.45	3.46275	1.43999e-17	6.03463e-17	---NA---	---NA---	up
6bb4c435-932a-4681-8d5b-d65574b0cf80	0.537	1.482	0.314	3.466	5.233	4.611	2.44779	1.44615e-17	6.05917e-17	XP_010275207.1 ubiquitin carboxyl-terminal hydrolase 21	GO:0006508;GO:0036459;GO:0044267	up
TCONS_00060787	0.284	0.746	0.587	4.555	4.202	5.665	3.08652	1.61384e-17	6.74001e-17	XP_024528510.1transcription termination factor MTERF4, chloroplastic isoform X1	---NA---	up
TCONS_00011113	0	0	0	18.274	22.84	19.804	7.33967	1.62055e-17	6.7666e-17	PKU66127.1Long-chain-alcohol oxidase FAO4B	GO:0016020;GO:0016614;GO:0050660;GO:0055114	up
TCONS_00043827	0	0	0	13.807	9.017	6.093	7.44576	1.72079e-17	7.16673e-17	---NA---	---NA---	up
TCONS_00049269	13.155	15.654	16.525	0	3.083	0.911	-3.34339	1.77654e-17	7.38941e-17	OMP12216.1Zinc finger, PHD-type	---NA---	down
b91a750b-ccaf-4e9f-9ed5-095194bbf769	3.01	2.046	1.042	12.542	15.973	11.779	2.72021	2.01989e-17	8.39089e-17	---NA---	---NA---	up
TCONS_00016926	5.007	5.302	5.049	0.979	1.492	0.999	-2.11006	2.03768e-17	8.46296e-17	ABR18327.1unknown	---NA---	down
TCONS_00011173	13.784	17.66	11.161	4.148	2.391	2.305	-2.24231	2.4788e-17	1.02383e-16	XP_021819167.1embryo-specific protein ATS3A-like	---NA---	down
TCONS_00060695	0	0	0	9.495	11.387	10.275	7.31592	2.74454e-17	1.13215e-16	XP_008792553.1 gibberellic acid methyltransferase 2	GO:0008168	up
TCONS_00044453	6.527	6.834	7.822	0.242	0.45	0.922	-3.70712	2.76056e-17	1.13852e-16	XP_022750899.1NAD-dependent protein deacylase SRT2 isoform X5	GO:0005759;GO:0006471;GO:0006476;GO:0008270;GO:0016740;GO:0034979;GO:0070403	down
TCONS_00048273	2.098	2.47	1.619	0	0	0	-7.36488	2.88079e-17	1.18735e-16	---NA---	---NA---	down
TCONS_00024413	0	0	0	17.339	12.758	6.477	7.42015	2.97233e-17	1.22379e-16	PNY11407.1hexose carrier protein hex6-like	GO:0005351;GO:0005887;GO:0034219;GO:1902600	up
TCONS_00026459	0	0	0	5.358	2.457	3.765	7.41272	2.97233e-17	1.22379e-16	OVA02636.1Sodium/calcium exchanger membrane region	GO:0016021;GO:0055085	up
TCONS_00030094	8.848	3.709	9.522	0	0	0	-7.40183	2.97233e-17	1.22379e-16	AJA90771.1Argonaute 4	---NA---	down
TCONS_00012232	16.672	18.013	14.845	0	0.68	0	-5.55381	3.20426e-17	1.3165e-16	XP_024034639.1 DNA repair protein REV1	GO:0003684;GO:0003887;GO:0005634;GO:0010224;GO:0017125;GO:0042276;GO:0070987	down
TCONS_00043541	12.04	15.755	7.772	1.144	1.525	2.646	-2.7767	4.02067e-17	1.64672e-16	---NA---	---NA---	down
TCONS_00044148	4.763	4.576	4.189	0	0	0	-7.29695	4.55615e-17	1.86055e-16	---NA---	---NA---	down
TCONS_00032664	0	0	0	7.569	8.326	8.694	7.29265	4.6501e-17	1.89813e-16	XP_009410484.1 serine/threonine-protein kinase At5g01020 isoform X2	GO:0004674;GO:0005524;GO:0006468	up
caf60a8f-2420-4884-8be9-783cab34eb2c	7.946	6.935	7.407	0	0	0	-7.27326	4.74692e-17	1.93683e-16	---NA---	---NA---	down
TCONS_00049409	3.973	6.713	4.098	0	0	0	-7.38399	5.14352e-17	2.09427e-16	AAU87836.11-deoxy-D-xylulose-5-phosphate reductoisomerase	GO:0008299;GO:0016853;GO:0030604;GO:0046872;GO:0055114;GO:0070402	down
TCONS_00003294	2.361	1.542	3.279	0	0	0	-7.37634	5.14352e-17	2.09427e-16	---NA---	---NA---	down
fc3ee446-e04a-4f02-832b-c332bc4e0830	0.639	0.585	1.042	0	0	0	-7.3738	5.14352e-17	2.09427e-16	AEB39774.1pentatricopeptide repeat protein 65	---NA---	down
TCONS_00038152	0	0	0	12.223	20.734	24.722	7.37139	5.14352e-17	2.09427e-16	---NA---	---NA---	up
TCONS_00036838	3.203	2.953	1.285	9.142	12.561	10.67	2.10532	5.41973e-17	2.20535e-16	XP_002983875.2lipid phosphate phosphatase epsilon 1, chloroplastic	---NA---	up
TCONS_00003438	0	0	0	6.865	7.251	10.297	7.32304	6.74481e-17	2.73597e-16	---NA---	---NA---	up
fd713f3d-62b8-4d02-a883-2a4348f59c32	0	0	0	6.799	6.45	9.188	7.29695	6.82366e-17	2.76623e-16	---NA---	---NA---	up
TCONS_00019762	0	0	0	6.535	4.3	5.16	7.34109	6.86014e-17	2.78044e-16	XP_019151159.1 laccase-12-like isoform X2	GO:0005507;GO:0046274;GO:0048046;GO:0052716;GO:0055114	up
TCONS_00048745	8.483	7.116	10.463	1.188	0	0.384	-3.92278	6.96289e-17	2.82033e-16	XP_021623523.1heavy metal-associated isoprenylated plant protein 28	---NA---	down
TCONS_00025985	0	0	0	11.145	11.069	8.464	7.289	7.3222e-17	2.96156e-16	Q3ED78.1RecName: Full=Zinc finger CCCH domain-containing protein 7; Short=AtC3H7; AltName: Full=AtSmicl	GO:0003676;GO:0016787;GO:0046872	up
TCONS_00058864	0	0	0	7.14	4.882	5.862	7.31717	8.00622e-17	3.23285e-16	PKA64142.1Myb-related protein Myb4	---NA---	up
TCONS_00018720	4.774	4.758	6.507	0.627	0.592	0.395	-3.21446	8.68624e-17	3.50163e-16	OVA00732.1tRNA/rRNA methyltransferase	GO:0002938;GO:0003723;GO:0009020	down
TCONS_00037109	2.128	2.278	1.295	0	0	0	-7.36356	8.91708e-17	3.59097e-16	---NA---	---NA---	down
TCONS_00038365	22.034	12.015	20.997	0	0	0	-7.35185	8.91708e-17	3.59097e-16	---NA---	---NA---	down
TCONS_00059898	12.263	11.33	19.479	0	0	0	-7.35007	8.91708e-17	3.59097e-16	PKU73156.1putative aspartyl aminopeptidase	---NA---	down
TCONS_00065416	27.304	29.967	20.147	2.376	1.503	3.063	-3.43981	9.61758e-17	3.86907e-16	---NA---	---NA---	down
d88ea277-8b4e-497a-962a-14ce75f936ab	18.142	21.641	15.695	1.1	2.084	2.821	-3.19267	1.06411e-16	4.27289e-16	---NA---	---NA---	down
TCONS_00012286	7.551	6.078	6.395	0.715	1.009	1.142	-2.78529	1.11196e-16	4.46134e-16	XP_019706703.1 F-box protein PP2-B10-like	---NA---	down
TCONS_00017949	1.014	1.774	1.579	9.638	6.198	8.958	2.47564	1.26334e-16	5.06246e-16	XP_010061268.1 peroxidase 9	GO:0005488;GO:0008152;GO:0009987;GO:0016491;GO:0050896	up
TCONS_00043732	0.132	0.232	0.202	2.332	1.7	1.756	3.3188	1.32329e-16	5.29614e-16	XP_015872792.2pentatricopeptide repeat-containing protein At4g33170-like	---NA---	up
TCONS_00058866	0	0	0	6.106	4.542	5.456	7.26799	1.50745e-16	6.01345e-16	PKA64142.1Myb-related protein Myb4	---NA---	up
7e87fcc5-3ba6-4a21-904c-9894fc95d67b	0	0	0	2.937	4.991	5.654	7.34649	1.54878e-16	6.17201e-16	XP_020232237.1heavy metal-associated isoprenylated plant protein 39-like	GO:0030001;GO:0046872	up
TCONS_00003222	0	0	0	9.957	5.606	8.047	7.34335	1.54878e-16	6.17201e-16	---NA---	---NA---	up
TCONS_00043402	23.23	20.26	36.986	0	0	0	-7.32699	1.54878e-16	6.17201e-16	XP_021276407.1fe-S cluster assembly factor HCF101, chloroplastic	GO:0005524	down
TCONS_00054268	0.578	0.302	0.597	2.541	3.818	6.642	3.09895	1.57014e-16	6.25584e-16	XP_004500523.1 laccase-12-like	---NA---	up
0bcbc61e-4ad3-4ce8-ba03-46e1e7b9f805	3.821	4.082	2.479	0	0.121	0.329	-4.4933	1.60597e-16	6.39469e-16	XP_018731199.1 putative UPF0481 protein At3g02645	---NA---	down
16c49c82-a590-4155-af14-7ffcd8ad300b	9.223	11.582	11.374	2.112	1.646	2.075	-2.48523	1.85315e-16	7.35787e-16	---NA---	---NA---	down
TCONS_00002707	1.054	0.635	1.255	6.062	4.542	3.831	2.31503	1.95489e-16	7.75233e-16	XP_008389731.1 protein DETOXIFICATION 29-like	GO:0006810;GO:0016020;GO:0022857	up
010432c8-a419-4f08-b041-16158f9a5cb7	0	0	0	4.038	4.904	4.314	7.24092	2.00382e-16	7.94312e-16	XP_011627138.1nudix hydrolase 26, chloroplastic isoform X4	GO:0006753;GO:0008893;GO:0009507;GO:0034432	up
TCONS_00059645	0.365	0.635	0.253	4.687	4.772	2.569	3.2174	2.01784e-16	7.99707e-16	XP_021667033.1palmitoyl-acyl carrier protein thioesterase, chloroplastic-like	GO:0006631;GO:0009536;GO:0016787	up
TCONS_00030638	3.416	4.092	4.189	0	0	0	-7.24741	2.03076e-16	8.04663e-16	XP_002525926.1proline-rich protein 4	---NA---	down
TCONS_00011760	0	0	0	14.885	10.608	11.966	7.26704	2.08923e-16	8.27495e-16	XP_020099085.1tryptophan aminotransferase-related protein 3-like isoform X2	GO:0016020;GO:0016740;GO:0016846	up
TCONS_00044424	0	0	0	34.392	40.074	22.142	7.33063	2.69506e-16	1.0627e-15	AEU04517.1lipoxygenase 2	GO:0006633;GO:0051213	up
TCONS_00064421	0	0	0	6.733	4.256	9.463	7.30527	2.69506e-16	1.0627e-15	---NA---	---NA---	up
TCONS_00024152	1.936	1.421	2.52	0	0	0	-7.30314	2.69506e-16	1.0627e-15	---NA---	---NA---	down
96184af5-7e1b-42b0-9842-f515ded428bd	0	0	0	9.99	8.063	12.844	7.27421	2.85363e-16	1.12363e-15	XP_021903223.1protein GLUTAMINE DUMPER 5	---NA---	up
TCONS_00065750	0.689	0.302	1.073	6.997	5.134	4.885	3.06218	3.47112e-16	1.36238e-15	Q6WG30.2RecName: Full=Taxadiene 5-alpha hydroxylase	GO:0004497;GO:0005506;GO:0016021;GO:0020037;GO:0042617;GO:0050604;GO:0055114	up
TCONS_00049737	10.115	7.147	8.986	0	0	0	-7.22459	3.55303e-16	1.39424e-15	OVA17618.1RNA recognition motif domain	GO:0003676	down
eba2e117-5701-4e79-aff4-4002b0e9707c	4.105	5.544	5.232	0.825	0	0	-3.86534	3.8307e-16	1.50199e-15	---NA---	---NA---	down
TCONS_00030826	0.334	0.292	0.344	11.156	8.019	3.875	4.48392	4.32401e-16	1.69065e-15	---NA---	---NA---	up
TCONS_00018016	4.875	4.788	7.569	0	0	0	-7.27669	4.69855e-16	1.83488e-15	---NA---	---NA---	down
TCONS_00010812	0	0	0	18.549	15.775	26.402	7.2766	4.69855e-16	1.83488e-15	---NA---	---NA---	up
TCONS_00004183	0	0	0	2.431	2.304	3.623	7.27627	4.69855e-16	1.83488e-15	OVA02732.1Protein phosphatase 2C (PP2C)-like domain	GO:0004724;GO:0043169	up
TCONS_00003226	7.125	5.675	4.483	0	0	0	-7.27224	4.82991e-16	1.88467e-15	XP_006433519.2universal stress protein A-like protein isoform X3	---NA---	down
TCONS_00049759	6.993	3.85	5.991	0.792	0.943	1.262	-2.4863	5.45233e-16	2.12244e-15	PNX96053.1aldo/keto reductase family oxidoreductase	GO:0050236;GO:0055114	down
TCONS_00048039	5.017	5.604	5.697	1.529	1.119	0.757	-2.20342	5.49924e-16	2.13942e-15	PTQ30334.1hypothetical protein MARPO_0126s0039	---NA---	down
TCONS_00011810	11.412	13.063	13.327	0	0	0	-7.19632	6.61179e-16	2.56457e-15	---NA---	---NA---	down
TCONS_00054810	3.709	3.982	4.26	0.385	0.921	0.878	-2.43774	7.29395e-16	2.82186e-15	ABK23317.1unknown	---NA---	down
TCONS_00042531	0	0	0	7.921	11.288	7.355	7.2857	7.59182e-16	2.93361e-15	PON76060.1Phosphatidylserine decarboxylase-related	GO:0004609;GO:0005509;GO:0006646;GO:0016020;GO:0016540	up
TCONS_00009890	1.409	1.119	1.194	5.303	5.825	5.28	2.14243	7.65393e-16	2.95702e-15	XP_008781612.1 1-aminocyclopropane-1-carboxylate oxidase	---NA---	up
TCONS_00024332	8.068	12.569	10.757	0	0	0	-7.24478	7.89032e-16	3.04653e-15	---NA---	---NA---	down
TCONS_00054693	12.426	11.31	6.163	0	0	0	-7.26903	8.20694e-16	3.16377e-15	---NA---	---NA---	down
a974cdc1-af2b-48b2-9ea8-b9bc31084466	0.142	0.252	1.204	4.973	3.445	6.367	3.18636	8.42408e-16	3.24555e-15	XP_024389333.1F-box/kelch-repeat protein At5g15710-like	---NA---	up
TCONS_00064122	12.456	11.904	9.846	0	0.516	0	-5.43943	8.70039e-16	3.34804e-15	---NA---	---NA---	down
TCONS_00012454	0.497	1.038	1.123	4.203	3.905	4.325	2.19797	9.49246e-16	3.64995e-15	---NA---	---NA---	up
TCONS_00054959	4.247	5.463	4.847	0.209	0.197	0.263	-4.3208	9.95331e-16	3.82564e-15	XP_010248845.1 probable thimet oligopeptidase isoform X4	GO:0004222;GO:0006508;GO:0016020;GO:0046872	down
TCONS_00001513	0	0.212	0.769	5.424	5.803	5.511	4.02555	1.02615e-15	3.94098e-15	PWA51379.1glutamine-fructose-6-phosphate transaminase (isomerizing)	GO:0004360;GO:0005829;GO:0006002;GO:0006047;GO:0006487;GO:0016021;GO:0097367	up
TCONS_00001324	0	0	0	2.739	2.468	2.459	7.16244	1.18129e-15	4.52168e-15	---NA---	---NA---	up
97473008-45fd-4563-9be9-5aed7ee7d882	2.443	3.75	5.302	0.341	0.143	0.242	-3.90422	1.39167e-15	5.31235e-15	XP_020522804.1sodium-coupled neutral amino acid transporter 3	GO:0003333;GO:0015171;GO:0016021	down
TCONS_00011475	7.115	3.266	4.25	0.858	0	0	-3.89237	1.39167e-15	5.31235e-15	XP_021644557.1UMP-CMP kinase 3-like isoform X5	GO:0004127;GO:0005524;GO:0005634;GO:0005737;GO:0006207;GO:0006221;GO:0009041;GO:0016310;GO:0046940	down
TCONS_00004075	0	0	0	15.226	19.286	7.465	7.25294	1.43624e-15	5.4771e-15	XP_010663304.1 DNA annealing helicase and endonuclease ZRANB3 isoform X2	---NA---	up
TCONS_00059528	0	0	0	3.554	2.161	2.733	7.24262	1.43624e-15	5.4771e-15	XP_015867393.1G-type lectin S-receptor-like serine/threonine-protein kinase RKS1	GO:0000166;GO:0004674;GO:0005886;GO:0006468	up
TCONS_00011518	1.155	2.268	1.781	0	0	0	-7.2426	1.43624e-15	5.4771e-15	AJA90756.1Dicer-like 3	GO:0003676;GO:0016891;GO:0090501	down
TCONS_00064576	0	0	0	16.8	8.809	8.2	7.23644	1.43624e-15	5.4771e-15	XP_009780640.1 DNA replication ATP-dependent helicase/nuclease DNA2-like	GO:0005634;GO:0006281;GO:0010073;GO:0017108;GO:0017116;GO:0032508;GO:0033567	up
TCONS_00001197	3.821	3.568	7.61	0	0	0	-7.2291	1.43624e-15	5.4771e-15	---NA---	---NA---	down
5d65fc52-1c5f-45d4-8701-688b51c12b80	3.091	4.334	4.432	0.242	0.581	0.472	-3.13426	1.43719e-15	5.47965e-15	---NA---	---NA---	down
TCONS_00032004	19.774	16.753	15.088	2.112	2.008	2.031	-3.0026	1.50215e-15	5.71951e-15	AHN93012.1glutamate-1-semialdehyde 2,1-aminomutase	GO:0006782;GO:0008483;GO:0009507;GO:0015995;GO:0030170;GO:0042286	down
TCONS_00025557	1.53	2.097	1.356	9.197	7.591	8.453	2.31237	1.53873e-15	5.85649e-15	XP_020192950.1F-box protein At4g35930 isoform X4	---NA---	up
af3c2691-e790-4379-a777-422f8b1aa1cd	1.824	1.915	1.417	0.341	0.165	0.373	-2.58765	1.58014e-15	6.0111e-15	---NA---	---NA---	down
TCONS_00000352	0.841	0.585	0.516	5.072	5.255	4.523	2.91782	1.74807e-15	6.63641e-15	---NA---	---NA---	up
TCONS_00018036	6.01	5.252	7.569	0.858	1.141	0.439	-2.83279	1.77874e-15	6.75021e-15	XP_006827936.1protein DMR6-LIKE OXYGENASE 1 isoform X1	GO:0016491;GO:0046872;GO:0055114	down
TCONS_00065618	4.176	4.375	6.335	0	0	0	-7.19925	1.8223e-15	6.91012e-15	XP_006374819.2kinesin-like protein KIN-7N isoform X2	---NA---	down
TCONS_00054880	4.166	4.667	3.279	0.187	0.176	0	-4.74102	1.88738e-15	7.14857e-15	---NA---	---NA---	down
2c84cdec-8069-4cc4-8864-5840ebbb0fdc	4.966	6.643	5.474	0	0	0	-7.16843	1.91507e-15	7.25203e-15	---NA---	---NA---	down
TCONS_00026552	0	0	0	4.654	6.187	7.169	7.19317	1.93178e-15	7.31248e-15	AQK50665.1Putative MYB DNA-binding domain superfamily protein	GO:0000166;GO:0004672;GO:0006464;GO:0016020;GO:0016310	up
TCONS_00003568	1.713	2.026	1.457	0	0	0	-7.16809	2.11778e-15	8.00102e-15	---NA---	---NA---	down
TCONS_00053320	15.274	11.219	15.037	0	0	0	-7.14576	2.12024e-15	8.00876e-15	---NA---	---NA---	down
TCONS_00002132	4.52	4.415	3.734	0.33	0.318	0.209	-3.75194	2.36692e-15	8.92151e-15	---NA---	---NA---	down
b697f3ee-67d0-4f0c-bd4d-60f895c5f8de	0	0	0	5.061	4.322	4.545	7.13547	2.38731e-15	8.99316e-15	ABK23937.1unknown	---NA---	up
0272eb9c-ffa3-4aad-9cd6-e62b4f311c07	0.75	1.482	0.587	6.216	5.573	6.631	2.63778	2.40034e-15	9.04046e-15	XP_024436830.1heavy metal-associated isoprenylated plant protein 39	GO:0030001;GO:0046872	up
TCONS_00025875	4.51	3.699	5.758	0	0	0	-7.1739	2.48201e-15	9.34084e-15	XP_024394636.1mitogen-activated protein kinase 3-like isoform X3	GO:0000166;GO:0004672;GO:0016310	down
TCONS_00042629	5.078	4.627	2.621	0	0	0	-7.21905	2.51829e-15	9.47189e-15	XP_022937568.1importin subunit alpha-1b-like	GO:0005634;GO:0005737;GO:0006606;GO:0061608	down
TCONS_00049592	5.24	8.225	2.186	55.449	28.566	27.829	2.81949	2.85092e-15	1.07003e-14	OVA00635.1SANT/Myb domain	GO:0003677	up
TCONS_00060441	18.426	14.162	15.907	2.398	1.898	4.106	-2.5417	3.14943e-15	1.1798e-14	OVA20678.1Drug/metabolite transporter	GO:0016021;GO:0022857;GO:0055085	down
TCONS_00025222	13.642	8.659	10.301	0	0	0	-7.17331	3.43979e-15	1.28585e-14	XP_010255714.1 TMV resistance protein N-like	---NA---	down
TCONS_00037687	3.355	3.911	3.602	0.385	0.362	0.329	-3.26095	3.57187e-15	1.33394e-14	XP_024361432.1E3 ubiquitin-protein ligase RFWD3-like isoform X5	---NA---	down
TCONS_00065169	0	0	0	6.755	10.542	10.539	7.19183	4.08086e-15	1.5214e-14	ABK25098.1unknown	GO:0016021	up
TCONS_00024174	14.797	26.711	29.103	4.643	5.748	1.789	-2.43903	4.11418e-15	1.53353e-14	---NA---	---NA---	down
TCONS_00054808	1.804	1.3	0.982	8.581	5.836	4.117	2.19349	4.19787e-15	1.56443e-14	XP_009420868.1 tetraspanin-19 isoform X1	GO:0016020	up
TCONS_00055522	0	0	0	5.556	5.002	5.258	7.10781	4.25408e-15	1.58447e-14	EOY00903.1Mediator of RNA polymerase II transcription subunit 18, putative	GO:0016021	up
f7298758-f77f-45e6-af8c-a5470d83d344	0	0	0	3.092	4.673	2.569	7.20721	4.42409e-15	1.64402e-14	---NA---	---NA---	up
TCONS_00026471	0	0	0	20.254	9.325	4.731	7.20316	4.42409e-15	1.64402e-14	ADP94940.1leucine rich repeat-like protein	GO:0000166;GO:0004672;GO:0016310	up
TCONS_00004526	3.77	7.772	6.385	0	0	0	-7.19172	4.42409e-15	1.64402e-14	XP_022757456.1pentatricopeptide repeat-containing protein At3g61520, mitochondrial-like	---NA---	down
TCONS_00042944	15.78	22.377	13.337	0	0	0	-7.19074	4.42409e-15	1.64402e-14	PSS32874.1Dual specificity phosphatase	GO:0004725;GO:0005634;GO:0005739;GO:0006468;GO:0009507;GO:0035335;GO:0046685	down
TCONS_00025172	0	0	0	28.297	35.818	75.967	7.18036	4.42409e-15	1.64402e-14	APX42106.1caffeoyl CoA O-methyltransferases	GO:0008171;GO:0032259	up
TCONS_00009799	0	0	0	2.717	2.128	4.512	7.17632	4.42409e-15	1.64402e-14	XP_006848026.3U11/U12 small nuclear ribonucleoprotein 48 kDa protein	GO:0005681;GO:0006397;GO:0008380;GO:0046872	up
TCONS_00010359	0	0	0	3.994	2.797	5.39	7.17318	4.42409e-15	1.64402e-14	ACN41221.1unknown	---NA---	up
803c7840-7211-4b03-bf15-bb3f966b7d4b	0	0	0	4.291	2.743	4.797	7.17004	4.42409e-15	1.64402e-14	---NA---	---NA---	up
TCONS_00026445	9.03	8.124	5.677	1.298	1.108	2.316	-2.31045	4.58706e-15	1.70198e-14	XP_020521545.1DNA mismatch repair protein MSH7	GO:0000400;GO:0000710;GO:0005524;GO:0006290;GO:0008094;GO:0032143;GO:0032301;GO:0032357;GO:0032405;GO:0036297;GO:0043570;GO:0045910	down
9d1f54d2-774c-47b4-85c6-5cdabf5773e4	4.936	4.738	3.066	21.993	19.187	17.312	2.20168	5.02135e-15	1.86241e-14	---NA---	---NA---	up
TCONS_00060158	4.064	4.022	4.726	1.441	0.889	0.757	-2.0118	5.2955e-15	1.96297e-14	PHU25849.12-succinylbenzoate--CoA ligase, chloroplastic/peroxisomal	---NA---	down
TCONS_00017066	3.111	4.869	3.481	0.594	0.23	0.307	-3.29058	6.15929e-15	2.27538e-14	XP_010265573.1 photosynthetic NDH subunit of subcomplex B 1, chloroplastic	GO:0009535;GO:0009773;GO:0010598;GO:0016757	down
TCONS_00032044	0.375	0.192	0.334	2.772	1.547	1.767	2.77006	6.49477e-15	2.39477e-14	XP_020234361.1scarecrow-like transcription factor PAT1	GO:0003700;GO:0005634;GO:0043565	up
TCONS_00004729	5.443	1.905	5.535	0	0	0	-7.15382	7.78732e-15	2.86e-14	EFJ38477.1hypothetical protein SELMODRAFT_402429	---NA---	down
TCONS_00016797	2.899	2.369	4.108	0	0	0	-7.14853	7.78732e-15	2.86e-14	KEH24535.1stress regulated protein	GO:0016020	down
448e9d7f-9fe5-4455-a274-04ee54c1a951	0	0	0	4.368	3.412	6.916	7.14782	7.78732e-15	2.86e-14	---NA---	---NA---	up
TCONS_00055146	0	0	0	106.145	139.464	220.962	7.14645	7.78732e-15	2.86e-14	---NA---	---NA---	up
TCONS_00054458	2.22	1.058	1.042	10.353	8.25	6.4	2.55058	9.13e-15	3.33739e-14	AAC49538.1diphenol oxidase	GO:0005576;GO:0008152;GO:0016491;GO:0046872	up
TCONS_00044105	1.784	0.464	1.103	3.928	7.778	9.661	2.66479	9.40811e-15	3.43519e-14	XP_009611210.1 GDSL esterase/lipase LTL1-like	GO:0016020;GO:0016788	up
TCONS_00059896	0	0.474	1.123	6.7	5.891	6.686	3.54415	9.50838e-15	3.47115e-14	---NA---	---NA---	up
TCONS_00004716	4.723	6.774	5.242	0	0	0	-7.11348	9.63568e-15	3.51696e-14	---NA---	---NA---	down
TCONS_00043939	0	0	0	29.837	20.24	27.456	7.10987	1.03424e-14	3.77066e-14	XP_008777887.1 structural maintenance of chromosomes protein 5	GO:0000724;GO:0005524;GO:0005634;GO:0007062;GO:0009506;GO:0016021;GO:0030915	up
cf0cb897-63cb-4930-9a3f-763b4387d504	5.149	3.74	1.781	22.4	25.681	27.829	2.80864	1.14294e-14	4.15841e-14	---NA---	---NA---	up
TCONS_00060284	3.426	2.691	2.833	15.149	11.859	14.469	2.20416	1.20402e-14	4.37574e-14	XP_020528577.1probable LRR receptor-like serine/threonine-protein kinase At1g56130	GO:0016020;GO:0016301;GO:0016310	up
TCONS_00042738	6.304	6.794	4.989	0	0	0	-7.08676	1.25427e-14	4.55581e-14	---NA---	---NA---	down
TCONS_00039031	0.476	0.413	1.143	4.489	5.628	4.259	2.84857	1.26775e-14	4.6039e-14	XP_009361472.2 protein DMR6-LIKE OXYGENASE 2-like	GO:0051213	up
TCONS_00037016	0	0	0	3.257	3.752	5.961	7.11775	1.37342e-14	4.97932e-14	KYP49346.1putative WRKY transcription factor 19	---NA---	up
TCONS_00048502	1.287	1.451	1.336	5.743	7.701	6.927	2.30978	1.37978e-14	5.00145e-14	---NA---	---NA---	up
2f4e8a40-1457-4658-957a-dc06ebe1926c	0	0.383	0	8.328	7.909	7.498	5.3218	1.61455e-14	5.83616e-14	---NA---	---NA---	up
1ddd63be-d194-4840-ad3c-5a4bf9954f73	0.223	2.711	2.064	10.98	7.526	9.902	2.45897	1.67123e-14	6.03098e-14	---NA---	---NA---	up
TCONS_00048218	4.064	2.782	3.592	0.132	0.132	0.516	-3.77263	1.9535e-14	7.02749e-14	---NA---	---NA---	down
dfefcb6d-d3b9-46ce-8ed0-811da59eb793	5.199	3.397	5.171	0.165	0.318	0.659	-3.5669	2.28818e-14	8.19814e-14	XP_022896021.1protein CASPARIAN STRIP INTEGRITY FACTOR 1	---NA---	down
TCONS_00032158	45.74	52.334	38.756	0	0	0	-7.05823	2.32433e-14	8.3246e-14	PWA95928.1DNA polymerase epsilon catalytic subunit	GO:0000166;GO:0003677;GO:0003887;GO:0006260;GO:0006281;GO:0008270;GO:0008622;GO:0051539;GO:0071897	down
TCONS_00037756	0	2.026	0	9.506	16.049	10.857	3.93935	2.38464e-14	8.53591e-14	---NA---	---NA---	up
TCONS_00019764	0	0	0	3.114	2.71	0.999	7.12153	2.42704e-14	8.67812e-14	XP_004491004.1 laccase-5	GO:0004322;GO:0005576;GO:0005886;GO:0006826;GO:0008152;GO:0046872;GO:0055072	up
TCONS_00001048	0	0	0	14.599	25.429	26.632	7.11128	2.42704e-14	8.67812e-14	XP_017217681.1 flavin-containing monooxygenase FMO GS-OX-like 9	GO:0016491	up
TCONS_00017170	4.277	6.471	3.248	0	0	0	-7.10913	2.42704e-14	8.67812e-14	XP_010664964.2 probable LRR receptor-like serine/threonine-protein kinase At3g47570	GO:0004672;GO:0016020;GO:0016310	down
TCONS_00009851	0	0	0	45.14	37.134	85.32	7.09431	2.42704e-14	8.67812e-14	XP_024979566.1DCN1-like protein 4 isoform X2	---NA---	up
TCONS_00043217	0	0	0	1.892	1.678	3.392	7.09237	2.42704e-14	8.67812e-14	NP_001315719.1transcription repressor MYB5-like	GO:0003677;GO:0005634	up
TCONS_00025236	0.071	0.393	0.152	1.991	1.624	2.108	3.08645	2.70125e-14	9.63208e-14	---NA---	---NA---	up
9b7822ef-a7e1-413e-ab73-d1ae4b69858c	0	0	0	8.878	7.635	5.434	7.07397	2.76467e-14	9.85459e-14	XP_020079806.1paired mesoderm homeobox protein 2A-like	---NA---	up
TCONS_00018732	0.912	0.262	0.688	3.345	2.589	2.492	2.21322	2.86881e-14	1.02183e-13	---NA---	---NA---	up
TCONS_00002943	3.142	4.334	5.13	0	0	0	-7.06018	3.11779e-14	1.1093e-13	EOX98296.1O-acyltransferase family protein, putative isoform 1	GO:0016020;GO:0016746	down
TCONS_00044670	0.365	0.161	0.941	4.005	4.75	4.918	3.22648	3.59437e-14	1.27491e-13	---NA---	---NA---	up
TCONS_00064709	0.699	1.018	0.971	3.664	4.399	5.511	2.29352	3.70489e-14	1.31315e-13	XP_014756905.1U6 snRNA phosphodiesterase isoform X2	GO:0000175;GO:0003723;GO:0034477;GO:0090305	up
5c2c411a-521c-40e3-93f5-cbff06c50ad6	0	0	0	1.65	2.655	2.448	7.08005	3.90205e-14	1.38159e-13	ACN87275.1short chain dehydrogenase/reductase	---NA---	up
TCONS_00048132	0	0	0	2.178	3.258	2.602	7.04869	3.90712e-14	1.38307e-13	XP_020531645.1uncharacterized protein LOC18448199 isoform X2	---NA---	up
TCONS_00024840	0	0	0	2.53	3.752	2.031	7.09922	4.29749e-14	1.51493e-13	AOG18237.1diterpene synthase	GO:0016829	up
TCONS_00024881	0	0	0	3.664	5.123	2.492	7.09765	4.29749e-14	1.51493e-13	XP_015896371.1probable GABA transporter 2 isoform X2	GO:0003333;GO:0005886;GO:0015171;GO:0016021	up
TCONS_00024613	6.162	9.777	11.627	0	0	0	-7.08812	4.29749e-14	1.51493e-13	XP_024379001.1protein DETOXIFICATION 42-like	GO:0015297;GO:0016021;GO:0042908;GO:0042910;GO:0055085	down
284cecc0-9b27-47c5-b8ac-da2f655a5a9b	2.878	2.641	1.488	0	0	0	-7.08525	4.29749e-14	1.51493e-13	---NA---	---NA---	down
TCONS_00065468	4.642	6.945	4.463	0	0	0	-7.08319	4.29749e-14	1.51493e-13	---NA---	---NA---	down
TCONS_00025735	4.236	5.655	2.064	0	0	0	-7.08042	4.29749e-14	1.51493e-13	XP_021747112.1putative transcription factor bHLH041	---NA---	down
TCONS_00024042	0	0	0	8.427	14.173	11.68	7.07815	4.29749e-14	1.51493e-13	BAX09107.1protein kinase	---NA---	up
TCONS_00018617	0	0	0	3.136	5.968	4.699	7.0778	4.29749e-14	1.51493e-13	---NA---	---NA---	up
TCONS_00019154	5.22	3.215	6.679	0	0	0	-7.06684	4.29749e-14	1.51493e-13	---NA---	---NA---	down
TCONS_00032867	0	0	0	7.536	8.261	15.654	7.06347	4.29749e-14	1.51493e-13	---NA---	---NA---	up
TCONS_00044519	0	0	0	17.768	27.623	41.628	7.06082	4.29749e-14	1.51493e-13	OEL30508.1110 kDa U5 small nuclear ribonucleoprotein component CLO	---NA---	up
TCONS_00042900	0	0	0	5.743	2.995	6.631	7.06006	4.29749e-14	1.51493e-13	XP_024516085.1kinesin-like protein KIN-7E, chloroplastic	GO:0000166;GO:0003774;GO:0015630;GO:0044430	up
TCONS_00025114	3.253	4.072	8.601	0.748	0.176	0.472	-3.43415	4.36061e-14	1.53634e-13	XP_019453605.1PREDICTED: uncharacterized protein LOC109355112	GO:0003824	down
TCONS_00053486	6.03	5.131	4.199	0.275	0.79	1.416	-2.67537	4.40555e-14	1.5519e-13	XP_024373378.1DExH-box ATP-dependent RNA helicase DExH15 chloroplastic-like isoform X3	GO:0000373;GO:0003723;GO:0003724;GO:0005524;GO:0006397;GO:0009570;GO:0009793;GO:0010494;GO:0010497;GO:0016021;GO:0016441;GO:0031047;GO:0055087;GO:0070478	down
TCONS_00039021	6.608	4.808	5.707	0	0	0	-7.00321	4.57655e-14	1.61155e-13	---NA---	---NA---	down
TCONS_00032513	3.304	2.883	3.268	0.473	0.329	0	-3.25815	4.83966e-14	1.70236e-13	---NA---	---NA---	down
TCONS_00001116	66.78	94.871	72.463	15.612	6.352	8.618	-2.82563	4.8917e-14	1.72004e-13	OVA18583.1EF-hand domain	---NA---	down
TCONS_00054050	0	0	0	4.203	4.882	2.997	7.07305	5.0077e-14	1.76019e-13	XP_016731794.1 putative bifunctional amine oxidase DDB_G0291301 isoform X2	---NA---	up
f908a11c-6109-4196-8a56-5b12c7ab3b07	1.348	0.151	0.698	6.315	4.98	4.347	2.87494	5.22807e-14	1.83633e-13	---NA---	---NA---	up
TCONS_00060445	18.456	21.047	26.603	0	0	0	-7.00247	5.28921e-14	1.8558e-13	---NA---	---NA---	down
TCONS_00054435	3.922	3.861	2.348	0.352	0.219	0.45	-3.30717	5.35698e-14	1.87923e-13	OVA08008.1Cyclic nucleotide-binding domain	GO:0005216;GO:0016021;GO:0016301;GO:0016310;GO:0034220	down
TCONS_00044112	0.76	0.837	0.81	0	0	0	-6.97118	5.96035e-14	2.08677e-13	XP_003571529.1probable pectinesterase 8	GO:0030599;GO:0045490	down
TCONS_00003111	0	0	0	5.578	4.991	5.895	6.99194	6.17674e-14	2.16058e-13	XP_024382455.1sphingoid long-chain bases kinase 1-like isoform X4	---NA---	up
608301fd-ba35-4203-80ef-d0b686179c47	1.348	2.53	1.396	6.898	9.237	7.487	2.13543	6.3646e-14	2.2243e-13	XP_008379555.1 protein GLUTAMINE DUMPER 5-like	---NA---	up
70478b16-613e-47af-88ff-48608e6f81c1	0	0	0	7.459	9.017	8.694	6.99047	6.41081e-14	2.24005e-13	---NA---	---NA---	up
TCONS_00017150	2.777	1.613	0.638	9.891	9.928	9.419	2.51999	6.8902e-14	2.40239e-13	XP_017411565.1 probable F-box protein At4g22030	---NA---	up
TCONS_00064264	8.716	7.6	6.911	0	0	0	-6.97145	6.9207e-14	2.41216e-13	PSR92630.1Protein ALWAYS EARLY like	---NA---	down
TCONS_00065187	4.419	5.02	3.198	0	0.9	0.516	-3.09912	7.07999e-14	2.46547e-13	XP_006849811.1DIS3-like exonuclease 2	GO:0000175;GO:0000932;GO:0003723;GO:0034427;GO:0046872;GO:0090503;GO:1990074	down
TCONS_00038168	0	0	0	3.785	5.529	5.599	7.02254	7.33897e-14	2.55383e-13	XP_006346004.1 probable LRR receptor-like serine/threonine-protein kinase At1g34110	---NA---	up
TCONS_00024614	9.73	7.429	9.117	2.222	0.527	0.714	-2.83634	7.48734e-14	2.60453e-13	ABR17946.1unknown	---NA---	down
TCONS_00018947	25.084	29.161	22.647	0	0	0	-7.00007	7.51543e-14	2.61383e-13	---NA---	---NA---	down
8000064d-8c8a-4b73-82bf-5c68fc09d8e2	0.963	0.282	0.334	7.349	6.429	6.795	3.64475	7.52762e-14	2.61761e-13	GAV63619.1GASA domain-containing protein	---NA---	up
TCONS_00002050	0.953	1.391	0.82	4.236	6.516	7.86	2.5022	7.61807e-14	2.64805e-13	XP_004491518.1 probable 28S rRNA (cytosine-C(5))-methyltransferase	GO:0003723;GO:0006355;GO:0008649;GO:0031167	up
4ff1486d-7dfa-441b-9487-2830c3b85260	0	0	0	7.041	6.374	3.875	7.07127	7.62469e-14	2.64805e-13	---NA---	---NA---	up
TCONS_00025482	0	0	0	11.409	12.473	5.138	7.06709	7.62469e-14	2.64805e-13	XP_006847800.1peroxidase 31	GO:0004601;GO:0005576;GO:0006979;GO:0020037;GO:0042744;GO:0046872;GO:0055114;GO:0098869	up
TCONS_00032695	0	0	0	7.679	12.32	4.325	7.06571	7.62469e-14	2.64805e-13	PRQ48786.1 kinase RLK-Pelle-DLSV family	GO:0000166;GO:0004674;GO:0016020;GO:0016310	up
TCONS_00003072	0	0	0	2.035	3.423	2.613	7.04793	7.62469e-14	2.64805e-13	PSS26102.1Protein CHROMATIN REMODELING like	GO:0000724;GO:0005524;GO:0010332	up
TCONS_00044463	0	0	0	6.557	12.462	15.182	7.02775	7.62469e-14	2.64805e-13	PSS32629.1Aldo-keto reductase	GO:0016491;GO:0055114	up
TCONS_00003986	1.743	1.986	2.348	0	0	0	-6.97195	7.97169e-14	2.76561e-13	XP_006853432.2pentatricopeptide repeat-containing protein At2g35130	---NA---	down
TCONS_00010646	0	0	0	6.876	10.586	9.463	7.02097	8.19514e-14	2.84212e-13	XP_024523228.1ABC transporter G family member 35	GO:0004553;GO:0005524;GO:0005739;GO:0005774;GO:0005886;GO:0005975;GO:0009627;GO:0009737;GO:0009817;GO:0009941;GO:0015086;GO:0015419;GO:0016021;GO:0031348;GO:0042344;GO:0042742;GO:0052544;GO:0070574;GO:0071366;GO:1902358	up
TCONS_00037406	0	0	0	2.277	3.499	3.151	7.02097	8.2389e-14	2.85628e-13	---NA---	---NA---	up
TCONS_00024629	1.318	0.867	2.388	12.663	8.304	10.067	2.77765	9.43622e-14	3.26266e-13	---NA---	---NA---	up
TCONS_00042886	0.264	0.232	0.546	2.783	2.479	2.097	2.81895	9.88569e-14	3.41323e-13	KHG10247.1Beta-1,3-N-acetylglucosaminyltransferase lunatic fringe	---NA---	up
TCONS_00023908	5.97	5.211	3.744	0.583	0.186	0.505	-3.50351	1.04119e-13	3.59046e-13	XP_011028448.1 probable leucine-rich repeat receptor-like protein kinase At5g49770 isoform X2	GO:0016740	down
TCONS_00065493	0	0	0	8.977	10.356	13.195	6.99442	1.05955e-13	3.65183e-13	XP_018686245.1 U-box domain-containing protein 35-like isoform X2	---NA---	up
TCONS_00053774	22.652	9.878	17.658	0	0	1.877	-4.72484	1.094e-13	3.76591e-13	XP_020572205.1filament-like plant protein 4 isoform X1	GO:0030674;GO:0031410;GO:0060178	down
TCONS_00031269	1.338	0	0.698	8.504	11.541	21.868	4.24249	1.094e-13	3.76591e-13	XP_019081366.1 rust resistance kinase Lr10-like isoform X2	GO:0004674;GO:0005524;GO:0006468	up
TCONS_00044556	0	0	0	7.668	6.483	6.576	6.95957	1.23517e-13	4.24288e-13	---NA---	---NA---	up
TCONS_00024827	7.834	9.495	10.119	1.793	3.225	1.537	-2.00395	1.26605e-13	4.34586e-13	XP_016196390.1glucose and ribitol dehydrogenase	GO:0016491;GO:0055114	down
TCONS_00026061	0.172	1.391	0.729	4.225	5.858	6.653	2.77516	1.27521e-13	4.37654e-13	XP_010915577.1 probable pre-mRNA-splicing factor ATP-dependent RNA helicase DEAH9	GO:0003724;GO:0005524	up
TCONS_00060179	0	0	0	18.285	24.047	30.793	7.02678	1.30537e-13	4.47532e-13	PON67441.1P-type ATPase, subfamily IV	GO:0012505;GO:0016020;GO:0043227;GO:0043229;GO:0044444	up
TCONS_00018492	5.615	3.669	3.774	0	0	0	-7.00358	1.30684e-13	4.47877e-13	OAE19287.1hypothetical protein AXG93_909s1170	---NA---	down
TCONS_00001402	4.216	3.165	2.024	0.011	0	0	-7.03009	1.35552e-13	4.64236e-13	---NA---	---NA---	down
TCONS_00059591	0	0	0	4.445	3.938	6.85	7.00006	1.35552e-13	4.64236e-13	XP_015867393.1G-type lectin S-receptor-like serine/threonine-protein kinase RKS1	GO:0004672;GO:0016020;GO:0016310	up
TCONS_00017047	0	0	0	12.399	15.984	14.82	6.95985	1.3936e-13	4.77026e-13	---NA---	---NA---	up
TCONS_00060748	5.818	6.038	4.523	0	0	0	-6.97014	1.52154e-13	5.19723e-13	XP_008459625.1PREDICTED: uncharacterized protein LOC103498695	---NA---	down
TCONS_00012724	0	0	0	3.675	4.234	5.05	6.96238	1.5315e-13	5.23034e-13	XP_015875028.1protein PLASTID TRANSCRIPTIONALLY ACTIVE 14 isoform X2	GO:0000427;GO:0009416;GO:0009508;GO:0009534;GO:0009658;GO:0010027;GO:0016279;GO:0018026;GO:0042644;GO:0042793	up
TCONS_00044659	0	0.171	0.81	4.324	5.99	2.766	3.7345	1.61214e-13	5.49998e-13	PSS04146.1Myb-related protein like	GO:0003677;GO:0005634	up
TCONS_00000780	29.382	22.216	29.538	3.521	4.18	3.392	-2.76984	1.64552e-13	5.60894e-13	---NA---	---NA---	down
TCONS_00024405	0.345	0.897	0.536	5.358	4.64	3.831	2.90796	1.65562e-13	5.64138e-13	ABP57069.1Myb-like protein P	GO:0003700;GO:0005634;GO:0006355;GO:0030154;GO:0043565;GO:0044212	up
TCONS_00023979	0.861	0.756	0	6.678	7.833	13.613	3.9354	1.79958e-13	6.11693e-13	---NA---	---NA---	up
0d8418e7-9283-4eb4-aab4-5b21d9de2837	9.679	6.612	6.486	1.199	0.911	0.922	-2.85156	1.81182e-13	6.15748e-13	XP_018854139.1 protein DETOXIFICATION 29-like	GO:0015297;GO:0016021;GO:0042908;GO:0042910;GO:0055085	down
TCONS_00011202	0.527	0.615	0.911	3.642	2.995	2.898	2.22242	1.90542e-13	6.46656e-13	AAQ57135.1putative NBS-LRR protein G8106	---NA---	up
TCONS_00049992	0.152	0.383	0	3.378	2.951	2.415	3.85043	2.24644e-13	7.60007e-13	XP_023928688.1UDP-glycosyltransferase 83A1-like	GO:0016758	up
TCONS_00000910	4.834	4.223	6.8	0	0	0	-6.97531	2.36941e-13	8.00497e-13	---NA---	---NA---	down
TCONS_00010314	6.851	6.451	4.716	0.396	1.031	0	-3.40508	2.40247e-13	8.11384e-13	XP_020588027.1photosystem I reaction center subunit N, chloroplastic	GO:0009522;GO:0015979	down
TCONS_00012207	0	0	0	11.189	7.855	5.006	7.01283	2.41475e-13	8.1511e-13	---NA---	---NA---	up
TCONS_00038471	0	0	0	10.683	8.217	5.884	6.98457	2.41475e-13	8.1511e-13	XP_020520831.1jmjC domain-containing protein 4 isoform X4	GO:0032452;GO:0070077	up
TCONS_00032746	0	0	0	2.508	4.059	6.126	6.97019	2.41475e-13	8.1511e-13	XP_020572046.1myb-related protein 305-like	GO:0003677;GO:0005515;GO:0009740;GO:0009867;GO:0080086	up
TCONS_00038722	3.679	4.354	3.532	0	0	0	-6.93941	2.502e-13	8.43831e-13	---NA---	---NA---	down
TCONS_00037796	4.186	2.792	4.068	0	0	0	-6.94394	2.56246e-13	8.63771e-13	---NA---	---NA---	down
TCONS_00001833	9.263	8.588	7.205	0	0	0	-6.90876	2.61338e-13	8.8048e-13	---NA---	---NA---	down
TCONS_00037123	6.03	5.504	8.783	0	0.472	1.284	-3.56439	2.67963e-13	9.02332e-13	ABR18035.1unknown	---NA---	down
TCONS_00060400	2.98	2.429	3.289	0	0	0	-6.91105	2.89351e-13	9.73511e-13	XP_011620762.1glucan endo-1,3-beta-glucosidase 12	---NA---	down
TCONS_00037938	0.608	0.887	1.255	5.765	4.948	7.147	2.66027	3.19625e-13	1.07222e-12	AAM28917.1putative TIR/NBS/LRR disease resistance protein	---NA---	up
TCONS_00053667	1.693	1.401	1.194	0	0.077	0	-5.17892	3.32261e-13	1.11365e-12	XP_010263988.1 protein LOW PSII ACCUMULATION 1, chloroplastic	GO:0016021	down
TCONS_00044184	2.787	2.288	2.935	8.603	10.027	13.986	2.03972	3.71415e-13	1.24083e-12	XP_008807064.1 syndetin-like isoform X1	GO:0005829;GO:0032456;GO:0042147;GO:1990745	up
TCONS_00018065	5.361	8.215	5.657	1.804	1.481	1.076	-2.11043	3.79189e-13	1.26572e-12	ABK25986.1unknown	---NA---	down
TCONS_00002683	0	0	0	11.035	16.126	13.108	6.92711	3.97371e-13	1.32482e-12	---NA---	---NA---	up
TCONS_00031633	6.709	9.757	10.018	1.826	1.733	1.756	-2.29484	4.06245e-13	1.35371e-12	PNX84325.1stress up-regulated Nod 19 protein	GO:0016021	down
TCONS_00038140	0	0	0	6.876	6.933	6.071	6.89521	4.29017e-13	1.4274e-12	XP_010263613.2 dihydroflavonol 4-reductase-like	GO:0016021;GO:0045552;GO:0050662;GO:0055114	up
TCONS_00026560	0	0	0	13.433	9.862	6.279	6.98297	4.31051e-13	1.43294e-12	---NA---	---NA---	up
TCONS_00010231	6.709	4.979	3.471	0	0	0	-6.97079	4.31051e-13	1.43294e-12	---NA---	---NA---	down
TCONS_00065414	2.655	7.53	4.463	0	0	0	-6.96327	4.31051e-13	1.43294e-12	---NA---	---NA---	down
TCONS_00031146	0	0	0	2.013	4.202	3.612	6.96036	4.31051e-13	1.43294e-12	---NA---	---NA---	up
TCONS_00002272	15.497	22.266	22.748	2.464	1.558	1.054	-3.42468	4.35764e-13	1.44811e-12	---NA---	---NA---	down
5581b542-2b77-433b-9d99-3a238b4791c8	8.209	6.884	7.185	1.441	0.274	0.736	-3.11265	4.37041e-13	1.45211e-12	---NA---	---NA---	down
c3659aeb-1d93-4f02-87cc-44a2cc8a5b53	0.416	0.544	1.073	4.753	6.308	4.622	2.95046	4.76728e-13	1.58074e-12	---NA---	---NA---	up
TCONS_00064374	4.916	4.294	2.752	0.187	0	0.483	-4.16112	5.0716e-13	1.6785e-12	---NA---	---NA---	down
TCONS_00026469	0	1.159	0.455	7.679	9.599	8.31	3.80502	5.1653e-13	1.70806e-12	---NA---	---NA---	up
1374bf6e-991a-4006-b9ba-fe10ab285e83	0	0	0.213	3.422	2.348	4.633	5.22149	5.61617e-13	1.85495e-12	PSS21348.1Odorant receptor 98a like	---NA---	up
TCONS_00001851	0	0	0	10.221	7.547	8.76	6.89678	5.65131e-13	1.86625e-12	XP_024385161.1hydroxyproline O-galactosyltransferase GALT6-like	GO:0005794;GO:0016020;GO:0016757	up
TCONS_00047975	3.314	3.316	3.41	0.891	0.68	0.692	-2.12014	5.90325e-13	1.94746e-12	XP_021295946.1ultraviolet-B receptor UVR8-like	---NA---	down
TCONS_00017351	1.247	2.903	1.72	12.498	14.042	9.243	2.58551	6.00756e-13	1.98087e-12	---NA---	---NA---	up
TCONS_00037458	4.591	7.489	4.736	0.363	1.042	0.703	-2.9473	6.15255e-13	2.02799e-12	XP_002279914.1 protein ELF4-LIKE 4	GO:0009649	down
TCONS_00004443	1.459	1.784	0.304	5.886	8.897	10.989	2.77219	6.27581e-13	2.06792e-12	AAT40528.1LOB domain protein 1, putative	GO:0005739	up
TCONS_00030681	2.179	1.895	2.631	12.916	10.071	11.483	2.36335	6.46268e-13	2.12769e-12	---NA---	---NA---	up
TCONS_00037800	0	0	0	5.842	5.178	7.509	6.90038	6.71526e-13	2.20824e-12	PPD77186.1hypothetical protein GOBAR_DD25905	---NA---	up
c9bd066b-2998-49e6-abd1-69122acb0db7	5.26	5.816	3.997	0	0	0	-6.90713	6.86919e-13	2.25771e-12	---NA---	---NA---	down
TCONS_00049899	0	0	0	13.103	15.314	19.464	6.89994	7.04797e-13	2.31335e-12	XP_019170118.1 ABC transporter G family member 11-like	GO:0005524;GO:0016021;GO:0016887	up
TCONS_00000819	0.76	0.333	1.568	10.694	6.878	8.859	3.31356	7.1475e-13	2.34484e-12	XP_010272664.1 protein Jade-1	---NA---	up
TCONS_00059018	1.47	1.955	1.71	0.121	0.165	0.45	-2.86701	7.5466e-13	2.47327e-12	XP_010278102.1 pentatricopeptide repeat-containing protein At1g63330-like isoform X2	---NA---	down
TCONS_00037087	0	0	0	6.623	4.849	2.712	6.95086	7.71045e-13	2.524e-12	---NA---	---NA---	up
TCONS_00025054	2.139	2.087	1.295	0	0	0	-6.93793	7.71045e-13	2.524e-12	XP_024384158.1GDSL esterase/lipase 6-like	---NA---	down
TCONS_00043919	0	0	0	5.919	12.363	9.891	6.9276	7.71045e-13	2.524e-12	XP_024525364.1calcium-activated potassium channel slowpoke isoform X4	GO:0005216;GO:0006813;GO:0016021;GO:0034220	up
TCONS_00043405	16.358	17.559	18.336	0	0	0	-6.84421	8.09311e-13	2.64482e-12	XP_017191868.1 IQ domain-containing protein IQM6-like	---NA---	down
TCONS_00048463	9.02	12.186	11.435	2.926	2.019	2.733	-2.07879	8.1654e-13	2.66665e-12	XP_009398739.1 serine/threonine-protein phosphatase PP1 isozyme 3	GO:0004722;GO:0005634;GO:0005737;GO:0006470;GO:0046872	down
TCONS_00002939	2.929	1.492	2.024	9.627	13.603	7.465	2.28486	8.28487e-13	2.70431e-12	XP_023736360.1probable amidase At4g34880	GO:0016020	up
f900a0e8-927f-4c29-a04b-a7908ecbaaa6	7.976	5.282	9.107	1.012	0.954	0.648	-2.99666	9.00906e-13	2.93529e-12	---NA---	---NA---	down
0af9c290-3742-45e2-a877-7d70e67f8a7e	0	1.583	3.005	11.266	9.445	9.353	2.7086	1.03013e-12	3.34403e-12	---NA---	---NA---	up
TCONS_00044543	6.253	6.723	8.389	1.716	0.911	1.713	-2.29578	1.11424e-12	3.60804e-12	XP_022748293.1peptidyl-prolyl cis-trans isomerase FKBP16-4, chloroplastic isoform X2	GO:0000413;GO:0003755	down
TCONS_00019346	14.838	16.178	20.582	0	0	0	-6.84512	1.12161e-12	3.63129e-12	---NA---	---NA---	down
TCONS_00065125	3.811	5.121	6.365	0	0.252	0.34	-4.49906	1.14657e-12	3.70964e-12	ABQ51227.1R2R3-MYB transcription factor MYB11	---NA---	down
TCONS_00009819	1.236	0.746	0.587	4.203	3.993	2.909	2.12115	1.1886e-12	3.84309e-12	XP_024521588.1chitin elicitor receptor kinase 1	GO:0000166;GO:0004672;GO:0006468;GO:0008144;GO:0009617;GO:0010243;GO:0016020;GO:0043167;GO:0045087;GO:0051716;GO:0097367;GO:1901700	up
93006a14-3450-4315-a5c0-b5425ed534bd	0.456	1.472	0.465	3.235	4.651	4.611	2.24859	1.2872e-12	4.15638e-12	---NA---	---NA---	up
TCONS_00002383	6.689	10.291	10.23	1.375	1.47	3.535	-2.15497	1.3201e-12	4.25908e-12	---NA---	---NA---	down
TCONS_00030254	3.385	1.935	0.84	0	0.208	0	-4.52616	1.33061e-12	4.29226e-12	---NA---	---NA---	down
TCONS_00059149	3.912	4.979	3.329	15.755	17.563	21.582	2.11879	1.37597e-12	4.43493e-12	XP_008447120.1 probable LRR receptor-like serine/threonine-protein kinase At1g56140	GO:0004672;GO:0016020;GO:0016310	up
TCONS_00047978	30.466	22.891	30.783	7.624	5.068	2.942	-2.31478	1.38112e-12	4.45077e-12	---NA---	---NA---	down
TCONS_00038466	0	0	0	18.241	15.6	8.222	6.91933	1.38208e-12	4.45167e-12	XP_002285323.1 methyl-CpG-binding domain-containing protein 11 isoform X1	---NA---	up
TCONS_00004859	0	0	0	4.368	13.636	11.23	6.89703	1.38208e-12	4.45167e-12	XP_019074328.1 endoglucanase 12	GO:0008810;GO:0016021;GO:0030245	up
TCONS_00003922	0	0	0	39.188	19.845	67.327	6.87967	1.38208e-12	4.45167e-12	XP_021897675.1DExH-box ATP-dependent RNA helicase DExH3-like	GO:0003676;GO:0003724;GO:0005524	up
TCONS_00004074	3.557	3.105	2.601	0.418	0.505	0.538	-2.63752	1.40703e-12	4.53128e-12	XP_020519138.1DNA repair and recombination protein RDH54 isoform X2	GO:0004520;GO:0006281;GO:0008094;GO:0031297;GO:0036292;GO:0036310;GO:0043596;GO:0048478	down
cabfd07e-d227-4056-b474-05cbc87ef523	0	0	0	5.545	5.266	5.698	6.83032	1.52419e-12	4.89806e-12	---NA---	---NA---	up
TCONS_00017895	1.753	0.917	1.265	5.622	6.099	5.763	2.16319	1.71329e-12	5.48675e-12	AAM28917.1putative TIR/NBS/LRR disease resistance protein	---NA---	up
TCONS_00017118	0	0	0	13.642	15.951	17.565	6.83116	1.76568e-12	5.64989e-12	XP_004148619.1 protein root UVB sensitive 5 isoform X3	---NA---	up
TCONS_00024887	4.155	4.334	2.51	0.913	0.79	0.527	-2.2607	1.77692e-12	5.684e-12	XP_010244384.1 pentatricopeptide repeat-containing protein At2g27610	GO:0008270;GO:0009451	down
TCONS_00038487	24.324	32.628	21.443	0	0	0	-6.8735	1.84576e-12	5.8955e-12	---NA---	---NA---	down
TCONS_00002160	0.456	0.393	0.465	2.079	3.708	2.657	2.67611	1.89588e-12	6.0516e-12	---NA---	---NA---	up
8769784a-0349-4d46-862e-edc0b63205db	9.811	5.131	18.397	46.725	65.733	66.877	2.50508	1.89834e-12	6.05847e-12	---NA---	---NA---	up
TCONS_00010168	3.76	10.09	6.395	0.495	1.865	0	-2.93076	2.0213e-12	6.44243e-12	XP_020530033.1CSC1-like protein RXW8 isoform X6	GO:0016021	down
TCONS_00001637	3.213	2.248	0	18.054	13.285	14.227	3.00715	2.08387e-12	6.63536e-12	---NA---	---NA---	up
TCONS_00031154	0	0	0	2.354	3.127	3.107	6.83111	2.19593e-12	6.97848e-12	ADQ74913.1respiratory burst oxidase protein 1	GO:0016491	up
TCONS_00053191	0	0	0	13.587	17.212	20.419	6.83271	2.46282e-12	7.8101e-12	XP_015897087.1laccase-7-like isoform X1	GO:0005507;GO:0046274;GO:0048046;GO:0052716;GO:0055114	up
8336b5c7-064d-4040-bfeb-62da7d0fde56	0.426	0.857	0	10.309	14.7	9.946	4.47648	2.4661e-12	7.81793e-12	---NA---	---NA---	up
TCONS_00003295	0	0	0	2.365	6.429	6.96	6.8688	2.48254e-12	7.86622e-12	XP_024044416.1putative 12-oxophytodienoate reductase 11	GO:0010181;GO:0016491;GO:0055114	up
TCONS_00060153	3.476	2.339	5.535	0	0	0	-6.85095	2.48254e-12	7.86622e-12	---NA---	---NA---	down
TCONS_00011973	7.936	6.925	4.655	1.507	1.426	1.767	-2.05281	2.56097e-12	8.10814e-12	---NA---	---NA---	down
TCONS_00003737	1.662	0.726	2.591	14.962	17.059	18.289	3.33257	2.57399e-12	8.14804e-12	OTG32414.1putative endopeptidase, NLPC/P60 domain, LRAT-like domain protein	GO:0016746	up
782362bd-ee7c-419c-980c-c4ebc410ced0	3.345	3.719	4.24	0.561	0.527	0.538	-2.7473	2.77792e-12	8.7779e-12	OMO86368.1Auxin responsive SAUR protein	---NA---	down
TCONS_00017342	3.101	3.246	2.712	0.286	0.538	0	-3.24925	2.827e-12	8.92576e-12	XP_002276804.1 UDP-glycosyltransferase 83A1	GO:0016757	down
TCONS_00024136	0.669	1.24	0.435	3.851	2.852	3.348	2.04707	2.86805e-12	9.05096e-12	XP_019053823.1 putative pentatricopeptide repeat-containing protein At3g49142	GO:0008270	up
TCONS_00037532	1.49	1.441	0.678	6.964	5.178	4.852	2.21702	3.00017e-12	9.45565e-12	PON46632.1Cytokinin riboside 5'-monophosphate phosphoribohydrolase	GO:0005634;GO:0005829;GO:0009691;GO:0016799;GO:0016829	up
TCONS_00023990	3.75	2.913	5.181	12.927	17.695	22.955	2.17911	3.06366e-12	9.64794e-12	XP_015902508.1putative serine/threonine-protein kinase isoform X2	GO:0016740	up
TCONS_00043178	5.655	5.483	7.286	1.298	1.229	2.031	-2.02721	3.11108e-12	9.79411e-12	AEU04517.1lipoxygenase 2	GO:0006633;GO:0016702	down
TCONS_00055291	3.831	4.173	4.624	0	0	0	-6.77633	3.17243e-12	9.98243e-12	XP_022776029.1pyruvate dehydrogenase E1 component subunit alpha, mitochondrial-like isoform X2	GO:0004739;GO:0006086;GO:0043231;GO:0055114	down
TCONS_00016771	1.551	3.276	3.997	0.121	0.34	0.461	-3.25304	4.16136e-12	1.30227e-11	XP_010245237.1 octanoyltransferase isoform X2	GO:0009249;GO:0033819	down
TCONS_00038874	0.101	0.524	0.101	2.772	2.37	1.658	3.10563	4.16136e-12	1.30227e-11	XP_020261278.1uncharacterized protein LOC109837419	---NA---	up
TCONS_00065628	0	0	0	9.847	9.906	5.961	6.8566	4.26344e-12	1.33336e-11	PON40513.1Ribosomal RNA small subunit methyltransferase E	GO:0006364;GO:0008168;GO:0032259	up
TCONS_00003837	2.068	1.703	0.668	0	0	0	-6.84069	4.46863e-12	1.39552e-11	XP_017429253.1 probable receptor-like protein kinase At1g11050	---NA---	down
TCONS_00049857	2.291	4.002	3.076	0	0	0	-6.84028	4.46863e-12	1.39552e-11	---NA---	---NA---	down
TCONS_00011591	0	0	0	1.54	5.134	4.951	6.83349	4.46863e-12	1.39552e-11	ACN39910.1unknown	---NA---	up
TCONS_00031920	25.105	10.947	29.416	0	0	0	-6.8185	4.46863e-12	1.39552e-11	XP_010912400.1 X-linked retinitis pigmentosa GTPase regulator-like isoform X2	---NA---	down
TCONS_00011102	1.024	0.897	0.941	4.588	5.156	3.074	2.18586	4.50172e-12	1.40562e-11	XP_024390949.1inositol hexakisphosphate and diphosphoinositol-pentakisphosphate kinase VIP1-like isoform X2	GO:0000829;GO:0000832;GO:0005524;GO:0005829;GO:0006020;GO:0016310;GO:0032958;GO:0033857;GO:0046872;GO:0052723;GO:0052724;GO:0102092	up
TCONS_00060343	0	0.605	0	5.413	4.838	6.949	4.4299	4.73122e-12	1.47634e-11	OTG02333.1putative nucleotide-diphospho-sugar transferase family protein	GO:0005794;GO:0016021;GO:0016740	up
TCONS_00026549	3.922	3.498	5.141	1.551	0.702	0.736	-2.02893	4.79678e-12	1.49584e-11	XP_006842623.1mediator of RNA polymerase II transcription subunit 33A isoform X1	---NA---	down
bcb8b47e-7d25-43bb-ba9c-f00ed03791d1	2.899	2.923	3.461	0.561	0.132	0.176	-3.29566	4.88351e-12	1.52215e-11	AHA46517.1tau class glutathione S-transferase	---NA---	down
TCONS_00048479	0.162	1.3	0.516	3.939	4.607	4.073	2.58953	4.9102e-12	1.53023e-11	XP_010070078.1 polygalacturonase At1g48100 isoform X1	GO:0004650;GO:0005576;GO:0005975;GO:0016021;GO:0071555	up
TCONS_00037820	0.375	0.746	0.607	2.002	2.095	3.249	2.04945	5.65799e-12	1.75905e-11	XP_008230793.1 pentatricopeptide repeat-containing protein At5g15300	---NA---	up
TCONS_00059134	20.24	13.154	16.515	1.573	3.73	5.039	-2.27318	5.7877e-12	1.79794e-11	XP_024380639.1probable protein phosphatase 2C 45 isoform X3	GO:0004724;GO:0006470;GO:0046872	down
TCONS_00010208	8.747	9.263	9.37	1.43	2.435	1.46	-2.29549	5.84008e-12	1.81364e-11	ACU30051.1branched-chain amino acid aminotransferase	GO:0005829;GO:0009082;GO:0009570;GO:0052654;GO:0052655;GO:0052656	down
TCONS_00037799	0.821	1.441	1.427	7.811	7.888	6.137	2.55279	6.35301e-12	1.96947e-11	XP_015574581.1non-symbiotic hemoglobin 1-like	GO:0005344;GO:0005737;GO:0015671;GO:0016363;GO:0019825;GO:0020037;GO:0046872	up
TCONS_00019399	0.385	0.847	0.799	3.301	2.797	3.085	2.14184	6.44688e-12	1.9973e-11	XP_017226560.1 F-box/FBD/LRR-repeat protein At1g13570	---NA---	up
TCONS_00053595	5.726	4.113	3.521	0.649	0.527	2.009	-2.15224	6.60615e-12	2.046e-11	---NA---	---NA---	down
TCONS_00042536	0	0	0	5.512	5.584	4.248	6.75759	6.87595e-12	2.12854e-11	XP_008355304.2 protein DETOXIFICATION 27-like	GO:0006810;GO:0016020;GO:0022857	up
TCONS_00054756	13.672	11.491	7.438	51.169	41.127	45.624	2.10772	7.1943e-12	2.22426e-11	---NA---	---NA---	up
7556e762-79a4-4d99-92cc-bfc1ae39fe70	1.966	1.714	1.528	12.894	10.542	11.483	2.72808	7.4283e-12	2.29406e-11	---NA---	---NA---	up
TCONS_00039211	0	0	0	4.258	5.123	2.92	6.82275	8.06075e-12	2.48544e-11	---NA---	---NA---	up
TCONS_00010302	0	0	0	3.686	1.975	4.435	6.76878	8.06075e-12	2.48544e-11	XP_010650335.1 kinesin-like protein KIN-12B	GO:0003777;GO:0005524;GO:0005874;GO:0007018;GO:0008017	up
TCONS_00031513	0.618	0.544	0.425	4.555	4.684	3.886	3.00387	9.0347e-12	2.7774e-11	OAY72541.1putative LRR receptor-like serine/threonine-protein kinase	GO:0004675;GO:0005886;GO:0006468	up
TCONS_00017679	2.139	1.391	2.014	0.297	0.439	0.593	-2.07692	1.13581e-11	3.47411e-11	XP_010261987.1 midasin isoform X2	---NA---	down
1ab9e2f7-9584-4526-95e4-72372730a688	0.922	2.55	1.983	0.143	0.274	0.274	-2.97951	1.15963e-11	3.5453e-11	---NA---	---NA---	down
TCONS_00025636	9.243	7.56	13.438	2.64	2.008	1.021	-2.32294	1.31507e-11	4.0042e-11	XP_009131358.1 protein ZINC INDUCED FACILITATOR-LIKE 1-like	---NA---	down
TCONS_00053523	16.814	13.205	12.234	0	2.161	0	-3.93977	1.33691e-11	4.06749e-11	XP_010254668.1 probable starch synthase 4, chloroplastic/amyloplastic isoform X2	---NA---	down
TCONS_00065349	6.993	9.546	11.01	2.497	1.854	0.714	-2.34573	1.42145e-11	4.31797e-11	XP_007511515.1predicted protein	---NA---	down
00a0dc8e-4c61-4fda-97ae-bdbf6df986f9	6.78	12.348	5.788	1.078	2.051	0.692	-2.62518	1.42316e-11	4.32181e-11	ABK27006.1unknown	---NA---	down
TCONS_00038832	164.482	220.284	105.756	0	0	0	-6.77055	1.45716e-11	4.42155e-11	---NA---	---NA---	down
TCONS_00031078	6.142	3.447	7.731	0	0	0	-6.74713	1.45716e-11	4.42155e-11	XP_024400610.1glutamine-dependent NAD(+) synthetase-like isoform X2	GO:0003952;GO:0004359;GO:0005524;GO:0005829;GO:0009435	down
TCONS_00059804	0	0	0	18.857	60.852	82.63	6.73335	1.45716e-11	4.42155e-11	XP_006365531.1 probable polygalacturonase	GO:0004650;GO:0005576;GO:0005975;GO:0016021;GO:0071555	up
TCONS_00049758	3.801	0.827	2.965	19.66	18.671	20.902	2.98349	1.59727e-11	4.83472e-11	XP_006836409.1uncharacterized oxidoreductase At1g06690, chloroplastic isoform X2	GO:0004032;GO:0009535;GO:0009941;GO:0010287;GO:0055114	up
TCONS_00011662	1.905	1.976	5.039	0.33	0.625	0.143	-2.8755	1.7843e-11	5.38998e-11	XP_020523764.1bifunctional dihydroflavonol 4-reductase/flavanone 4-reductase	---NA---	down
2037651e-ddf3-4051-96e2-c2fa03024766	2.706	2.026	1.599	6.216	8.096	11.604	2.00318	1.83392e-11	5.53386e-11	---NA---	---NA---	up
TCONS_00024167	14.99	9.808	10.544	0.968	1.854	1.251	-3.01342	1.83541e-11	5.53749e-11	---NA---	---NA---	down
TCONS_00003742	1.095	0.595	0.567	4.005	3.445	4.007	2.33343	1.8914e-11	5.70288e-11	XP_010050056.1 probable galactinol--sucrose galactosyltransferase 6 isoform X2	GO:0016740	up
TCONS_00059133	13.409	16.38	9.269	1.628	3.094	1.57	-2.56335	1.91243e-11	5.7654e-11	XP_024380639.1probable protein phosphatase 2C 45 isoform X3	GO:0004724;GO:0006470;GO:0046872	down
35f6ba7a-11d2-47c9-891f-89ee670e4c79	0.74	0.857	1.781	6.095	6.429	6.367	2.48368	1.97112e-11	5.93865e-11	---NA---	---NA---	up
TCONS_00049974	0	0	0	11.827	7.833	11.648	6.72681	2.00579e-11	6.03749e-11	---NA---	---NA---	up
TCONS_00024220	0.284	0.242	0.142	2.574	4.037	1.317	3.5156	2.03461e-11	6.12142e-11	XP_024537732.1probable cation transporter HKT9	GO:0006810;GO:0016020	up
TCONS_00018116	2.493	2.419	2.58	9.638	8.436	13.02	2.02596	2.09188e-11	6.28692e-11	---NA---	---NA---	up
TCONS_00064607	0.861	2.268	3.572	8.328	11.683	7.63	2.06041	2.17285e-11	6.52222e-11	---NA---	---NA---	up
TCONS_00038966	4.551	2.591	5.677	0.968	1.108	0.746	-2.11816	2.31677e-11	6.9414e-11	XP_024387191.1adenine nucleotide transporter BT1, chloroplastic/mitochondrial-like	GO:0043231;GO:0044444	down
TCONS_00054585	0	0	0	1.738	2.808	2.679	6.725	2.4736e-11	7.40104e-11	---NA---	---NA---	up
TCONS_00043769	0	0	0	5.072	5.419	2.437	6.75064	2.63981e-11	7.88745e-11	XP_024398586.1TMV resistance protein N-like isoform X1	---NA---	up
TCONS_00043707	0	0	0	6.711	4.344	1.175	6.74679	2.63981e-11	7.88745e-11	---NA---	---NA---	up
TCONS_00043012	0	0	0	8.537	18.243	17.861	6.72633	2.63981e-11	7.88745e-11	XP_017696640.1 G-type lectin S-receptor-like serine/threonine-protein kinase At1g11330	GO:0004674;GO:0005524;GO:0005886;GO:0006468;GO:0016021;GO:0030246;GO:0048544	up
TCONS_00010371	3.76	3.78	4.169	0.924	0.252	1.021	-2.43578	3.29977e-11	9.82169e-11	OVA14952.1tRNA/rRNA methyltransferase	GO:0008152;GO:0016787	down
TCONS_00044328	0.264	0	0.273	2.618	5.419	3.963	4.36258	3.35971e-11	9.99554e-11	XP_024369308.1probable LRR receptor-like serine/threonine-protein kinase At1g67720	---NA---	up
TCONS_00018140	0	0	0	5.061	7.701	7.816	6.68839	3.75439e-11	1.11408e-10	ABB59572.1putative gamma-glutamyl transferase	GO:0016787;GO:1901564	up
TCONS_00060815	0	0.393	2.327	6.535	11.65	8.398	3.3032	3.82372e-11	1.13448e-10	XP_016435667.1 IAA-amino acid hydrolase ILR1-like 3	GO:0016021;GO:0016787	up
TCONS_00018752	1.611	1.683	2.327	12.938	8.096	8.683	2.40638	3.89738e-11	1.15528e-10	XP_020517414.1CTL-like protein DDB_G0274487 isoform X2	GO:0016020	up
TCONS_00003254	5.98	6.955	8.672	0.726	0.691	0.472	-3.37326	3.90892e-11	1.15853e-10	PON56039.1Coatomer beta subunit	---NA---	down
TCONS_00025063	6.659	4.778	9.087	1.309	1.031	1.12	-2.51262	4.136e-11	1.22341e-10	XP_023767272.1non-specific lipid-transfer protein-like protein At2g13820	---NA---	down
347bcabf-962e-43d1-9d53-457ada7ca8bc	1.865	2.177	2.257	9.109	11.091	8.036	2.17359	4.16852e-11	1.23282e-10	---NA---	---NA---	up
TCONS_00004318	5.706	5.937	5.06	0.748	0.472	0.955	-2.922	4.56911e-11	1.34886e-10	XP_024545837.1protein MALE DISCOVERER 1	GO:0004672;GO:0006468;GO:0016020	down
TCONS_00024722	0	0	0	10.991	9.785	6.181	6.68066	4.79272e-11	1.41252e-10	PTQ35912.1hypothetical protein MARPO_0067s0007	GO:0016021	up
TCONS_00043078	7.672	1.401	6.911	0	0	0	-6.67787	4.79272e-11	1.41252e-10	XP_012067184.1SH3 domain-containing protein 2	---NA---	down
TCONS_00037181	9.193	5.725	9.542	0	0	0	-6.67176	4.79272e-11	1.41252e-10	---NA---	---NA---	down
TCONS_00042986	14.483	6.31	7.559	93.207	141.526	112.106	3.62502	6.08037e-11	1.78178e-10	---NA---	---NA---	up
TCONS_00060070	0.264	0.232	0.536	3.345	5.222	4.907	3.62759	7.32318e-11	2.13761e-10	---NA---	---NA---	up
TCONS_00012625	3.071	2.994	3.663	0.671	0.746	0.428	-2.3135	7.44854e-11	2.1729e-10	EOY05484.1Triglyceride lipases,triglyceride lipases isoform 1	---NA---	down
TCONS_00064210	0.466	1.441	0.486	2.816	4.827	4.018	2.2185	7.47379e-11	2.17994e-10	OVA12725.1Pleckstrin homology domain	---NA---	up
TCONS_00023991	3.122	4.092	3.066	0.715	0.406	0.362	-2.72043	8.34421e-11	2.42982e-10	---NA---	---NA---	down
TCONS_00053864	1.885	1.724	2.914	0.473	0.219	0.307	-2.64985	8.47117e-11	2.46421e-10	---NA---	---NA---	down
TCONS_00019197	15.263	19.454	7.326	0	0	0	-6.66157	8.72052e-11	2.53561e-10	---NA---	---NA---	down
ed3d71c6-6b1c-45bd-81af-8e92aa05c8b5	2.453	3.296	4.675	0.517	0.165	0.22	-3.39979	8.81045e-11	2.56062e-10	PSS36357.1Heavy metal-associated isoprenylated plant protein	GO:0030001;GO:0046872	down
TCONS_00065373	7.642	6.663	9.735	2.332	1.547	1.493	-2.10632	9.31545e-11	2.70295e-10	---NA---	---NA---	down
TCONS_00025105	5.007	2.54	3.835	0.44	0	1.142	-2.92837	9.89226e-11	2.8669e-10	---NA---	---NA---	down
TCONS_00037164	2.321	5.816	4.311	0.858	0.538	0.725	-2.54148	1.01662e-10	2.94498e-10	XP_012080109.1protease Do-like 9	GO:0004252;GO:0005730;GO:0006508	down
TCONS_00036952	4.064	3.679	5.91	0.968	0.921	0.889	-2.25519	1.09623e-10	3.16946e-10	XP_008239731.1 WAT1-related protein At5g40240-like	GO:0005886	down
TCONS_00030757	1.095	0.514	0.374	3.488	2.611	2.239	2.08302	1.10969e-10	3.2065e-10	XP_022994496.1protein MHF1 homolog	---NA---	up
TCONS_00025860	1.024	1.189	3.167	9.924	6.187	13.141	2.43135	1.14161e-10	3.29531e-10	XP_020252456.1probable glutamate carboxypeptidase 2	GO:0004180;GO:0006508	up
TCONS_00064979	0	0.302	0	2.706	1.964	3.052	4.27976	1.19248e-10	3.43756e-10	XP_020520686.1probable boron transporter 2 isoform X2	GO:0015103;GO:0015698;GO:0016020	up
7b1bd063-3c4b-4e1a-8ef7-f67276a08f62	0.314	0.272	0	2.266	4.289	4.106	3.63049	1.20426e-10	3.4705e-10	XP_010034702.1 salicylate carboxymethyltransferase	GO:0008168	up
5383208c-33a6-460a-90de-ddef349a8694	4.824	6.209	4.28	0.858	1.733	1.032	-2.04558	1.28459e-10	3.69488e-10	---NA---	---NA---	down
65f4e89b-dced-49df-bd2f-f0ae5b563cda	1.196	0.978	1.154	0.286	0.241	0.231	-2.11522	1.29678e-10	3.72938e-10	XP_010271776.1 pentatricopeptide repeat-containing protein At4g21065-like	---NA---	down
TCONS_00037095	4.064	0	2.125	32.279	28.95	27.719	3.82805	1.31389e-10	3.7775e-10	---NA---	---NA---	up
TCONS_00003419	0.922	1.29	1.143	5.919	5.935	3.897	2.235	1.41797e-10	4.07012e-10	EEF37084.1Acetamidase, putative	GO:0004328	up
TCONS_00011154	0.436	1.925	0	5.622	7.624	10.824	3.15033	1.43784e-10	4.12288e-10	---NA---	---NA---	up
9f0f1719-f769-4a05-b579-a88b39b65916	6.598	5.675	3.107	0.418	0	0	-4.92691	1.55338e-10	4.44242e-10	---NA---	---NA---	down
TCONS_00004860	1.358	1.482	2.277	5.908	9.599	4.578	2.00855	1.56854e-10	4.4838e-10	KHG18018.1Adenosine monophosphate-protein transferase FICD	---NA---	up
TCONS_00010777	18.02	11.441	14.47	0	2.106	1.899	-3.34887	1.57954e-10	4.51392e-10	---NA---	---NA---	down
TCONS_00043242	0	0	0	2.53	4.794	4.863	6.61206	1.59023e-10	4.54315e-10	---NA---	---NA---	up
TCONS_00026358	1.733	0.756	1.346	9.065	5.99	14.172	2.87975	1.60955e-10	4.59699e-10	XP_010253792.1 mitochondrial succinate-fumarate transporter 1-like	GO:0005743;GO:0015141;GO:0015741;GO:0016021;GO:0071422	up
TCONS_00016998	0.182	0.323	0.283	2.365	1.36	2.382	2.87274	1.60955e-10	4.59699e-10	AEH25775.1MYB-like protein	GO:0003677;GO:0005634	up
TCONS_00059919	1.064	0.937	0.739	3.103	6.67	5.236	2.43352	1.66694e-10	4.75674e-10	XP_013468010.1purple acid phosphatase 22	GO:0003993;GO:0016311;GO:0046872	up
TCONS_00044413	0.203	1.734	1.639	5.468	5.024	7.476	2.27021	1.75737e-10	5.00743e-10	---NA---	---NA---	up
TCONS_00003542	5.888	6.129	6.324	1.243	0.79	1.866	-2.25917	1.76675e-10	5.03269e-10	XP_024965709.136.4 kDa proline-rich protein-like	GO:0009507	down
TCONS_00032497	7.52	9.989	8.126	2.695	1.141	1.153	-2.3101	1.77345e-10	5.05105e-10	---NA---	---NA---	down
TCONS_00049452	0.456	0.272	0.627	4.5	2.534	2.876	2.86075	2.49725e-10	7.04457e-10	XP_008805044.1 protein SET DOMAIN GROUP 40 isoform X2	---NA---	up
TCONS_00019048	10.318	8.578	7.64	0.891	1.273	0.571	-3.12661	2.58727e-10	7.28374e-10	---NA---	---NA---	down
TCONS_00001064	6.436	9.455	7.711	1.551	2.051	0.395	-2.43739	2.89316e-10	8.11441e-10	XP_020523151.1serine/threonine-protein kinase ATM isoform X6	GO:0006807;GO:0006974;GO:0016310;GO:0016740;GO:0044238;GO:0044260	down
TCONS_00030098	0	0	0	140.207	133.046	72.267	6.60235	2.90632e-10	8.14664e-10	---NA---	---NA---	up
TCONS_00025210	0	0	0	10.243	10.378	4.391	6.60031	2.90632e-10	8.14664e-10	---NA---	---NA---	up
TCONS_00002409	0	0	0	42.478	11.859	38.631	6.53529	2.90632e-10	8.14664e-10	XP_020213333.1protein DETOXIFICATION 48-like	GO:0006855;GO:0015297;GO:0016021;GO:0017119;GO:0042908;GO:0042910	up
TCONS_00048235	0.537	0.282	0.334	2.09	2.359	2.668	2.58662	3.01225e-10	8.42903e-10	---NA---	---NA---	up
10aa85b3-0271-4e72-ab2c-6bb3db00be35	0	0.222	0.415	2.046	2.271	2.723	3.30585	3.58469e-10	9.98782e-10	---NA---	---NA---	up
TCONS_00043794	6.182	4.314	5.151	24.281	29.356	29.849	2.43529	3.638e-10	1.01335e-09	---NA---	---NA---	up
TCONS_00053592	0.436	0.534	0.901	2.574	2.216	3.392	2.10281	3.73038e-10	1.03789e-09	XP_010267128.1 hexokinase-1-like	GO:0001678;GO:0004340;GO:0005524;GO:0005536;GO:0005829;GO:0006096;GO:0008865;GO:0009707;GO:0016021;GO:0019158;GO:0019318;GO:0046835;GO:0051156	up
TCONS_00060394	2.757	2.57	1.71	0	0	0.154	-4.8561	4.02898e-10	1.11937e-09	XP_020271964.1inorganic pyrophosphatase 1-like	GO:0016311;GO:0016791;GO:0046872	down
TCONS_00044612	3.547	3.74	3.805	1.089	0.516	0.692	-2.23969	4.14061e-10	1.14924e-09	---NA---	---NA---	down
1b6bab9f-bb15-49f5-bbde-50936bc5bf22	11.99	9.445	10.848	1.705	3.872	1.01	-2.15017	4.19994e-10	1.16554e-09	---NA---	---NA---	down
125c9022-82c5-4596-9174-aae44b9ff832	1.034	1.794	1.508	7.195	7.405	9.21	2.43792	4.28449e-10	1.1885e-09	XP_006853695.2senescence/dehydration-associated protein At4g35985, chloroplastic	---NA---	up
TCONS_00026185	9.01	6.29	5.596	0.99	0.625	0.845	-3.01496	4.36466e-10	1.21022e-09	---NA---	---NA---	down
TCONS_00002104	9.436	15.442	17.516	4.302	2.732	3.227	-2.01675	4.76017e-10	1.31745e-09	---NA---	---NA---	down
50b88659-f51b-45e5-8225-e2a22132a8ca	0.294	0.615	0.364	2.365	1.273	1.998	2.10221	4.91339e-10	1.35927e-09	ABA95820.1retrotransposon protein, putative, unclassified	GO:0003824	up
TCONS_00059129	2.493	3.699	2.317	0.572	0.11	0.582	-2.77294	4.936e-10	1.36514e-09	---NA---	---NA---	down
TCONS_00053825	0.801	1.925	1.032	5.325	5.408	5.412	2.05334	5.25237e-10	1.45079e-09	---NA---	---NA---	up
TCONS_00012584	0	0	0	8.13	6.812	1.844	6.55738	5.32352e-10	1.4694e-09	ADW94527.1putative TIR-NBS-LRR protein	---NA---	up
b051fd68-55e2-4b33-8d33-1039115780bc	0.101	0.171	0.101	1.683	2.095	0.79	3.55969	5.51186e-10	1.52031e-09	---NA---	---NA---	up
TCONS_00031021	6.963	6.32	8.348	1.529	1.448	1.636	-2.1918	5.76263e-10	1.58745e-09	---NA---	---NA---	down
TCONS_00063904	29.554	22.307	19.095	4.324	6.845	4.633	-2.09416	5.9384e-10	1.63425e-09	XP_024358246.1aberrant root formation protein 4-like isoform X2	---NA---	down
TCONS_00010759	2.078	1.26	0.334	5.578	5.573	4.128	2.05497	6.17223e-10	1.69741e-09	XP_018830767.1 O-glucosyltransferase rumi homolog	---NA---	up
TCONS_00042244	0.233	0.413	1.224	5.204	4.125	4.172	2.84294	6.288e-10	1.72802e-09	XP_020525782.1probable proline transporter 2	GO:0016020	up
5ab1c4ce-0d73-44df-b4b8-e6f2fda05f25	4.226	6.058	5.616	0.825	0.79	0	-3.10066	6.71956e-10	1.84428e-09	---NA---	---NA---	down
TCONS_00059965	0.345	0.806	0.83	2.552	3.225	3.535	2.18646	6.79604e-10	1.86475e-09	---NA---	---NA---	up
TCONS_00048476	0.405	0.474	0.273	2.849	2.468	2.536	2.7062	7.99779e-10	2.1822e-09	ACJ49168.1protection of telomeres 1 protein	GO:0000723;GO:0000784;GO:0043047	up
d08ea48e-c8f9-4903-ba5f-52c1763f55e8	4.723	1.371	4.068	10.045	14.656	16.126	2.0316	8.07316e-10	2.20184e-09	---NA---	---NA---	up
TCONS_00060855	3.091	2.984	3.299	0.396	0.559	1.383	-2.07268	8.40364e-10	2.28973e-09	---NA---	---NA---	down
0fce8e99-29d6-4b22-91f5-3ae2a194f763	0.578	0	0	8.845	7.909	4.018	4.84766	8.66034e-10	2.3577e-09	---NA---	---NA---	up
TCONS_00026258	0	0	0	2.31	7.021	7.125	6.48889	9.77314e-10	2.64844e-09	ADZ45516.1alpha-longipinene synthase	GO:0005737;GO:0016838	up
TCONS_00054320	9.111	10.735	5.667	1.661	0.79	0.538	-2.98604	1.05851e-09	2.86132e-09	NP_001318539.1FAD/NAD(P)-binding oxidoreductase family protein	GO:0016491	down
TCONS_00001669	0.405	1.603	0.84	5.05	3.192	7.19	2.33295	1.0763e-09	2.90898e-09	KEH32134.1Rap1-interacting factor 1 amino-terminal protein	GO:0000723;GO:0005634	up
TCONS_00043478	1.753	0.917	1.083	6.073	9.412	6.971	2.58129	1.14279e-09	3.08314e-09	---NA---	---NA---	up
TCONS_00055564	1.784	1.895	0.607	0	0.088	0.231	-3.75346	1.25438e-09	3.37299e-09	AKH04266.1putative oxidoreductase	GO:0003824	down
b1d4300d-d5d5-4f2b-83ed-d318585d53bf	4.581	7.802	9.461	1.595	1.327	2.305	-2.07365	1.38396e-09	3.70609e-09	---NA---	---NA---	down
TCONS_00004651	1.804	1.381	0	4.544	5.88	6.093	2.31733	1.41102e-09	3.77648e-09	AST35674.1Ku70-binding protein	GO:0004222;GO:0031314;GO:0033615;GO:0034982;GO:0046872	up
TCONS_00043761	0.73	0.534	0.121	2.904	1.81	3.864	2.5421	1.49361e-09	3.9915e-09	XP_006845212.3protein ROOT INITIATION DEFECTIVE 3 isoform X2	---NA---	up
TCONS_00025895	2.037	2.278	1.801	9.032	11.102	6.137	2.11387	1.59087e-09	4.24442e-09	XP_020580766.1protein LURP-one-related 8-like	---NA---	up
TCONS_00010945	0.385	0.837	0	1.76	3.181	5.423	2.89251	1.72278e-09	4.58631e-09	AIF73123.1NAC domain protein	GO:0065007	up
fa26a7cf-3628-4898-a26c-bb23f88b467d	2.564	1.119	0.992	9.352	6.11	8.255	2.3335	1.91776e-09	5.09355e-09	---NA---	---NA---	up
ae5e801c-2685-4572-8683-cb39271ad31c	0	1.845	0.546	6.722	10.038	8.64	3.24849	1.96113e-09	5.20592e-09	---NA---	---NA---	up
TCONS_00049909	1.267	1.774	1.305	5.105	7.273	7.443	2.15083	1.97848e-09	5.24981e-09	XP_010935837.1 protein DMR6-LIKE OXYGENASE 2-like	GO:0051213	up
TCONS_00037346	2.919	2.55	2.429	10.078	15.117	15.687	2.35343	2.07022e-09	5.48651e-09	---NA---	---NA---	up
TCONS_00064126	0	0.726	0.638	4.368	4.147	2.679	2.97244	2.22165e-09	5.87586e-09	AHJ60249.1heterotrimeric G-protein gamma subunit 4	GO:0050896	up
TCONS_00017068	2.858	5.574	4.513	0.77	1.174	0.593	-2.29114	2.35157e-09	6.20937e-09	XP_024384355.1catechol O-methyltransferase-like	GO:0008171;GO:0032259	down
TCONS_00037597	7.946	7.378	4.503	1.177	2.446	0.296	-2.21313	2.35157e-09	6.20937e-09	AAS20968.1UDP-N-acetylmuramoylalanine-D-glutamate ligase	GO:0005524;GO:0005737;GO:0008360;GO:0008764;GO:0009396;GO:0051287;GO:0051301;GO:0055114	down
TCONS_00017796	2.98	3.094	3.511	0.781	0.614	0.505	-2.27329	2.48111e-09	6.53811e-09	XP_010692722.1 filament-like plant protein 4 isoform X2	---NA---	down
cfcfbcd1-5284-4167-bb2b-dfc61dc4f931	4.743	4.979	5.019	0.583	0.932	1.493	-2.31135	2.74264e-09	7.21071e-09	---NA---	---NA---	down
TCONS_00019293	2.331	2.137	1.204	0.11	0.505	0	-2.99306	2.74557e-09	7.21744e-09	XP_016563223.1 myb-related protein 306	GO:0003677;GO:0005634	down
f148e7c7-653e-4f5e-9569-58d8ba99592d	0.456	0.262	0.101	1.958	3.247	1.57	3.1009	2.7772e-09	7.29961e-09	---NA---	---NA---	up
TCONS_00053649	5.128	6.602	5.029	1.727	0.702	0.318	-2.5033	2.9839e-09	7.83444e-09	XP_020529370.1pentatricopeptide repeat-containing protein At5g04810, chloroplastic isoform X3	GO:0003723;GO:0008380;GO:0009507;GO:0009880;GO:0048366	down
1f89aaca-3477-4bb3-8a49-5459983b8aee	3.75	6.068	6.911	0.242	1.163	1.251	-2.63395	3.05842e-09	8.02253e-09	---NA---	---NA---	down
TCONS_00048288	3	2.288	2.327	8.889	12.989	9.221	2.0459	3.2822e-09	8.59449e-09	GAQ89099.1ABC transporter A family	---NA---	up
TCONS_00032439	10.703	0	0	31.113	13.822	26.841	2.70981	3.49049e-09	9.12275e-09	XP_010279420.1 protein DETOXIFICATION 16-like isoform X2	GO:0006855;GO:0015297;GO:0016021;GO:0042908;GO:0042910	up
0527e5e6-8e88-466e-9209-ead9c9e053be	2.179	2.853	2.257	8.416	13.636	17.18	2.38121	3.49602e-09	9.13598e-09	ABK26011.1unknown	---NA---	up
1dea2259-abad-4e48-9c07-b8877184f4af	2.301	2.016	0.597	7.91	7.01	6.093	2.07337	3.54497e-09	9.25768e-09	---NA---	---NA---	up
TCONS_00053912	8.929	7.106	5.626	0.704	1.678	0.45	-2.7844	3.551e-09	9.27218e-09	XP_006842809.2probable prolyl 4-hydroxylase 6	GO:0005506;GO:0016705;GO:0031418;GO:0055114	down
TCONS_00060904	3.233	0.937	1.67	8.141	6.088	10.44	2.07345	3.78752e-09	9.87522e-09	---NA---	---NA---	up
TCONS_00037344	2.716	1.895	1.123	9.363	11.705	11.406	2.47458	3.86935e-09	1.00832e-08	---NA---	---NA---	up
TCONS_00024310	2.584	0.323	1.143	9.759	7.032	6.477	2.55662	4.01157e-09	1.0444e-08	ADL14246.1pimara-8(14),15-diene synthase	GO:0000287;GO:0010333	up
TCONS_00002529	2.716	1.421	0	9.858	8.425	10.769	2.74666	5.12116e-09	1.32373e-08	---NA---	---NA---	up
13e112db-0947-4291-938c-bc8250162a5b	3.902	4.163	3.36	0.396	0.757	0.505	-2.70557	5.67095e-09	1.461e-08	---NA---	---NA---	down
TCONS_00054128	0.659	1.451	3.774	8.185	7.778	10.506	2.17044	5.77499e-09	1.48633e-08	XP_021665991.1HIPL1 protein-like	GO:0003824	up
TCONS_00064324	2.848	1.865	2.196	0.44	0.417	0.274	-2.5251	5.94059e-09	1.52764e-08	XP_024378608.1serine/threonine-protein kinase SRK2A-like	GO:0004674;GO:0005524;GO:0005634;GO:0005829;GO:0005985;GO:0006636;GO:0009414;GO:0009651;GO:0009789;GO:0010359;GO:0019432;GO:0019903;GO:0035556;GO:0042742;GO:0042802;GO:0046777;GO:0048366;GO:0071244;GO:0071485;GO:0090333;GO:1902456;GO:2000377	down
TCONS_00019528	5.24	4.354	5.93	0.462	1.525	0.878	-2.36301	6.28381e-09	1.61233e-08	---NA---	---NA---	down
TCONS_00048481	6.132	9.626	2.54	1.397	0.801	0.725	-2.60285	7.20893e-09	1.84164e-08	XP_010924275.1 polygalacturonase At1g48100 isoform X2	GO:0004650;GO:0005576;GO:0005975;GO:0071555	down
TCONS_00002325	2.037	8.87	3.167	29.188	19.066	21.132	2.25799	7.65819e-09	1.95385e-08	XP_020247333.1 DNA polymerase alpha-associated DNA helicase A	---NA---	up
TCONS_00060097	1.368	0.958	2.55	6.029	6.681	7.739	2.07516	7.8375e-09	1.99751e-08	---NA---	---NA---	up
TCONS_00001846	14.301	16.793	10.271	3.499	3.324	2.569	-2.08867	9.11173e-09	2.30838e-08	---NA---	---NA---	down
TCONS_00030106	6.355	7.308	4.179	1.584	0.505	1.021	-2.49757	9.26481e-09	2.34594e-08	---NA---	---NA---	down
TCONS_00054143	1.682	1.754	1.963	0.209	0.296	0.263	-2.75348	1.22524e-08	3.07803e-08	---NA---	---NA---	down
TCONS_00004587	0.436	0.766	0.678	5.215	4.191	2.832	2.67457	1.30429e-08	3.26987e-08	KYP42184.1ABC transporter C family member 3	GO:0000166;GO:0016020;GO:0016887	up
TCONS_00038129	3.304	7.923	11.971	0.374	1.788	1.449	-2.62056	1.30429e-08	3.26987e-08	---NA---	---NA---	down
TCONS_00037118	1.986	1.734	2.752	13.818	9.138	14.688	2.51564	1.355e-08	3.39177e-08	---NA---	---NA---	up
TCONS_00018552	19.013	23.667	11.718	1.837	4.366	1.186	-2.72923	1.51121e-08	3.77117e-08	XP_015881807.1peroxisomal biogenesis factor 6-like	GO:0005524;GO:0016021;GO:0016887	down
TCONS_00000850	44.402	11.128	6.395	136.807	123.645	117.54	2.57979	1.52127e-08	3.79432e-08	---NA---	---NA---	up
TCONS_00024987	0.679	1.482	1.052	7.162	5.321	6.389	2.48781	1.59804e-08	3.97612e-08	XP_001703236.1predicted protein	---NA---	up
TCONS_00038539	0.791	2.742	0.405	6.821	8.184	6.916	2.3801	1.65013e-08	4.10176e-08	PNY11180.1glutamate receptor-like protein	GO:0004930;GO:0005886;GO:0007186;GO:0015276;GO:0016021;GO:0034220	up
TCONS_00053277	8.807	9.354	8.723	0.704	1.997	3.59	-2.14115	1.7701e-08	4.39077e-08	NP_001150571.1EF hand family protein	---NA---	down
TCONS_00044683	2.432	3.084	2.166	0.198	0.581	0.911	-2.22825	1.81221e-08	4.4935e-08	XP_008812473.1 pectinesterase-like	GO:0016788;GO:0071555	down
e07e4b5c-4f01-4d74-86ce-c008fd252a4f	2.524	2.197	1.963	13.829	9.807	12.537	2.40435	1.91271e-08	4.73608e-08	---NA---	---NA---	up
TCONS_00002687	8.554	6.713	7.083	0.781	1.854	0.999	-2.51866	2.15721e-08	5.3192e-08	---NA---	---NA---	down
e8698de8-2b19-4bc4-a004-cf6b99fbede0	0.517	0.232	0.668	2.145	2.951	2.294	2.39947	2.38756e-08	5.8627e-08	---NA---	---NA---	up
TCONS_00003076	4.51	5.312	3.026	0.825	0.197	1.054	-2.65888	2.6043e-08	6.37884e-08	---NA---	---NA---	down
TCONS_00011747	1.236	0.312	0.182	4.852	2.457	2.701	2.53135	2.6043e-08	6.37884e-08	---NA---	---NA---	up
TCONS_00060622	0.324	0.141	0.506	1.936	2.545	3.052	2.91481	2.9782e-08	7.26543e-08	XP_006830579.2cytochrome P450 CYP72A219	GO:0004497;GO:0005506;GO:0016021;GO:0016705;GO:0020037;GO:0055114	up
82f167d6-4393-4dd1-99b2-4b8f928d75e8	10.074	6.965	6.092	1.914	0.362	1.471	-2.59351	3.13742e-08	7.64524e-08	---NA---	---NA---	down
TCONS_00055573	0.507	0	0.526	4.665	1.997	3.886	3.29718	3.26308e-08	7.94249e-08	---NA---	---NA---	up
TCONS_00030786	6.334	4.576	3.835	1.397	0.757	1.032	-2.17546	3.691e-08	8.94608e-08	GAQ78915.1zeaxanthin epoxidase	GO:0097159;GO:1901363	down
TCONS_00060472	2.605	2.631	2.489	0.187	0.351	0.231	-3.18764	4.02557e-08	9.72797e-08	---NA---	---NA---	down
TCONS_00049630	2.868	5	5.97	21.674	24.222	29.552	2.43755	4.12958e-08	9.96324e-08	---NA---	---NA---	up
TCONS_00002833	2.149	1.774	2.449	0.209	0.691	0.263	-2.34467	4.20005e-08	1.01282e-07	---NA---	---NA---	down
bca3ccb2-f864-46d9-9b1e-c900488f1bac	4.409	0.645	1.902	8.383	7.646	12.493	2.04252	4.49663e-08	1.08193e-07	---NA---	---NA---	up
TCONS_00016792	5.027	7.217	10.423	1.639	1.876	0.845	-2.27576	4.65571e-08	1.11855e-07	XP_008337577.1 protein PRD1	---NA---	down
TCONS_00064381	1.338	1.401	1.103	7.327	5.101	4.699	2.14815	5.11349e-08	1.22266e-07	OEL24709.1GTPase HflX	GO:0005525;GO:0009507;GO:0043022	up
TCONS_00017403	2.99	6.038	3.572	1.155	0.549	1.482	-2.0314	5.27841e-08	1.2607e-07	ERN17066.1hypothetical protein AMTR_s00044p00064160	---NA---	down
TCONS_00048623	3.324	3.81	6.871	0.385	0.9	1.713	-2.25131	6.16085e-08	1.46464e-07	XP_020082966.1transcription factor MYB34-like	GO:0003677;GO:0005634	down
TCONS_00001344	11.929	7.066	7.508	0.781	0.735	3.996	-2.35334	6.93101e-08	1.64252e-07	XP_020523762.1ribulose bisphosphate carboxylase/oxygenase activase, chloroplastic isoform X2	GO:0005524	down
TCONS_00002376	5.199	5.574	2.682	0.649	1.437	0.274	-2.38846	7.46661e-08	1.76644e-07	PIM98752.1Transcription factor, Myb superfamily	GO:0003677;GO:0005634	down
TCONS_00025687	2.179	1.905	1.7	7.921	9.412	12.734	2.33339	7.5821e-08	1.79311e-07	---NA---	---NA---	up
14437b22-f3d7-4913-a708-bee178d77984	0.294	1.028	0.304	4.302	4.344	3.798	2.81798	8.64125e-08	2.03421e-07	XP_009402041.1 RING-H2 finger protein ATL17-like	---NA---	up
TCONS_00055487	5.149	0	1.821	12.751	10.268	4.973	2.12258	1.00514e-07	2.35451e-07	ABR18286.1unknown	---NA---	up
TCONS_00044147	5.676	6.129	5.586	0.737	0.943	2.536	-2.10814	1.00997e-07	2.36468e-07	---NA---	---NA---	down
TCONS_00031026	6.507	7.57	11.232	2.97	0.943	2.119	-2.04074	1.10603e-07	2.58184e-07	---NA---	---NA---	down
TCONS_00063939	49.398	43.061	64.409	16.162	5.112	3.469	-2.46786	1.24655e-07	2.89772e-07	---NA---	---NA---	down
TCONS_00025342	4.419	3.85	3.754	0.242	0.9	0.911	-2.5109	1.32046e-07	3.06367e-07	AAM28917.1putative TIR/NBS/LRR disease resistance protein	---NA---	down
367734dd-23fc-4cc5-9430-1f01cead5469	0.355	0.716	0.688	2.409	2.786	3.129	2.17215	1.44606e-07	3.34673e-07	---NA---	---NA---	up
TCONS_00065189	3.294	1.149	0.678	8.724	6.286	6.949	2.10038	1.45895e-07	3.37574e-07	OMO72379.1RNA-dependent RNA polymerase, eukaryotic-type	GO:0009987;GO:0010468;GO:0016740	up
5261b87c-d596-4e4f-a1f7-9007a2840946	1.044	0.333	0.334	1.001	1.635	5.346	2.14447	1.73324e-07	3.98767e-07	AQK49807.1DNA replication licensing factor MCM2	GO:0000347;GO:0000727;GO:0003688;GO:0003697;GO:0005524;GO:0005829;GO:0006267;GO:0006268;GO:0009793;GO:0010082;GO:0017116;GO:0042127;GO:0042555;GO:0043138;GO:0046872;GO:1902975;GO:1905775	up
TCONS_00025896	0.689	0.302	0.83	2.013	3.017	2.305	2.03302	2.0559e-07	4.70669e-07	XP_023547710.1protein LURP-one-related 5-like	---NA---	up
TCONS_00024508	4.399	3.195	2.024	0.671	0.208	0.285	-2.9252	2.33243e-07	5.32101e-07	XP_011620374.1probable cyclic nucleotide-gated ion channel 5	GO:0005244;GO:0005267;GO:0006813;GO:0016020;GO:0034220	down
8abd7af1-3edf-4ea8-ac44-16e4b2d89be3	6.709	4.838	4.523	0.803	1.777	0.681	-2.19752	2.54007e-07	5.78049e-07	---NA---	---NA---	down
TCONS_00037991	2.655	2.026	2.904	0.308	0.581	0.395	-2.48378	2.6333e-07	5.98498e-07	BAJ86839.1predicted protein	---NA---	down
TCONS_00004678	1.834	4.808	2.864	14.038	15.687	17.005	2.25127	2.75513e-07	6.25238e-07	---NA---	---NA---	up
TCONS_00038436	1.074	0.564	0.445	2.772	4.125	4.051	2.35565	2.78637e-07	6.31814e-07	---NA---	---NA---	up
TCONS_00018413	2.503	1.31	0.516	5.017	8.666	11.143	2.45263	2.7956e-07	6.33831e-07	---NA---	---NA---	up
TCONS_00055345	8.493	14.243	14.238	0.594	5.057	1.526	-2.24544	2.99321e-07	6.76824e-07	EFJ35514.1hypothetical protein SELMODRAFT_404971	---NA---	down
TCONS_00010924	3.497	3.246	2.257	0.396	0.57	0.252	-2.74741	3.33072e-07	7.50094e-07	---NA---	---NA---	down
TCONS_00004559	4.145	1.925	1.993	1.012	0.362	0.329	-2.16176	3.38248e-07	7.61489e-07	---NA---	---NA---	down
TCONS_00049854	20.27	16.702	23.436	4.027	7.657	0	-2.15338	3.57749e-07	8.0381e-07	XP_017427121.1 heavy metal-associated isoprenylated plant protein 20-like	GO:0030001;GO:0046872	down
TCONS_00031247	0.213	1.099	1.083	2.695	4.761	4.194	2.23384	4.4824e-07	1.00136e-06	PKU63313.1Myb-related protein 305	GO:0003677	up
TCONS_00060696	5.412	6.199	6.304	1.551	0.592	1.987	-2.14063	4.71978e-07	1.05174e-06	XP_006854540.1fructose-1,6-bisphosphatase, cytosolic	GO:0005975;GO:0016021;GO:0016311;GO:0032440;GO:0042132;GO:0055114	down
TCONS_00031594	4.986	4.354	3.724	1.265	0.241	0.977	-2.37647	4.94324e-07	1.0999e-06	XP_024370540.1outer envelope protein 80, chloroplastic-like	GO:0006810;GO:0006996;GO:0031968;GO:0043231;GO:0044425;GO:0044444	down
TCONS_00048047	1.986	0.575	1.022	6.051	5.748	4.655	2.21863	5.35822e-07	1.18911e-06	---NA---	---NA---	up
TCONS_00059148	9.801	8.548	7.063	1.166	0.373	4.49	-2.18974	5.524e-07	1.22478e-06	XP_018829974.1 probable LRR receptor-like serine/threonine-protein kinase At1g56140 isoform X2	GO:0004672;GO:0006468;GO:0016020;GO:0050794	down
988308eb-e608-4338-81b0-1d3c1f7a48f3	5.169	3.044	2.742	0.561	0.307	1.811	-2.17148	5.524e-07	1.22478e-06	---NA---	---NA---	down
9c5798dd-b46b-4088-9f7a-0004a759becf	1.865	4.899	1.295	12.993	12.341	8.716	2.03908	8.65663e-07	1.89648e-06	---NA---	---NA---	up
TCONS_00049183	6.213	7.792	4.017	0.352	0	3.184	-2.52467	1.03054e-06	2.24556e-06	---NA---	---NA---	down
TCONS_00030811	2.128	1.976	1.609	0.132	0.121	0.67	-2.70975	1.10669e-06	2.40586e-06	XP_010924238.1 phytochromobilin:ferredoxin oxidoreductase, chloroplastic isoform X2	GO:0010024;GO:0016636;GO:0050897;GO:0055114	down
TCONS_00011866	0.375	0.655	0.385	2.915	2.117	3.074	2.42806	1.16198e-06	2.52155e-06	XP_006849635.1NAD(P)H-quinone oxidoreductase subunit U, chloroplastic isoform X2	GO:0009507;GO:0044425	up
TCONS_00059730	1.358	1.189	0.465	6.238	3.752	2.931	2.08361	1.19094e-06	2.5821e-06	---NA---	---NA---	up
TCONS_00030660	2.676	1.169	0.688	4.896	6.681	7.849	2.07005	1.19094e-06	2.5821e-06	PRQ60304.1putative treslin	---NA---	up
TCONS_00001101	8.199	14.827	7.589	2.255	0.318	4.786	-2.08003	1.27106e-06	2.74907e-06	XP_006827808.2protein ABCI7, chloroplastic	GO:0009570;GO:0009793;GO:0010027;GO:0016226	down
94b414f9-0e03-4e88-9ce8-80527cf70490	1.743	2.621	2.682	0.627	0.417	0	-2.78045	1.30392e-06	2.81796e-06	---NA---	---NA---	down
TCONS_00060937	0.78	1.351	0.799	6.733	4.377	5.456	2.42609	1.30443e-06	2.81844e-06	---NA---	---NA---	up
TCONS_00012070	0.476	0.837	0	2.497	2.797	1.691	2.3221	1.34545e-06	2.90127e-06	XP_009358688.2 oligopeptide transporter 7-like	GO:0005887;GO:0035672;GO:0035673	up
910f6275-501b-424e-b88e-63331c39dd98	2.291	2.5	1.194	12.3	7.526	8.826	2.22279	1.3519e-06	2.91486e-06	---NA---	---NA---	up
e7a5698a-17c0-4687-b1ac-5121ba23525a	3.446	3.427	2.074	1.133	0.11	0	-2.67958	1.37345e-06	2.96034e-06	---NA---	---NA---	down
TCONS_00002316	1.723	1.149	2.317	0.363	0.23	0.154	-2.65073	1.37345e-06	2.96034e-06	---NA---	---NA---	down
TCONS_00030099	7.53	11.118	9.613	1.573	0.998	3.381	-2.28332	1.8112e-06	3.87006e-06	---NA---	---NA---	down
TCONS_00011701	1.601	1.865	2.216	8.757	9.248	6.883	2.13447	1.83554e-06	3.9199e-06	---NA---	---NA---	up
TCONS_00019649	0.527	0.615	0.729	1.452	3.686	3.732	2.19851	2.03731e-06	4.3337e-06	XP_010258276.1 phosphate transporter PHO1 homolog 3-like	GO:0016021	up
TCONS_00004270	2.189	2.409	3.188	0.176	0.921	0.626	-2.06373	2.49002e-06	5.26165e-06	---NA---	---NA---	down
TCONS_00011362	3.537	5.403	4.877	0.814	1.02	1.383	-2.09609	3.69875e-06	7.69974e-06	AJA90755.1Argonaute 4	GO:0003682;GO:0004521;GO:0005515;GO:0005719;GO:0005730;GO:0005829;GO:0009816;GO:0010495;GO:0015030;GO:0016020;GO:0019048;GO:0030422;GO:0035197;GO:0035198;GO:0051567;GO:0051607;GO:0070919;GO:0080188	down
TCONS_00010525	2.199	2.661	2.621	0.154	0.735	0.79	-2.13974	5.07306e-06	1.04491e-05	XP_023922480.1RNA pseudouridine synthase 6, chloroplastic isoform X2	GO:0001522;GO:0003723;GO:0009982;GO:0016021	down
TCONS_00064556	1.936	2.54	2.833	0.737	0.428	0.571	-2.03891	5.31433e-06	1.09298e-05	AAY78890.1CC-NBS-LRR resistance-like protein	---NA---	down
TCONS_00037111	1.257	1.593	2.236	0.209	0.395	0.538	-2.14079	6.39802e-06	1.30567e-05	EOY06712.1Nucleic acid-binding proteins superfamily isoform 1	---NA---	down
TCONS_00000890	3.111	1.633	1.295	10.738	6.977	9.441	2.14916	6.61529e-06	1.34831e-05	XP_010531419.1 violaxanthin de-epoxidase, chloroplastic	---NA---	up
TCONS_00038626	2.787	5.534	3.41	1.155	1.097	0.296	-2.09641	6.92139e-06	1.40761e-05	XP_008358431.2 serine/threonine-protein kinase ATR-like	---NA---	down
TCONS_00036973	4.054	4.042	2.692	0.528	0.505	1.021	-2.39444	7.69089e-06	1.55938e-05	PON32281.1Tyrosine-protein kinase	GO:0004672;GO:0006468;GO:0016020	down
TCONS_00004154	0.841	0.444	0.516	2.156	2.479	2.953	2.04807	7.81148e-06	1.58252e-05	XP_018810725.1 CWF19-like protein 2 isoform X1	---NA---	up
TCONS_00024825	2.645	1.845	3.268	0.803	0	0.823	-2.25667	9.69918e-06	1.94894e-05	AIZ74324.1actin related protein 4	GO:0005524;GO:0005737;GO:0005856	down
TCONS_00012600	0.264	0.917	1.902	5.05	3.192	4.314	2.0164	1.09133e-05	2.18479e-05	XP_008803154.1 protein SRG1-like	---NA---	up
14d5b9c3-ea07-43b1-8ca7-5435749feaf8	0.101	0.06	0.071	0.231	0.483	0.45	2.36137	1.69862e-05	3.34523e-05	XP_019054228.1 pentatricopeptide repeat-containing protein At5g27110	---NA---	up
TCONS_00012274	8.443	17.176	13.651	4.214	1.602	3.249	-2.07208	2.21833e-05	4.31896e-05	EXB76030.1tRNA uridine 5-carboxymethylaminomethyl modification enzyme MnmG	GO:0002098;GO:0050660	down
TCONS_00010320	2.818	9.818	14.683	49.244	23.377	38.071	2.05168	3.34587e-05	6.40105e-05	---NA---	---NA---	up
TCONS_00002022	3.892	5.745	2.479	1.914	0.516	0.351	-2.04055	3.34587e-05	6.40105e-05	---NA---	---NA---	down
TCONS_00011128	0.578	0.746	1.488	1.309	4.487	6.06	2.02345	3.34587e-05	6.40105e-05	XP_018853030.1 putative wall-associated receptor kinase-like 11	GO:0005488;GO:0016301	up
TCONS_00024354	4.51	1.512	5.383	0.946	0	1.219	-2.37389	3.70762e-05	7.06398e-05	XP_024381753.1DNA topoisomerase 3-beta-like isoform X2	GO:0003677;GO:0003729;GO:0003917;GO:0005634;GO:0006265	down
TCONS_00025415	1.328	5.796	2.763	20.133	16.872	4.578	2.0879	0.000165944	0.000297767	---NA---	---NA---	up

## Sheet: Control_vs_Cold_32h
Table S2. List of all differentially expressed genes between control and 32h cold treatment
GeneName	Control_rep1	Control_rep2	Control_rep3	Cold_32h_rep1	Cold_32h_rep2	Cold_32h_rep3	log2fold_change	pvalue	FDR	BriefDescription	Go Acession	regulated
TCONS_00024549	0	0	0	245.441	249.575	264.541	13.8036	0	0	PWA42418.1tubby C-terminal-like domain-containing protein	---NA---	up
7f9a1c5c-4d47-48d5-8541-b6f226cc4756	444.748	431.707	442.31	0	0	0	-13.5025	0	0	---NA---	---NA---	down
TCONS_00064437	124.621	117.671	127.33	2.04	1.377	0.597	-6.38666	0	0	XP_022877777.1zinc transporter 11-like	GO:0005385;GO:0016020;GO:0071577	down
TCONS_00039178	572.926	570.476	577.684	8.797	10.268	10.469	-5.85959	0	0	BAD93484.1pollen major allergen No.121 isoform 1	GO:0004553;GO:0005618;GO:0010411;GO:0016762;GO:0042546;GO:0048046;GO:0071555	down
TCONS_00047930	2902.31	2919.22	2913.15	53.922	53.131	48.915	-5.78808	0	0	---NA---	---NA---	down
TCONS_00036904	69.476	62.595	67.121	1.182	0.881	2.278	-5.66695	0	0	XP_023927202.1laccase-11-like isoform X1	GO:0005507;GO:0030599;GO:0042545;GO:0045330;GO:0046274;GO:0048046;GO:0052716;GO:0055114	down
TCONS_00019585	403.306	411.437	393.211	10.968	9.974	10.257	-5.26534	0	0	AHA46521.1phi class glutathione S-transferase	GO:0004364	down
TCONS_00047913	236.715	249.455	240.24	6.343	7.078	6.187	-5.19364	0	0	XP_003558000.1ricin B-like lectin R40C1	---NA---	down
TCONS_00039051	452.38	439.176	457.924	11.332	10.723	17.729	-5.16201	0	0	---NA---	---NA---	down
TCONS_00037942	1610.56	1628.42	1620.68	47.468	47.633	48.216	-5.08238	0	0	BAD93484.1pollen major allergen No.121 isoform 1	GO:0004553;GO:0005618;GO:0010411;GO:0016762;GO:0042546;GO:0048046;GO:0071555	down
TCONS_00037510	103.226	110.011	106.727	3.06	3.392	2.936	-5.07429	0	0	BAD93486.1pollen allergen CJP38	GO:0004553;GO:0005975	down
TCONS_00054406	244.063	245.957	255.894	7.514	8.03	7.209	-5.01764	0	0	XP_010267848.1 xyloglucan endotransglucosylase/hydrolase protein 9	GO:0004553;GO:0005618;GO:0010411;GO:0016021;GO:0016762;GO:0042546;GO:0048046;GO:0071555	down
TCONS_00018255	2.098	2.52	2.368	64.062	66.285	67.211	4.80182	0	0	OVA03926.1zinc finger protein	---NA---	up
TCONS_00025878	1.206	1.24	1.639	32.884	34.59	31.793	4.60897	0	0	XP_022861330.1protein LNK1-like isoform X5	---NA---	up
TCONS_00039050	638.804	666.334	653.315	31.612	26.743	20.159	-4.56991	0	0	---NA---	---NA---	down
a92eb3c0-92cc-4758-9492-d1ed383641fd	43.338	41.196	45.01	2.606	2.866	1.144	-4.1764	0	0	PWA97619.1disease resistance protein (TIR-NBS-LRR class) family	---NA---	down
cf778043-0303-4c6f-b8d0-3d34859b9e80	14.047	10.816	15.159	238.442	226.711	239.36	4.15413	0	0	CAA10047.1Lea protein	GO:0005829;GO:0009269	up
TCONS_00024735	12.983	11.945	13.631	192.832	186.926	191.083	3.8846	0	0	XP_002309828.2probable galactinol--sucrose galactosyltransferase 5	GO:0001101;GO:0006950;GO:0047274;GO:1901700	up
TCONS_00019145	179.492	177.314	179.616	9.968	14.733	11.148	-3.86948	0	0	---NA---	---NA---	down
TCONS_00032804	3.699	3.861	3.016	46.014	48.473	47.882	3.73269	0	0	XP_024386128.1calmodulin-binding protein 60 B-like	GO:0003700;GO:0005634;GO:0043565;GO:0080142	up
TCONS_00047944	7.084	7.63	8.186	94.745	95.741	98.417	3.64457	0	0	BAP76056.1putative LHY	GO:0003677;GO:0005634	up
TCONS_00059394	266.411	264.423	255.742	19.795	20.981	23.278	-3.63879	0	0	ABK22664.1unknown	---NA---	down
TCONS_00012497	6.497	7.368	6.203	84.958	87.833	75.524	3.62669	0	0	XP_020578930.1NAC domain-containing protein 68-like	GO:0003677;GO:0005634;GO:0006355	up
3fcbcf00-4b48-4b52-abac-e82707a8adf8	215.948	211.796	218.352	17.331	15.635	21.941	-3.60967	0	0	---NA---	---NA---	down
TCONS_00012338	406.599	428.421	398.079	4978.79	5018.06	4918.35	3.59792	0	0	---NA---	---NA---	up
TCONS_00011941	6.517	6.209	7.266	69.364	75.651	79.432	3.47855	0	0	PON65771.1EID1-like F-box protein	---NA---	up
TCONS_00010106	4.753	4.274	5.13	47.095	50.913	48.48	3.37215	0	0	XP_021654187.1cell wall protein RBR3-like	---NA---	up
TCONS_00000863	132.689	142.821	135.688	13.029	13.032	14.59	-3.36008	0	0	BAD77932.1class IV chitinase	GO:0004568;GO:0005975;GO:0006032;GO:0008061;GO:0016998	down
TCONS_00023968	584.095	617.8	615.287	65.324	60.979	54.383	-3.30384	0	0	BAD93484.1pollen major allergen No.121 isoform 1	GO:0004553;GO:0005618;GO:0010411;GO:0016762;GO:0042546;GO:0048046;GO:0071555	down
TCONS_00053777	11.382	10.644	9.745	95.532	99.579	98.053	3.19984	0	0	XP_011078317.1SPX domain-containing protein 1-like	---NA---	up
aec4d0f1-8c02-4572-b3e5-afa05344e2c3	250.225	234.708	249.661	31.208	25.112	23.166	-3.17896	0	0	---NA---	---NA---	down
TCONS_00054383	121.783	124.294	127.299	16.149	13.184	15.238	-3.08072	0	0	XP_019181288.1 probable pectate lyase 8	GO:0030570;GO:0045490;GO:0046872	down
TCONS_00043952	32.057	30.451	29.629	253.945	259.802	269.695	3.07881	0	0	ABK26944.1unknown	---NA---	up
TCONS_00060210	397.184	402.012	395.296	50.407	46.843	45.675	-3.05489	0	0	XP_006846800.1ricin B-like lectin R40G3	GO:0044424	down
a8fd363e-1032-4069-83eb-b27612c40fb0	28.621	20.008	28.111	210.163	210.216	208.539	3.04912	0	0	---NA---	---NA---	up
TCONS_00036821	297.688	288.534	308.149	2417.31	2369.4	2445.11	3.01353	0	0	ACI87770.1putative dehydrin	---NA---	up
TCONS_00004494	11.047	10.322	10.392	85.938	81.595	87.33	2.992	0	0	XP_011628131.1protein LNK1 isoform X4	---NA---	up
a1c7e6c5-7cc6-4e35-8338-0cb280be3e7e	149.462	144.121	145.878	15.695	20.809	18.833	-2.99025	0	0	XP_002528222.1UDP-glucuronate 4-epimerase 1	GO:0016021;GO:0050379;GO:0050662	down
6661ad1b-8f64-428d-bf05-f13a1a98c383	139.043	133.92	140.201	19.22	17.984	19.025	-2.88207	0	0	---NA---	---NA---	down
TCONS_00018583	107.249	101.342	105.644	14.816	13.457	14.712	-2.88154	0	0	XP_024457054.1protein SUPPRESSOR OF npr1-1, CONSTITUTIVE 1	---NA---	down
TCONS_00038023	24.557	24.706	21.007	170.118	172.668	174.022	2.86997	0	0	XP_010473225.1 galactinol synthase 4-like	GO:0005737;GO:0006012;GO:0006979;GO:0046872;GO:0047216	up
TCONS_00000956	14.007	13.668	15.138	108.763	101.108	103.095	2.86994	0	0	PSS28607.1Large proline-rich protein	GO:0016021	up
TCONS_00043971	28.611	31.096	28.799	208.285	210.904	219.262	2.83623	0	0	XP_006841705.1NAC transcription factor 56	GO:0007275	up
TCONS_00038775	36.213	35.37	34.476	255.198	247.125	240.818	2.8156	0	0	ABR17713.1unknown	---NA---	up
TCONS_00024866	13.348	17.347	18.417	107.975	111.355	113.858	2.75077	0	0	---NA---	---NA---	up
TCONS_00060957	9.598	9.112	9.148	63.527	62.872	60.326	2.74426	0	0	XP_024388633.1two-component response regulator ORR21-like isoform X2	GO:0000160;GO:0003677;GO:0005634	up
TCONS_00025528	39.608	38.394	39.809	5.686	5.964	6.43	-2.729	0	0	GAQ78443.1hypothetical protein KFL_000130240	---NA---	down
TCONS_00059061	567.048	587.823	586.893	79.828	91.752	97.931	-2.70857	0	0	XP_006846800.1ricin B-like lectin R40G3	GO:0044424	down
5c428899-fe06-47ec-b687-157c612551ef	636.889	624.705	638.379	104.804	95.68	92.109	-2.68095	0	0	AOR52498.1jacalin-related lectin	---NA---	down
TCONS_00031464	150.466	152.981	143.267	23.158	25.791	25.91	-2.58726	0	0	XP_018824040.1 early nodulin-like protein 1	---NA---	down
TCONS_00018392	213.344	213.984	215.852	40.257	32.909	33.008	-2.58596	0	0	---NA---	---NA---	down
TCONS_00011259	85.966	92.331	87.197	524.888	519.666	520.051	2.54918	0	0	XP_006851336.1beta-amylase 1, chloroplastic	GO:0000272;GO:0004553;GO:0044424	up
2439818d-4d3c-4f5f-a33a-8282e0a797a9	322.721	337.683	323.065	53.972	60.047	62.462	-2.48831	0	0	ABB54899.1arabinogalactan-like protein	GO:0016021	down
TCONS_00042477	19.48	21.934	22.313	116.742	122.089	112.076	2.46462	0	0	XP_002297634.1transcription repressor MYB5	GO:0003677;GO:0005634	up
27015748-4a6a-4b2e-ab1c-1ac1b1922814	57.517	59.047	54.138	315.23	313.987	313.213	2.46118	0	0	XP_009606160.1 protein EXORDIUM-like 2	GO:0016020	up
TCONS_00010459	38.746	38.041	43.148	218.051	208.909	222.674	2.43383	0	0	XP_024996777.1trihelix transcription factor GT-3b-like	---NA---	up
TCONS_00037053	30.78	33.052	27.969	158.675	156.052	167.582	2.37495	0	0	XP_002265947.1 galactinol synthase 1	GO:0006012;GO:0047216	up
TCONS_00032054	15.162	15.11	14.481	73.97	79.185	80.435	2.37026	0	0	XP_022895844.1inactive beta-amylase 9-like	GO:0004553;GO:0005975	up
TCONS_00000920	32.716	35.088	35.579	171.805	168.901	164.97	2.28419	0	0	XP_010915761.1 lon protease homolog, mitochondrial isoform X1	---NA---	up
5ccfae12-d6cf-4d6e-ad2f-7dc0c534bbcc	172.601	178.936	169.021	37.369	34.854	36.066	-2.26921	0	0	AKH04263.1putative hydroxylase	GO:0005506;GO:0009808;GO:0016021;GO:0016710;GO:0020037;GO:0055114	down
TCONS_00050024	18.233	17.619	17.962	84.342	82.102	78.4	2.18674	0	0	BAP76057.1putative LHY	GO:0003700;GO:0005634;GO:0009409;GO:0009651;GO:0009723;GO:0009733;GO:0009737;GO:0009739;GO:0009751;GO:0009753;GO:0042754;GO:0043433;GO:0044212;GO:0046686;GO:0048574	up
3883c699-1588-4595-bcc1-0b631a74cc92	452.542	426.012	463.175	1983.89	1985.21	1995.9	2.16745	0	0	XP_006850430.1putative lipid-transfer protein DIR1	---NA---	up
TCONS_00059685	55.54	50.379	55.008	230.757	222.053	224.962	2.07255	0	0	---NA---	---NA---	up
TCONS_00003101	32.28	32.588	32.564	141.021	133.359	136.235	2.06739	0	0	XP_006852349.1serine/threonine-protein kinase HT1 isoform X1	GO:0000186;GO:0004709;GO:0005524	up
3db8f02e-7a25-41ed-9ff6-8b59abe64c72	35.767	34.191	33.555	140.759	142.128	155.493	2.06692	0	0	AAY78890.1CC-NBS-LRR resistance-like protein	GO:0043531	up
beecb822-68b7-494c-bb76-e05216c10ecf	110.797	103.711	110.947	26.764	24.849	28.907	-2.0384	0	0	AAQ57143.1putative NBS-LRR protein G6205	---NA---	down
TCONS_00011347	25.692	29.282	27.372	114.732	111.153	111.225	2.02291	0	0	BAI79300.1putative zinc finger protein Sdr4	---NA---	up
TCONS_00064986	132.618	132.529	133.027	529.191	549.649	523.949	2.01402	0	0	---NA---	---NA---	up
TCONS_00054814	39.466	40.743	40.325	164.776	160.345	160.019	2.0049	0	0	XP_024388758.1nuclear transcription factor Y subunit A-7-like isoform X1	---NA---	up
TCONS_00037005	18.689	18.93	17.951	74.101	75.732	74.461	2.00329	0	0	AAY78890.1CC-NBS-LRR resistance-like protein	GO:0043531	up
d9802d81-a5f7-4ae1-b2e6-cbed57db1f13	32.858	33.646	33.403	4.434	3.716	3.665	-3.0725	5.71970509756269e-317	5.85962261595614e-315	XP_011621487.1beta-amylase 3, chloroplastic	GO:0000024;GO:0005983;GO:0009409;GO:0009570;GO:0016161;GO:0102229	down
TCONS_00065005	6.943	5.272	6.233	65.486	68.857	67.819	3.45699	3.48253e-307	3.45623e-305	---NA---	---NA---	up
TCONS_00003318	37.703	39.291	38.574	7.746	8.253	8.768	-2.24487	1.66795e-299	1.58123e-297	XP_010257839.1 protein NSP-INTERACTING KINASE 1-like	GO:0004675;GO:0005524;GO:0005886;GO:0006468;GO:0007178;GO:0016021	down
TCONS_00048935	45.152	44.482	45.921	3.06	2.845	3.068	-3.92406	3.39086e-296	3.15184e-294	PSS21691.1Natterin-3 like	---NA---	down
TCONS_00059004	64.267	67.958	66.392	3.06	2.724	2.44	-4.56222	1.16389e-287	1.03635e-285	AAV65286.1bark protein-like protein	GO:0003824	down
TCONS_00053866	43.753	42.073	40.507	180.056	178.197	202.342	2.1354	5.18003e-286	4.5697e-284	XP_010930963.1 protein translation factor SUI1 homolog	GO:0003743;GO:0006413	up
TCONS_00043227	185.644	173.866	187.741	29.127	26.844	21.82	-2.76962	1.63012e-285	1.43143e-283	---NA---	---NA---	down
TCONS_00030343	104.787	105.112	94.463	18.715	19.887	16.494	-2.44776	2.91576e-284	2.54861e-282	XP_018732821.1 TMV resistance protein N-like	---NA---	down
49479656-2907-4991-b337-78813c624c50	44.402	35.622	35.852	184.662	182.521	175.207	2.23588	7.00995e-282	6.07158e-280	XP_021609915.1chaperone protein dnaJ 11, chloroplastic-like	---NA---	up
TCONS_00044678	65.635	65.277	64.479	15.452	15.726	17.284	-2.03398	9.05826e-272	7.6374e-270	ABA54144.1homeobox-leucine zipper-like protein	GO:0003700;GO:0005634;GO:0006355;GO:0016020;GO:0043565	down
aa018ac5-4b99-43b8-87f3-7d4967b41e89	17.605	17.609	19.935	90.351	100.257	97.081	2.38071	5.89044e-271	4.90141e-269	XP_010251606.1 late embryogenesis abundant protein At1g64065-like	---NA---	up
TCONS_00038538	125.32	129.404	128.868	33.541	27.381	28.867	-2.09178	3.5951e-267	2.92755e-265	---NA---	---NA---	down
TCONS_00011853	9.578	9.203	8.48	51.296	53.739	54.059	2.53234	3.17009e-266	2.57047e-264	PUZ40681.1hypothetical protein GQ55_9G443700	---NA---	up
TCONS_00009908	12.324	11.713	12.892	50.327	51.481	48.105	2.02604	1.32563e-262	1.06581e-260	---NA---	---NA---	up
1605433f-8745-4fbe-b102-14945b57a507	52.763	55.288	55.888	10.807	9.853	9.639	-2.4287	7.74376e-258	6.07232e-256	---NA---	---NA---	down
TCONS_00012614	93.243	99.306	101.151	0.949	1.762	5.002	-5.48244	6.73216e-249	5.15186e-247	---NA---	---NA---	down
TCONS_00038939	14.574	15.946	16.16	67.122	65.14	72.021	2.11054	2.46531e-248	1.87906e-246	AAQ82685.13-hydroxy-3-methylglutaryl coenzyme A reductase	GO:0004420;GO:0005778;GO:0005789;GO:0008299;GO:0015936;GO:0016021;GO:0016126;GO:0042282;GO:0050662;GO:0055114	up
TCONS_00019288	55.672	56.306	61.14	5.797	6.774	7.543	-3.13347	1.46964e-238	1.05676e-236	XP_002971143.1annexin D5	GO:0000287;GO:0003924;GO:0005509;GO:0005525;GO:0016887;GO:0090378	down
7f992ace-2513-4626-a3f6-e919b8fb3bd4	119.736	111.22	111.938	12.604	13.741	11.492	-3.1425	4.29626e-237	3.06611e-235	XP_006846800.1ricin B-like lectin R40G3	GO:0044424	down
TCONS_00044750	21.304	20.946	22.06	2.767	2.531	2.025	-3.09574	1.3818e-234	9.77785e-233	ADW94528.1putative truncated TIR-NBS-LRR protein	---NA---	down
TCONS_00002304	72.385	65.912	67.293	4.959	3.929	4.607	-3.93293	1.38547e-234	9.77785e-233	XP_009414992.1 protein EMBRYO SAC DEVELOPMENT ARREST 3, chloroplastic isoform X2	GO:0009507	down
TCONS_00055651	10.52	7.731	7.883	45.469	44.889	48.581	2.3999	5.27136e-226	3.58735e-224	XP_017618276.1 zinc finger protein CONSTANS-LIKE 1-like	GO:0008270	up
TCONS_00019184	11.311	10.614	9.492	51.165	48.797	48.459	2.23492	1.02354e-224	6.91613e-223	GAV60261.1Glyco_hydro_9 domain-containing protein	GO:0008810;GO:0030245	up
8274d941-d880-4d09-8ccd-b35b2a81a09b	3.081	3.881	3.026	30.723	30.327	30.831	3.17913	1.94538e-224	1.30525e-222	XP_010917059.1 cyclic dof factor 2	---NA---	up
TCONS_00018326	32.392	30.895	29.275	4.373	4.719	4.06	-2.80087	1.49554e-221	9.92948e-220	NP_001330713.1target of AVRB operation1	GO:0050896	down
54ec6245-9c83-4192-a18c-8b720a1cecad	8.605	7.358	8.075	51.437	57.445	54.2	2.7626	4.33687e-215	2.80133e-213	XP_015900816.1UPF0496 protein At4g34320-like	---NA---	up
7dbf2b88-1f00-479e-afa5-1246364ca674	14.301	15.19	16.383	69.425	67.439	73.924	2.18558	3.88845e-214	2.47807e-212	XP_009410092.1 aspartic proteinase nepenthesin-2-like	GO:0008233	up
24d08415-748e-4802-8851-2f61e8fdcb81	48.324	43.847	51.78	0.909	1.164	1.802	-5.29603	4.43556e-214	2.81732e-212	XP_009764644.1 zinc transporter 11	GO:0005385;GO:0016021;GO:0071577	down
TCONS_00042614	165.648	157.89	152.152	29.784	35.603	34.041	-2.25734	4.07881e-209	2.52343e-207	AAD24001.1caffeic acid ortho-methyltransferase	GO:0008171	down
77bff9bb-fca5-484e-872c-51c02d5b7e71	20.594	14.293	9.704	198.094	211.664	227.453	3.83989	1.42452e-206	8.58992e-205	---NA---	---NA---	up
e2c47c97-9404-400d-adb8-d0ba66ae1a2b	206.614	196.677	204.661	30.077	40.514	37.23	-2.48381	6.03652e-205	3.60583e-203	XP_021773139.1pathogenesis-related protein PR-4-like	GO:0008061;GO:0042742;GO:0050832	down
TCONS_00048800	29.371	32.023	30.034	2.697	2.38	0.749	-3.8319	1.09376e-204	6.513e-203	XP_010037821.1 laccase-17	GO:0004322;GO:0005507;GO:0005886;GO:0006826;GO:0009414;GO:0046274;GO:0048046;GO:0052716;GO:0055072;GO:0055114	down
TCONS_00031374	7.997	7.338	7.316	36.227	37.922	35.914	2.28054	2.61261e-201	1.52243e-199	XP_012853228.1 phosphoethanolamine N-methyltransferase 1-like	GO:0000234;GO:0006656;GO:0032259	up
1ad40259-f8ec-43d2-8407-1e723f4f59e7	10.247	12.912	8.055	80.343	85.099	86.479	2.98862	4.05795e-200	2.35028e-198	---NA---	---NA---	up
TCONS_00026444	7.013	6.884	6.507	29.238	30.925	27.713	2.10794	1.51996e-198	8.69754e-197	XP_002267129.1 probable LRR receptor-like serine/threonine-protein kinase At1g56140	GO:0004672;GO:0006468;GO:0016020	up
TCONS_00010500	35.523	37.547	39.202	0.404	0.375	0.233	-6.66578	9.08058e-196	5.10414e-194	XP_010258408.1 pectinesterase 31 isoform X2	GO:0030599;GO:0042545;GO:0045330;GO:0045490;GO:0050829	down
TCONS_00004414	14.574	16.349	14.653	2.444	2.319	2.693	-2.64319	3.21249e-195	1.79513e-193	XP_024379207.1disease resistance protein TAO1-like	---NA---	down
4bb313af-ee57-4c20-9aaf-b675e2cf8285	50.939	51.074	50.454	5.302	5.549	3.027	-3.36955	3.35796e-195	1.87094e-193	---NA---	---NA---	down
TCONS_00001175	61.094	67.877	70.055	0	0	0	-11.14	2.02279e-194	1.12374e-192	XP_006849376.1peroxygenase 1	GO:0016021	down
TCONS_00048891	35.29	39.614	43.907	175.956	187.948	165.436	2.16867	1.21482e-192	6.65184e-191	XP_021851529.1probable serine/threonine-protein kinase DDB_G0267686	---NA---	up
TCONS_00032362	18.03	22.76	17.486	86.281	87.894	95.045	2.18488	4.87999e-192	2.6568e-190	EFJ32161.1hypothetical protein SELMODRAFT_407423	---NA---	up
0f04e197-c339-4c0e-9388-8873f25974ef	4.561	4.072	3.714	38.863	39.167	39.438	3.24075	6.83458e-192	3.6789e-190	XP_002982650.2protein kinase PINOID	GO:0000166;GO:0004672;GO:0016310	up
6a20a8ca-ce0b-4cce-9cb2-b87018b20366	5.818	4.758	5.292	28.309	29.163	27.733	2.42801	3.22668e-191	1.72709e-189	XP_021734616.1lipase-like PAD4	---NA---	up
d3b8e752-7c83-4880-9ef2-cd6748a64e7a	22.206	16.359	20.481	109.793	106.87	103.915	2.45808	2.05652e-189	1.08252e-187	---NA---	---NA---	up
TCONS_00019069	14.28	17.156	14.379	72.556	69.181	70.633	2.20012	5.49393e-189	2.88393e-187	XP_020586231.1putative caffeoyl-CoA O-methyltransferase At1g67980	GO:0008171;GO:0032259	up
04f2df24-253d-4928-bed7-634501a4ee69	34.936	30.764	31.258	175.138	178.977	165.325	2.4447	1.2648e-187	6.60293e-186	AAT73201.1mannose-binding lectin	GO:0030246	up
ae477b5c-6dfe-4fdb-a6bd-e79c2a247020	17.392	14.323	14.501	70.102	64.361	65.986	2.11415	7.94596e-187	4.11441e-185	---NA---	---NA---	up
TCONS_00058961	39.76	40.027	34.678	0	0	0	-11.1307	8.04269e-187	4.15321e-185	XP_024532292.1glucan endo-1,3-alpha-glucosidase agn1	GO:0016787	down
TCONS_00065319	6.345	8.013	7.852	44.449	40.453	43.954	2.52024	1.55614e-186	8.01414e-185	XP_006350478.1 5'-adenylylsulfate reductase 3, chloroplastic-like	GO:0004604;GO:0005623;GO:0019344;GO:0019419;GO:0045454	up
6ed54b8c-e924-4904-bc3b-f6a621e36b1f	0.253	0.595	0.961	21.371	22.571	23.45	5.18204	5.84055e-182	2.93646e-180	XP_002267624.1 AAA-ATPase At4g25835	---NA---	up
TCONS_00037667	13.48	13.023	14.096	0	0	0	-10.8833	1.12584e-181	5.6455e-180	XP_011026902.1 endoglucanase 6-like	GO:0008810;GO:0030245;GO:0030247	down
a12b3816-b198-4dea-96b1-47b5fd90c538	20.372	20.099	21.493	1.879	2.552	1.073	-3.38469	8.32692e-181	4.16455e-179	XP_010271935.2 disease resistance protein RPM1-like	---NA---	down
TCONS_00032672	2.25	1.804	4.26	60.961	55.713	61.258	4.43307	2.32118e-179	1.14586e-177	XP_009363395.1 putative late blight resistance protein homolog R1B-19	GO:0030001;GO:0046872	up
36c0d391-713c-4328-995d-0b7e90f721f5	69.669	64.118	69.741	4.292	6.41	5.569	-3.63394	3.70152e-176	1.78112e-174	---NA---	---NA---	down
TCONS_00063830	6.243	5.383	5.495	38.783	36.261	34.395	2.68161	6.69332e-175	3.19652e-173	XP_017237946.1 probable folate-biopterin transporter 7	---NA---	up
TCONS_00025981	32.483	32.84	32.989	4.848	4.81	2.693	-2.91158	1.66118e-173	7.87405e-172	XP_015898205.1AP2-like ethylene-responsive transcription factor At2g41710	---NA---	down
TCONS_00019374	14.321	18.416	14.946	85.433	86.324	102.923	2.50208	4.43919e-172	2.07326e-170	XP_010922868.1 NAC domain-containing protein 68	GO:0003677;GO:0005634;GO:0006355	up
TCONS_00031709	427.903	395.309	440.023	19.472	25.264	18.377	-4.21132	5.95176e-172	2.77288e-170	---NA---	---NA---	down
TCONS_00011184	131.533	120.756	120.59	25.047	23.867	24.827	-2.33558	6.08519e-171	2.82125e-169	XP_021627484.1embryo-specific protein ATS3A-like	---NA---	down
009b0ea8-1785-4b1e-bfc2-462529f1dfd1	11.564	12.872	13.631	65.365	61.343	65.52	2.32672	7.50321e-171	3.47023e-169	XP_024389433.1protein DEHYDRATION-INDUCED 19-like	---NA---	up
b2d69187-3ba8-4e43-b1f8-88d27cde013a	14.848	13.073	13.833	84.807	81.059	75.119	2.547	9.24221e-168	4.14377e-166	---NA---	---NA---	up
cd183b35-736e-42c9-a31c-12bcb0a2f6a4	125.716	135.432	120.489	21.684	23.543	20.058	-2.524	4.21717e-165	1.85157e-163	---NA---	---NA---	down
TCONS_00017214	43.976	43.393	41.904	6.969	7.058	6.379	-2.65009	9.87811e-164	4.26819e-162	XP_024379207.1disease resistance protein TAO1-like	---NA---	down
66bfdd6a-9d6f-4081-83aa-5094205fb1c7	49.013	49.341	57.123	4.908	5.124	4.627	-3.3901	2.88631e-160	1.21948e-158	BAE92289.1putative histone H1	GO:0000786;GO:0003677;GO:0005634;GO:0006334	down
2da08b4b-f803-4c99-af4c-626486d7f42f	98.239	91.958	90.961	2.636	1.397	3.311	-5.3183	5.85171e-159	2.43459e-157	XP_015945437.1protein GLUTAMINE DUMPER 5	---NA---	down
TCONS_00065447	5.047	4.102	4.058	27.4	26.844	27.834	2.62535	4.88224e-158	2.00931e-156	XP_019053411.1 transcription factor MYB35	GO:0003700;GO:0005634;GO:0006355;GO:0030154;GO:0043565;GO:0044212	up
TCONS_00038315	2.463	3.226	3.208	21.421	20.799	21.324	2.83185	1.17471e-155	4.76258e-154	AAY78890.1CC-NBS-LRR resistance-like protein	---NA---	up
TCONS_00026244	48.03	48.242	47.783	3.484	2.734	2.582	-3.99669	3.40751e-155	1.36984e-153	---NA---	---NA---	down
TCONS_00012564	63.03	59.985	60.209	1.767	2.805	2.663	-4.65507	4.90949e-153	1.95303e-151	XP_020530067.1embryo-specific protein ATS3A isoform X1	---NA---	down
TCONS_00025500	22.936	20.21	21.908	2.01	1.924	2.349	-3.40099	1.3044e-152	5.1567e-151	AKZ18572.1SDD1 protein	GO:0008233	down
92c5a905-287f-4726-9185-410d2151390a	50.057	47.567	50.738	10.696	13.417	11.765	-2.0415	5.3203e-151	2.08169e-149	---NA---	---NA---	down
45cbf899-b4a6-4d6c-93bd-952f07213cff	14.929	13.638	13.964	3.131	3.311	2.501	-2.21684	9.33343e-146	3.5428e-144	ADW94527.1putative TIR-NBS-LRR protein	GO:0097159;GO:1901363	down
6a759f18-1822-4c3c-8262-5f14eef0ca8f	25.743	26.732	25.915	4.222	3.564	2.552	-2.86552	4.47426e-144	1.67499e-142	Q50EK1.1RecName: Full=Cytochrome P450 716B1; AltName: Full=Cytochrome P450 CYPA1	GO:0004497;GO:0005506;GO:0016021;GO:0016705;GO:0020037;GO:0055114	down
TCONS_00026033	7.804	6.673	7.195	31.491	29.062	30.366	2.06396	1.55319e-142	5.72457e-141	---NA---	---NA---	up
5fd3d31f-d3e2-4a31-929b-2028833b4aae	108.962	112.44	105.796	28.38	19.827	23.045	-2.19628	6.49507e-140	2.34845e-138	XP_011624208.1probable methyltransferase PMT17 isoform X2	GO:0008168;GO:0016021;GO:0032259	down
TCONS_00043168	24.203	24.171	22.05	2.151	1.934	3.524	-3.31574	1.30081e-139	4.67678e-138	XP_017700857.1 jacalin-related lectin 3 isoform X1	---NA---	down
TCONS_00026262	0.841	0.635	0.627	9.989	9.174	9.761	3.76124	4.25755e-138	1.51358e-136	XP_020521982.1G-type lectin S-receptor-like serine/threonine-protein kinase At5g24080	GO:0004672;GO:0005488;GO:0016310	up
a07beb61-cb1f-4192-9015-66a1f8db6fd1	34.013	32.447	31.643	0	0	0	-10.4277	1.19311e-136	4.19461e-135	---NA---	---NA---	down
5ab0f864-77d1-47f9-9c4e-55141494e452	0.811	1.875	2.783	64.547	68.664	55.517	5.11784	2.00767e-136	7.04532e-135	XP_009363395.1 putative late blight resistance protein homolog R1B-19	---NA---	up
TCONS_00044222	32.453	27.951	28.475	125.064	146.078	145.094	2.22803	7.21566e-136	2.51361e-134	---NA---	---NA---	up
fd1a644e-9c82-44b9-b670-017258e22039	6.476	5.574	6.77	36.147	34.398	33.039	2.47069	1.03755e-132	3.51165e-131	---NA---	---NA---	up
f9f1d7ee-5271-4c1b-b666-ff777bf8263e	24.203	23.315	24.053	4.555	5.822	4.961	-2.21698	2.78716e-130	9.12531e-129	XP_020521707.1disease resistance protein TAO1	---NA---	down
TCONS_00024856	13.034	12.852	12.356	0.454	0.486	0.456	-4.76055	3.48762e-130	1.13991e-128	XP_024533075.1probable cellulose synthase A catalytic subunit 5 [UDP-forming]	GO:0005802;GO:0005886;GO:0009628;GO:0009833;GO:0009834;GO:0016759;GO:0030244;GO:0098542	down
TCONS_00039227	10.216	9.384	14.551	66.789	76.421	77.569	2.69646	1.96494e-129	6.38939e-128	XP_020271964.1inorganic pyrophosphatase 1-like	GO:0016311;GO:0016791;GO:0046872	up
4483fc92-a4de-4323-a392-b6c79dd36995	28.915	26.48	28.506	1.464	1.013	2.349	-4.23233	1.17554e-128	3.78377e-127	BAD93486.1pollen allergen CJP38	GO:0004553;GO:0005975	down
TCONS_00038221	23.321	21.137	22.839	1.838	2.278	1.225	-3.56676	2.01036e-127	6.40592e-126	---NA---	---NA---	down
dc914e72-b0fd-4091-ad8a-b8e235195a82	8.23	6.824	10.18	42.216	42.509	42.131	2.34007	1.35721e-126	4.28174e-125	OVA09624.1Glycerophosphoryl diester phosphodiesterase	---NA---	up
TCONS_00031775	73.662	77.171	72.261	12.897	9.63	6.885	-2.85085	1.40482e-125	4.40278e-124	AAF60972.2pathogenesis-related protein PsemI	GO:0050794;GO:0050896	down
bd635c35-dfb5-4d08-9e41-aedf82597e4e	87.243	85.356	90.799	6.656	13.194	10.105	-3.10978	1.79952e-124	5.61208e-123	XP_009399649.1 copper transporter 5.1	GO:0005770;GO:0005774;GO:0005794;GO:0009506;GO:0009737;GO:0015680	down
559c1251-ba87-4a87-90e9-9ffbcfed0538	68.412	65.64	66.372	5.272	7.726	0.972	-3.62906	7.23887e-123	2.22838e-121	ABK21500.1unknown	---NA---	down
TCONS_00017082	8.463	8.477	7.438	38.672	43.663	40.308	2.32558	1.02053e-121	3.11138e-120	XP_002980884.2GDSL esterase/lipase 6	GO:0016787	up
TCONS_00055630	0.091	0.242	0.192	18.129	25.497	23.804	6.90056	6.59954e-121	2.00246e-119	XP_010243207.1 transcription factor FER-LIKE IRON DEFICIENCY-INDUCED TRANSCRIPTION FACTOR-like	---NA---	up
TCONS_00053812	27.871	27.729	28.465	2.202	2.177	1.448	-3.77944	2.52811e-118	7.50361e-117	---NA---	---NA---	down
TCONS_00032634	9.101	8.9	9.461	2.505	2.035	1.853	-2.08327	2.13511e-117	6.25915e-116	PNH05399.1Serine/threonine-protein phosphatase 6 regulatory ankyrin repeat subunit B	---NA---	down
43dfa253-7de4-4135-b7b5-0f900772248a	46.804	47.113	50.181	6.625	4.445	5.174	-3.1378	2.78101e-117	8.12763e-116	ABK21500.1unknown	---NA---	down
9007ee70-7e80-46fc-9c65-6079931e1194	27.324	25.22	26.927	0	0	0	-10.1399	6.80632e-112	1.91008e-110	XP_006420392.1membrane protein PM19L	GO:0016021	down
TCONS_00017645	35.128	38.827	39.87	2.313	2.481	2.501	-3.95797	1.04567e-111	2.92588e-110	---NA---	---NA---	down
dd786c71-c22c-4c6a-b94c-5ca033ffc820	11.584	13.205	10.392	58.962	50.265	60.792	2.25069	1.23756e-111	3.45773e-110	XP_023907316.1elongation factor 1-alpha	GO:0000166;GO:0006412	up
3f629f2c-1c15-4e83-b88b-c12d56ab43d9	19.926	22.75	20.329	90.109	98.951	92.058	2.16227	1.94547e-108	5.28076e-107	---NA---	---NA---	up
bcd3e7a3-66b1-4a36-a2b4-a7486b845c4f	31.48	28.506	31.633	3.181	4.202	2.784	-3.11447	7.03674e-107	1.88587e-105	PNX92420.1putative nucleoredoxin 1-like protein	GO:0005623;GO:0045454	down
TCONS_00038412	1.622	1.089	1.548	24.744	24.971	30.578	4.2103	2.18768e-106	5.83024e-105	XP_021639725.1GATA zinc finger domain-containing protein 8-like	---NA---	up
e5942c04-75ba-4db8-8f8b-056d93d65d92	16.105	15.735	14.895	3.797	3.18	3.432	-2.1788	4.31157e-103	1.12083e-101	XP_021667068.1disease resistance protein RPM1-like	---NA---	down
cfbcdded-7a0e-463a-af91-a277e8fcf563	12.679	12.368	13.064	1.939	1.478	3.098	-2.64904	1.65814e-102	4.27548e-101	XP_018716242.1 toll/interleukin-1 receptor-like protein isoform X4	---NA---	down
TCONS_00063868	0.172	0.071	0.546	11.928	14.247	13.193	5.65513	9.08737e-100	2.27542e-98	ABR16483.1unknown	---NA---	up
TCONS_00025734	3.263	3.326	3.754	17.907	18.277	16.008	2.34542	1.59404e-99	3.98091e-98	KEH18823.1transferring glycosyl group transferase	GO:0016020;GO:0016757	up
TCONS_00001686	41.463	42.345	37.158	5.625	5.377	5.214	-2.88903	1.43193e-98	3.54355e-97	XP_006844506.2GTP-binding nuclear protein Ran1A isoform X1	GO:0003924;GO:0005525;GO:0005634;GO:0006913;GO:0015031;GO:0016829	down
7a9ac269-1d34-443f-8d48-18b2f6a9c218	11.159	9.042	10.666	0	0	0	-10.1735	4.57185e-98	1.11975e-96	XP_010910928.1 polyphenol oxidase, chloroplastic	---NA---	down
TCONS_00055406	11.959	12.247	14.005	0.566	0.587	0.739	-4.36619	1.2269e-97	2.98577e-96	AKH41021.1cytochrome P450 CYP76AA21	GO:0004497;GO:0005506;GO:0016021;GO:0016705;GO:0020037;GO:0055114	down
TCONS_00054530	21.355	21.157	20.947	3.181	2.775	2.268	-2.90656	4.29676e-97	1.04034e-95	AFV79026.1myb-related protein	GO:0005488;GO:0009725	down
308819c1-3504-4dcb-90f0-c36102329394	102.415	103.348	85.861	4.787	8.151	10.55	-3.69031	4.85373e-96	1.159e-94	---NA---	---NA---	down
TCONS_00024815	15.051	13.759	15.027	1.313	2.056	1.215	-3.19116	1.12081e-95	2.65966e-94	XP_011622043.1B3 domain-containing protein Os01g0723500 isoform X2	---NA---	down
TCONS_00012160	50.534	43.454	39.738	1.788	1.661	2.744	-4.49557	6.61247e-94	1.54224e-92	---NA---	---NA---	down
073de0e1-cadc-4554-a3f5-03ca6ad78798	123.678	127.57	145.352	26.512	28.91	36.127	-2.14222	1.2911e-93	2.99658e-92	EOY12350.1Brassinosteroid insensitive 1-associated receptor kinase 1 precursor	---NA---	down
0af9c290-3742-45e2-a877-7d70e67f8a7e	0	1.583	3.005	49.67	59.966	55.861	5.15631	3.42087e-93	7.88206e-92	---NA---	---NA---	up
TCONS_00031146	0	0	0	33.026	27.219	29.839	10.0026	8.60253e-93	1.97496e-91	---NA---	---NA---	up
TCONS_00044684	32.686	30.29	28.202	1.374	1.276	1.033	-4.56378	3.48544e-92	7.94437e-91	XP_006826470.3nuclear transport factor 2 isoform X2	---NA---	down
TCONS_00011791	25.49	21.621	20.684	2.363	2.025	1.995	-3.39182	6.47776e-92	1.46945e-90	XP_020526540.1asparagine--tRNA ligase, cytoplasmic 2 isoform X7	GO:0003676;GO:0004816;GO:0005524;GO:0006421;GO:0043231;GO:0044444	down
d0ed02f6-3909-4d09-b11f-15412bfec7f0	10.135	10.11	10.767	40.015	44.676	38.688	2.0017	1.92094e-91	4.34205e-90	---NA---	---NA---	up
TCONS_00060711	55.601	48.776	51.891	7.868	10.602	11.563	-2.40605	2.19591e-91	4.95185e-90	XP_006838184.1aldo-keto reductase family 4 member C9	GO:0004032;GO:0005829;GO:0055114	down
TCONS_00002091	1.845	1.824	1.68	11.19	12.617	11.684	2.71853	1.09032e-90	2.45e-89	XP_009367290.1 oligopeptide transporter 1-like	GO:0016021;GO:0055085	up
aa7a649d-368c-459c-b0ab-d061dd851c7e	8.605	7.933	11.222	46.933	49.708	54.848	2.44254	1.22607e-90	2.75181e-89	XP_022012495.1acid phosphatase 1-like	---NA---	up
484599cb-caa8-4698-8e96-349f21d3c37b	55.51	53.504	53.824	11.039	10.956	14.469	-2.20241	2.61281e-90	5.82304e-89	XP_021911528.1STS14 protein	GO:0005576	down
d81f5633-63fd-4aec-a4e3-85f8506e4bd0	0.953	1.502	0	31.794	30.105	24.544	5.05827	5.38076e-89	1.17581e-87	XP_019227956.1 BON1-associated protein 2	---NA---	up
d1d35e6e-912a-44ab-ad26-d87eecd370af	39.142	42.587	41.377	2.858	4.425	3.351	-3.49447	1.3689e-88	2.97427e-87	ABK21154.1unknown	---NA---	down
bfb18d59-f896-4c8d-aa4c-b6955adafcfa	23.392	22.125	23.699	3.292	4.05	2.957	-2.70602	2.03593e-88	4.41852e-87	XP_013461649.1transcription factor ICE1 isoform X1	---NA---	down
TCONS_00026455	6.791	6.139	8.075	0.04	0.081	0.152	-6.31541	3.70252e-88	8.02634e-87	XP_021909775.1helicase sen1-like	---NA---	down
2e90de0c-2a7a-4012-8a8d-4e82fdcb4bf8	20.321	13.89	11.9	74.859	83.175	79.888	2.36387	1.5426e-87	3.33269e-86	PSS26218.1Chaperone protein dnaJ 20 like	---NA---	up
TCONS_00010897	12.872	11.995	12.821	0	0	0	-9.75957	9.8108e-87	2.09579e-85	XP_002986098.2L-gulonolactone oxidase 3	GO:0016020;GO:0016899;GO:0050660	down
TCONS_00059601	10.915	12.549	12.963	52.892	52.584	61.42	2.17394	3.46677e-86	7.35628e-85	XP_006469245.1probable calcium-binding protein CML25	GO:0005509;GO:0044424	up
494120c7-8176-4316-be12-21de56b14043	40.216	41.428	45.405	10.029	9.316	9.032	-2.15058	6.95784e-86	1.46986e-84	XP_006858504.1clavaminate synthase-like protein At3g21360	---NA---	down
TCONS_00024769	36.355	41.367	43.209	4.626	3.473	5.944	-3.17079	1.25868e-85	2.64726e-84	XP_024373955.1glutathione S-transferase TCHQD-like	---NA---	down
7200c661-664c-445f-9d95-d06eec3e77b2	0.547	0.202	0.243	9.049	7.594	8.353	4.68043	9.00155e-85	1.86846e-83	ADW94527.1putative TIR-NBS-LRR protein	---NA---	up
TCONS_00049403	10.48	11.37	9.37	0.081	0.506	0	-5.42437	1.59662e-84	3.30332e-83	XP_022737212.1 dof zinc finger protein DOF5.6-like	GO:0003677;GO:0005634;GO:0006355	down
3e31953d-ce75-428c-bf8f-edc052af9b2d	37.145	39.724	42.551	7.363	9.488	8.171	-2.24379	4.63498e-84	9.53775e-83	---NA---	---NA---	down
TCONS_00003184	19.601	18.869	18.822	2.828	3.321	2.805	-2.6578	1.446e-83	2.95957e-82	XP_010265149.1 cytokinin hydroxylase-like	GO:0005488	down
TCONS_00019056	11.057	11.027	11.809	2.353	2.106	2.572	-2.29854	2.00961e-83	4.1043e-82	OVA18063.1Glycosyl transferase	GO:0016021;GO:0016740	down
TCONS_00054797	3.75	2.036	2.014	21.31	18.399	20.23	2.93958	5.45522e-83	1.11057e-81	XP_021900795.1glucan endo-1,3-beta-glucosidase 7	GO:0004553;GO:0005975	up
TCONS_00009768	7.611	8.648	6.658	35.43	36.899	35.661	2.22601	8.50441e-83	1.72579e-81	---NA---	---NA---	up
TCONS_00047968	87.902	73.845	80.923	3.767	3.504	3.797	-4.40954	1.2024e-81	2.39163e-80	XP_002990789.2proline dehydrogenase 2, mitochondrial	GO:0004657;GO:0006562;GO:0055114	down
TCONS_00055051	6.638	6.764	5.424	26.885	30.844	24.382	2.12695	1.67931e-81	3.33325e-80	GAV73784.1WRKY domain-containing protein	---NA---	up
305f0b2a-1d4e-4dbb-b3cc-244c32b87c91	1.368	1.613	1.771	10.463	9.772	12.059	2.73001	1.25114e-80	2.46032e-79	ALC78711.1WRKY2 transcription factor	---NA---	up
TCONS_00025515	11.939	11.219	11.87	2.545	2.086	2.481	-2.31647	1.72771e-80	3.38699e-79	XP_024392980.1NAC transcription factor 47-like	---NA---	down
TCONS_00037642	9.861	8.316	9.421	0.586	0.324	0.82	-4.09652	4.5551e-80	8.85688e-79	AQX43131.1NPF family transporter	GO:0005802;GO:0005887;GO:0022857;GO:0030173;GO:0030176;GO:0033188;GO:0045140;GO:0046513;GO:0047493;GO:0055085	down
TCONS_00065630	8.878	7.943	8.055	0.828	0.678	1.033	-3.34497	5.95463e-80	1.15428e-78	XP_010927257.1 protein SMAX1-LIKE 4	---NA---	down
TCONS_00010010	9.598	11.441	9.978	0	0	0	-9.78437	7.25981e-80	1.40585e-78	XP_002525850.27-deoxyloganetin glucosyltransferase	GO:0016758	down
TCONS_00017872	2.047	1.623	1.913	12.291	14.409	13.284	2.84215	2.14518e-79	4.11925e-78	ADQ47506.1cup-shaped cotyledon	---NA---	up
TCONS_00044307	23.382	27.488	24.397	3.646	4.557	2.926	-2.70655	7.12297e-79	1.35431e-77	XP_010260028.1 protein SODIUM POTASSIUM ROOT DEFECTIVE 2-like	GO:0030001;GO:0046872	down
TCONS_00004276	27.699	22.942	24.407	4.424	3.909	3.645	-2.62879	7.12871e-79	1.35431e-77	EXB54133.1Rac-like GTP-binding protein 7	GO:0003924;GO:0005525;GO:0005737;GO:0005886;GO:0007264;GO:0030036;GO:0051128	down
51a4a724-c0e6-4b37-b828-8924aa159669	38.382	33.364	35.458	5.918	6.774	5.326	-2.53649	9.6952e-79	1.83823e-77	ASU44001.1UDP-glycosyltransferase UGT8	GO:0016758	down
53c68d4f-3c39-4e5c-82ee-d86a16903b65	16.632	18.456	16.646	3.888	4.253	4.506	-2.05565	1.58268e-77	2.95377e-76	XP_022890150.1heat shock cognate 70 kDa protein	GO:0005524;GO:0005737;GO:0031072;GO:0034605;GO:0034620;GO:0042026;GO:0042623;GO:0044183;GO:0051082;GO:0051085;GO:0051787	down
TCONS_00064735	15.811	17.035	16.909	3.04	3.564	4.182	-2.24732	2.13973e-77	3.98559e-76	XP_010914349.1 probable indole-3-acetic acid-amido synthetase GH3.6	---NA---	down
82d55072-ca8b-4158-a4f6-f85445e2207d	5.919	6.592	5.586	30.562	31.887	27.753	2.32361	1.31401e-76	2.40754e-75	---NA---	---NA---	up
9a72deeb-0e9b-4dbd-9e5e-c1992c348943	2.544	3.034	2.034	21.209	23.614	28.138	3.21376	6.2888e-76	1.14454e-74	XP_015900816.1UPF0496 protein At4g34320-like	---NA---	up
TCONS_00044682	8.331	8.225	8.197	0.646	0.425	0.567	-3.91994	6.80035e-76	1.23646e-74	---NA---	---NA---	down
995b5c40-4d88-4b55-ae81-0f5930eae1c9	4.966	3.498	4.139	32.45	36.373	31.712	3.01403	3.16728e-75	5.7044e-74	AKA59704.1phenylalanoyl CoA ligase	GO:0005524;GO:0005777;GO:0009611;GO:0009695;GO:0016021;GO:0016874	up
TCONS_00009778	17.767	16.4	16.191	1.909	2.967	2.076	-2.81918	3.2615e-75	5.86854e-74	XP_002269629.1 long-chain-alcohol oxidase FAO4A	GO:0016491	down
TCONS_00042337	99.07	92.895	91.852	12.069	20.242	20.574	-2.43699	4.84066e-75	8.68538e-74	---NA---	---NA---	down
60cf8606-1dcd-4079-b21d-dee1ef99a6ed	26.929	24.968	16.535	96.381	111.011	109.575	2.20684	5.66772e-75	1.01598e-73	XP_024436830.1heavy metal-associated isoprenylated plant protein 39	---NA---	up
21757a77-4197-4b75-a864-c1135167667d	29.736	37.819	36.753	0	0	0	-9.78457	6.16205e-75	1.10251e-73	---NA---	---NA---	down
37699158-2f13-4dea-a2d2-9e51292f30d2	6.882	7.409	7.579	1.343	1.164	1.286	-2.53585	6.18825e-75	1.10616e-73	XP_009411155.1 probable disease resistance RPP8-like protein 2	---NA---	down
cab00bce-340b-4e81-8b6e-3bd0db223b50	36.78	33.193	31.683	2.454	3.109	2.744	-3.5893	6.64016e-75	1.18583e-73	XP_022854773.1lysine-rich arabinogalactan protein 18-like	---NA---	down
TCONS_00064654	39.588	38.968	38.817	0	0	0	-9.51636	9.28914e-75	1.65735e-73	XP_017243484.1 FAD-dependent urate hydroxylase-like	---NA---	down
617e1bc6-80d8-4f44-adf6-7039288d688d	0.932	1.633	1.66	17.392	17.083	16.757	3.57672	1.00712e-73	1.77036e-72	XP_022994122.1RING-H2 finger protein ATL56-like	---NA---	up
89bef3bd-b926-488b-b447-4b034dde1a98	5.392	4.354	5.141	21.139	20.829	19.42	2.0563	1.75029e-73	3.06543e-72	XP_006844030.1G-type lectin S-receptor-like serine/threonine-protein kinase LECRK4	GO:0005488;GO:0009987;GO:0016301	up
3e3614ea-2831-4e0c-9b74-9bb76a3ef060	14.301	16.743	15.857	0	0	0	-9.60665	2.27904e-73	3.9878e-72	---NA---	---NA---	down
TCONS_00016745	15.649	12.136	11.89	53.912	57.151	55.476	2.07707	2.80239e-73	4.89905e-72	AFF59223.1chloroplast photosystem I reaction center subunit	GO:0009522;GO:0009535;GO:0015979	up
25cfbc8d-2970-4f7b-9446-4487dd0a3813	0.547	0.383	0.223	11.211	11.29	10.864	4.79662	8.54234e-73	1.48246e-71	XP_010932071.1 25.3 kDa vesicle transport protein isoform X1	GO:0000139;GO:0005484;GO:0005789;GO:0005793;GO:0006888;GO:0006890;GO:0012507;GO:0031201;GO:0048280	up
a63d04ed-1a14-4021-a4e2-85a3b0109341	8.169	8.497	9.32	0	0	0	-9.54019	3.31743e-72	5.72069e-71	Q50EK4.1RecName: Full=Cytochrome P450 750A1; AltName: Full=Cytochrome P450 CYPC	GO:0004497;GO:0005506;GO:0016021;GO:0016705;GO:0020037;GO:0055114	down
TCONS_00025199	3	1.966	5.434	35.763	37.152	34.476	3.40925	4.21868e-72	7.2617e-71	---NA---	---NA---	up
b46a0edd-39c0-401e-bade-72d3c17816cb	6.476	6.3	6.669	0	0	0	-9.47338	5.26375e-72	9.02798e-71	XP_020091554.1L-gulonolactone oxidase 2-like	GO:0003885;GO:0016020;GO:0055114;GO:0071949	down
2f9318bf-d03f-41a8-8642-17e316ee9d71	68.827	82.402	83.028	12.15	11.027	17.972	-2.57364	5.50563e-72	9.43433e-71	XP_002312074.140S ribosomal protein S15a isoform X1	GO:0003735;GO:0006412;GO:0022627	down
2bba7a46-8ca7-4a9c-a36f-a6ba7a2179ba	3.618	2.439	2.034	23.472	25.133	23.734	3.15709	6.31698e-72	1.08149e-70	---NA---	---NA---	up
20bcbf09-be3a-4bbc-9e8f-9fdde1c77d27	26.848	25.855	26.178	3.484	3.554	2.44	-2.98901	7.93086e-72	1.35536e-70	---NA---	---NA---	down
TCONS_00017894	18.263	10.463	10.069	101.885	117.785	133.552	3.19639	1.04065e-71	1.77685e-70	---NA---	---NA---	up
TCONS_00049989	12.679	12.348	9.573	0.374	0.172	0	-5.71259	2.14613e-71	3.64154e-70	XP_010926367.1 patatin-like protein 2	---NA---	down
TCONS_00031870	15.243	15.311	15.219	0	0	0	-9.4437	3.87974e-71	6.57141e-70	AKH04267.1putative oxidoreductase	GO:0003824	down
feaf3d9c-76ae-491f-a6cc-40b1ae88dcf9	6.223	5.241	6.274	0.778	0.597	0.233	-3.32445	4.87348e-71	8.24726e-70	---NA---	---NA---	down
TCONS_00049398	21.395	19.827	19.318	3.303	3.18	3.746	-2.58945	5.70461e-71	9.64519e-70	XP_019054228.1 pentatricopeptide repeat-containing protein At5g27110	GO:0009451	down
d9a0ef91-94f2-4ade-9672-a9d8debd3d30	16.084	14.706	16.1	3.232	2.805	3.858	-2.28913	1.58639e-70	2.66566e-69	ABR17911.1unknown	---NA---	down
8a984e49-1df5-4ca4-95f5-ac36589fc308	16.915	13.991	15.553	0.848	1.013	0.425	-4.20867	6.75035e-70	1.12733e-68	AAV66572.1glucanase-like protein	GO:0016787	down
ecbe3b4e-d502-495d-a811-14831ad17bab	6.203	6.552	6.567	34.874	32.727	31.084	2.3603	9.37994e-70	1.55964e-68	---NA---	---NA---	up
TCONS_00002968	29.422	27.044	26.027	1.737	2.623	0.759	-3.84143	1.58483e-69	2.62827e-68	AAM28917.1putative TIR/NBS/LRR disease resistance protein	---NA---	down
TCONS_00053363	18.162	19.202	17.304	0.495	1.215	0.577	-4.47097	2.65441e-69	4.38681e-68	XP_022029820.1ethylene-responsive transcription factor 2-like	GO:0003677;GO:0003700;GO:0005634;GO:0006355	down
484582a7-f3f3-4475-9e64-04efc1fe965e	11.088	9.425	12.376	59.82	55.845	65.662	2.46058	9.09608e-69	1.49162e-67	---NA---	---NA---	up
TCONS_00019542	8.635	9.042	11.688	0	0	0	-9.79494	1.71486e-68	2.80006e-67	XP_014515221.1putative UPF0481 protein At3g02645	---NA---	down
c9bd81d6-ffd7-4e4b-a05d-705185a60c6d	20.605	23.738	26.168	0.222	0.405	0.385	-6.03332	3.31864e-68	5.41409e-67	XP_019709018.1 jacalin-related lectin 3-like	GO:0030246	down
TCONS_00025359	8.858	7.58	7.67	0	0	0	-9.50291	7.9175e-68	1.28617e-66	XP_021276400.1ankyrin repeat-containing protein ITN1-like	---NA---	down
TCONS_00039145	8.311	7.308	8.409	0.838	1.296	1.792	-2.69732	2.01305e-67	3.25901e-66	XP_008782885.1 FT-interacting protein 1-like	GO:0005515;GO:0005886;GO:0009901;GO:0010930;GO:0016021	down
TCONS_00043922	5.23	5.161	5.697	0.444	0.152	0.719	-3.78304	4.80221e-67	7.74164e-66	XP_024525363.1calcium-activated potassium channel subunit alpha-1 isoform X3	---NA---	down
TCONS_00031355	5.24	4.969	6.507	21.169	25.112	28.583	2.14614	8.4379e-67	1.3534e-65	XP_021642313.1multicopper oxidase LPR1 homolog 1-like	GO:0005783;GO:0010073;GO:0016036;GO:0016682;GO:0044425;GO:0046872;GO:0080167	up
TCONS_00003227	18.051	15.876	16.504	1.313	0.678	0.77	-4.13951	1.16227e-66	1.8611e-65	XP_021853255.1universal stress protein A-like protein	---NA---	down
1f9d0265-d1fd-4481-86fe-84dd700e5ebd	33.132	30.32	29.912	2.697	1.144	3.453	-3.7778	6.68971e-66	1.0605e-64	XP_011621561.1jacalin-related lectin 3 isoform X2	GO:0030246	down
1c0c3498-fd9e-458e-8124-c35f0e50dbe0	23.655	20.21	21.979	2.737	3.514	2.744	-2.83577	1.19729e-65	1.89174e-64	XP_006478204.2immune-associated nucleotide-binding protein 9-like	---NA---	down
TCONS_00002237	20.797	23.909	25.682	1.03	0.962	0.729	-4.60737	1.52761e-65	2.40766e-64	XP_024955294.1mannan endo-1,4-beta-mannosidase 6 isoform X4	GO:0004553;GO:0005975;GO:0009845	down
TCONS_00060385	41.584	34.05	37.998	6.807	3.433	3.422	-2.99902	1.59614e-65	2.51152e-64	XP_018720356.1 TMV resistance protein N-like	---NA---	down
fb6d08cd-bd6d-4ea0-9398-04fc525ec77f	18.557	18.92	21.655	2.858	2.987	1.883	-2.86316	9.18158e-65	1.43406e-63	AFY26877.1basic peroxidase swpb6	GO:0004601;GO:0005576;GO:0005829;GO:0006979;GO:0009845;GO:0020037;GO:0042744;GO:0046872;GO:0050832;GO:0055114;GO:0098869	down
6b19dd8c-86a1-405f-8849-40b98a22cb7a	17.858	19.394	17.638	3.979	2.856	4.121	-2.36681	2.30921e-64	3.58906e-63	EOY07448.1EF-TU receptor, putative	GO:0016301	down
TCONS_00047975	3.314	3.316	3.41	17.119	20.546	19.845	2.50716	6.40192e-64	9.89365e-63	XP_021295946.1ultraviolet-B receptor UVR8-like	---NA---	up
TCONS_00059988	21.172	24.595	19.044	2.737	2.086	1.964	-3.2274	2.75984e-63	4.2342e-62	ABA54144.1homeobox-leucine zipper-like protein	GO:0003700;GO:0005634;GO:0006355;GO:0016021;GO:0043565	down
TCONS_00038047	6.882	7.449	7.266	0	0	0	-9.2751	2.98441e-63	4.57505e-62	XP_023892338.1inactive protein RESTRICTED TEV MOVEMENT 2-like	---NA---	down
ec7ca358-2b17-4404-9bd4-775a6b406526	24.223	27.074	24.488	4.686	4.587	6.065	-2.35351	3.45161e-63	5.28702e-62	---NA---	---NA---	down
a01aedf4-476e-42e3-8695-a03fe1f8fde5	21.709	23.96	18.943	1.868	0.79	0.891	-4.12478	3.62338e-63	5.54122e-62	---NA---	---NA---	down
TCONS_00060330	13.267	13.426	13.843	0.848	1.397	1.681	-3.41171	9.28304e-63	1.41059e-61	GAQ78443.1hypothetical protein KFL_000130240	---NA---	down
TCONS_00032625	11.422	11.501	11.07	1.161	1.337	1.418	-3.13361	2.5344e-62	3.8267e-61	PON59814.1camphor resistance CrcB family protein	GO:0005886;GO:0016021	down
21ef61cf-cebc-42c3-be6b-9fe88f0d4ebe	9.78	10.019	8.561	47.953	44.807	57.653	2.37995	2.67867e-62	4.03814e-61	---NA---	---NA---	up
53f76a3d-b179-46b7-a261-38c8ae378c93	7.277	7.62	8.733	48.902	63.703	63.333	2.89398	2.85318e-62	4.29442e-61	---NA---	---NA---	up
TCONS_00042982	16.247	15.493	15.027	3.373	3.655	3.524	-2.14938	1.17096e-61	1.75552e-60	XP_021775275.1probable glucan 1,3-beta-glucosidase A	GO:0004553;GO:0005975;GO:0007015;GO:0016020;GO:0051015	down
69bfe074-b2ff-4fe8-bb28-884f1447ca7e	18.466	19.766	23.213	0.838	0.78	1.772	-4.29641	2.50335e-61	3.71505e-60	---NA---	---NA---	down
7e77bec9-7a5a-46c7-9ad9-f39266e1d70e	8.584	7.872	8.824	2.101	1.843	2.015	-2.09636	1.54646e-60	2.26676e-59	XP_024361085.1pentatricopeptide repeat-containing protein At3g12770-like isoform X2	---NA---	down
TCONS_00031380	13.54	11.471	10.575	0	0	0	-9.39854	2.25929e-60	3.29891e-59	XP_015072038.1 universal stress protein A-like protein	---NA---	down
TCONS_00065070	7.885	7.116	6.83	0	0	0	-9.2472	8.11778e-60	1.17363e-58	XP_021618958.1abscisic acid 8'-hydroxylase 1-like	GO:0005506;GO:0009687;GO:0010295;GO:0016021;GO:0016125;GO:0020037;GO:0055114	down
9a069273-4905-4860-95d4-fdfe44f31258	40.459	40.571	38.008	6.949	5.934	4.404	-2.71506	1.03904e-59	1.49991e-58	XP_020570797.160S ribosomal protein L23 isoform X1	GO:0003735;GO:0003779;GO:0005885;GO:0006412;GO:0022625;GO:0034314;GO:0070180	down
27c993b1-98a4-4375-bacc-e485b7233796	4.561	5.191	3.683	30.723	31.674	39.559	2.87941	1.09655e-59	1.58174e-58	XP_019181179.1 dirigent protein 11-like	---NA---	up
TCONS_00058909	5.149	4.254	5.353	0	0	0	-9.37078	1.45483e-59	2.09379e-58	XP_010658907.1 protein SMAX1-LIKE 3	---NA---	down
2dc42ccd-b9b2-4c34-84b7-3160583c69f0	12.801	12.025	11.141	0.99	1.327	0	-3.70303	2.11219e-59	3.02615e-58	XP_020701196.1putative leucine-rich repeat receptor-like serine/threonine-protein kinase At2g24130 isoform X4	GO:0000166;GO:0004672;GO:0016020;GO:0016310	down
TCONS_00063867	3.649	3.185	5.06	18.492	19.422	23.896	2.36303	3.93418e-59	5.61121e-58	XP_021734240.1protein CLT1, chloroplastic-like	GO:0016021	up
TCONS_00054482	6.537	5.705	5.879	28.663	29.112	26.882	2.23743	3.73098e-58	5.25065e-57	---NA---	---NA---	up
TCONS_00001491	5.544	5.806	6.304	0.515	0.739	0.739	-3.15474	7.36268e-58	1.03387e-56	---NA---	---NA---	down
TCONS_00063941	4.166	3.81	3.916	0	0	0	-9.1532	8.68566e-58	1.21874e-56	XP_021284316.1nitrate reductase [NADH]-like	GO:0006809;GO:0020037;GO:0030151;GO:0042128;GO:0043546;GO:0050464;GO:0055114	down
TCONS_00019225	9.79	9.122	8.014	1.808	1.164	1.711	-2.55453	9.67594e-58	1.3557e-56	ADW94528.1putative truncated TIR-NBS-LRR protein	---NA---	down
43c1b968-6ef3-44a4-954d-7536f8764d1a	32.676	34.14	34.011	7.332	7.706	10.642	-2.03211	1.22941e-57	1.71874e-56	---NA---	---NA---	down
b45b0ac2-7d08-4ed4-b961-f478f01a7f8d	2.26	1.915	2.843	11.776	14.106	13.76	2.496	1.68302e-57	2.35118e-56	XP_006838331.1nuclear transcription factor Y subunit A-1	---NA---	up
TCONS_00065216	25.723	27.528	25.197	2.888	4.496	1.721	-2.97869	1.90109e-57	2.65193e-56	XP_023526025.1probable aldo-keto reductase 2	GO:0016491;GO:0055114	down
TCONS_00025626	71.635	70.679	62.101	15.23	14.784	9.143	-2.30037	1.93809e-57	2.70156e-56	---NA---	---NA---	down
TCONS_00010985	7.824	8.83	8.571	1.646	1.438	1.306	-2.50193	2.87951e-57	3.99628e-56	CAJ80770.1red chlorophyll catabolite reductase (chloroplast)	GO:0009507;GO:0051743;GO:0055114	down
TCONS_00004489	2.818	4.405	2.418	18.119	19.746	20.392	2.55252	3.29256e-57	4.55957e-56	---NA---	---NA---	up
948c3ea4-0670-4a18-98f7-f8fd8e1c65a4	13.753	13.93	16.201	1.182	1.337	0.689	-3.66673	4.0029e-57	5.53121e-56	XP_021800076.1probable xyloglucan endotransglucosylase/hydrolase protein 10	GO:0005975;GO:0016740;GO:0016787;GO:0071554	down
TCONS_00064908	1.155	1.089	1.012	9.797	11.321	10.014	3.24599	4.05073e-57	5.59324e-56	XP_006828987.1NAC domain-containing protein 35	GO:0003700;GO:0009965;GO:0010200;GO:0045792;GO:0048281	up
TCONS_00025130	40.642	51.649	46.993	0.414	3.463	2.926	-4.35525	8.18841e-57	1.12414e-55	ADW94528.1putative truncated TIR-NBS-LRR protein	GO:0016301;GO:0016310;GO:0050794	down
TCONS_00018949	0.122	0.333	0.132	4.989	4.82	4.982	4.56114	1.31103e-56	1.78951e-55	AEP14546.1clavata 1-like protein	GO:0016301	up
TCONS_00002410	9.476	7.459	8.136	1.071	1.671	1.61	-2.54583	1.8327e-56	2.49265e-55	XP_020700401.1leucine-rich repeat receptor-like serine/threonine-protein kinase BAM1	GO:0004672;GO:0016020;GO:0016310	down
bea74697-ef37-4e34-83f7-b3db056af5f0	27.375	23.889	22.596	5.424	6.45	6.673	-2.01064	3.63033e-56	4.91656e-55	XP_011071056.1protein JINGUBANG	---NA---	down
TCONS_00012214	10.915	8.114	8.49	44.085	38.853	37.058	2.14081	4.18228e-56	5.66004e-55	---NA---	---NA---	up
bbdd3a6c-385c-4557-852e-4f938b089da1	2.321	2.157	2.064	16.19	18.703	18.377	3.02172	8.56598e-56	1.15435e-54	XP_010251224.1 galactinol synthase 1-like	GO:0006012;GO:0047216	up
TCONS_00001003	12.527	15.14	14.794	0.97	0.132	0.972	-4.45395	9.67003e-56	1.30221e-54	ADE75657.1unknown	---NA---	down
96b08beb-4947-4bee-a759-272614d3d197	14.149	9.939	10.069	0.172	0.699	0.446	-4.65214	1.15509e-55	1.5533e-54	AKH04266.1putative oxidoreductase	GO:0016614;GO:0050660;GO:0055114	down
TCONS_00030306	76.074	75.185	87.703	15.19	19.746	16.717	-2.1761	1.15718e-55	1.55501e-54	AAT75354.1laccase-like multicopper oxidase 130	GO:0005576;GO:0008152;GO:0016020;GO:0016491;GO:0046872	down
TCONS_00026068	8.878	9.415	8.763	0.606	0.851	0	-3.95876	1.31495e-55	1.76082e-54	EEF33963.1multicopper oxidase, putative	GO:0004322;GO:0005507;GO:0005886;GO:0006826;GO:0008447;GO:0055072;GO:0055114	down
78a28bae-063b-4990-9762-ec923c163e93	6.486	6.542	5.819	0	0	0	-9.12799	1.44216e-55	1.9298e-54	AKH04266.1putative oxidoreductase	GO:0016614;GO:0050660;GO:0055114	down
962b633a-ed6c-4c4b-8332-01891a152047	30.892	35.945	36.459	4.717	7.362	6.622	-2.46752	2.39058e-55	3.18995e-54	PWZ26835.1Disease resistance protein TAO1	---NA---	down
TCONS_00010820	4.095	5.504	5.151	0	0	0	-9.34287	5.14863e-55	6.83673e-54	XP_024374028.1C2 and GRAM domain-containing protein At1g03370-like	---NA---	down
34fd6bd6-f30a-4bd3-83c3-c7455a463008	5.199	5.04	5.576	0	0	0	-9.0913	8.26045e-55	1.09383e-53	OUZ99275.1Multicopper oxidase	GO:0005507;GO:0016021;GO:0046274;GO:0048046;GO:0052716;GO:0055114	down
TCONS_00004210	16.409	18.527	19.328	1.141	1.408	0.334	-4.04375	1.32645e-54	1.75159e-53	XP_018850667.1 protein AIG1-like isoform X1	---NA---	down
TCONS_00038684	7.956	7.751	8.925	0.99	0.78	0.263	-3.44937	1.69433e-54	2.23584e-53	OVA11548.1Glycoside hydrolase	GO:0004553;GO:0005975;GO:0016021;GO:0046658	down
dadcf52e-fd01-4fac-af90-73118f88941e	5.706	6.068	6.395	27.754	26.044	22.731	2.09069	2.23139e-54	2.9425e-53	XP_011017548.1 alpha-galactosidase-like	GO:0004557;GO:0008152	up
TCONS_00017919	4.348	6.572	4.705	33.127	32.059	23.207	2.50198	2.86775e-54	3.77643e-53	---NA---	---NA---	up
TCONS_00055364	10.632	9.939	10.443	0.404	0.628	0	-4.60808	1.72368e-53	2.24196e-52	XP_006838114.2desiccation-related protein PCC13-62	---NA---	down
TCONS_00004566	5.098	5.534	5.019	0.404	0.213	0.304	-4.06875	2.69758e-53	3.49201e-52	XP_020529229.1microtubule-associated protein TORTIFOLIA1	---NA---	down
TCONS_00047926	1.733	1.431	1.245	11.059	12.171	9.862	2.91698	3.78924e-53	4.8985e-52	XP_022879243.1transketolase, chloroplastic-like	GO:0004802;GO:0047896	up
7f12899f-12ba-49ac-8a1b-109c30c318b0	13.49	14.434	14.298	1.353	1.762	1.185	-3.23306	9.06043e-53	1.16574e-51	---NA---	---NA---	down
TCONS_00032199	20.422	17.226	17.051	2.171	4.03	2.714	-2.58436	1.48076e-52	1.89623e-51	---NA---	---NA---	down
TCONS_00001143	9.527	8.759	10.494	0	0	0	-9.09875	1.68441e-52	2.15557e-51	AAU01184.1phenylalanine aminomutase	GO:0005737;GO:0006559;GO:0009800;GO:0009821;GO:0016869;GO:0042617;GO:0045548;GO:0051289	down
TCONS_00018919	17.057	17.569	18.801	3.282	4.719	3.149	-2.21517	2.62069e-52	3.3336e-51	BAN10306.1class III plant secreteperoxidase	GO:0004601;GO:0005576;GO:0006979;GO:0016020;GO:0020037;GO:0042744;GO:0046872;GO:0055114;GO:0098869	down
TCONS_00019453	2.473	2.47	5.13	43.641	36.373	36.127	3.55735	4.71692e-52	5.96423e-51	---NA---	---NA---	up
TCONS_00049872	9.598	10.493	11.961	0	0	0	-9.12301	9.12063e-52	1.14791e-50	XP_024384355.1catechol O-methyltransferase-like	GO:0008171	down
TCONS_00037733	8.716	10.715	11.435	0	0	0	-9.18848	1.28745e-51	1.61079e-50	---NA---	---NA---	down
TCONS_00001419	30.132	34.725	32.199	6.938	5.822	3.645	-2.46742	1.59253e-51	1.99119e-50	XP_024398586.1TMV resistance protein N-like isoform X1	---NA---	down
TCONS_00049046	3.801	2.873	3.916	15.584	14.409	15.37	2.09886	1.78949e-51	2.23452e-50	XP_015873806.1ATP-dependent zinc metalloprotease FTSH 9, chloroplastic isoform X2	GO:0004222;GO:0005524;GO:0006508;GO:0008270;GO:0016021	up
TCONS_00010261	15.912	18.658	16.737	4.424	3.291	3.878	-2.15867	3.37587e-51	4.19616e-50	XP_019180476.1 leucine-rich repeat extensin-like protein 6	---NA---	down
efda0e94-7555-4a44-a3d4-e1502f2c1cf0	6.416	5.594	5.414	0	0.152	0	-6.32677	3.97009e-51	4.92193e-50	---NA---	---NA---	down
TCONS_00002930	16.287	14.989	19.054	2.899	2.218	2.552	-2.71672	7.38133e-51	9.10364e-50	ADW94527.1putative TIR-NBS-LRR protein	---NA---	down
TCONS_00024837	7.926	7.177	7.63	0.475	0.668	0.84	-3.56127	2.11358e-50	2.56688e-49	---NA---	---NA---	down
TCONS_00002046	9.973	8.447	9.067	0.414	0.871	0.182	-4.02413	2.12258e-50	2.57616e-49	GAQ78443.1hypothetical protein KFL_000130240	---NA---	down
TCONS_00019544	6.557	5.977	6.628	0.566	0.709	0.77	-3.24519	4.03158e-50	4.88067e-49	XP_009367549.1 UPF0481 protein At3g47200-like	---NA---	down
TCONS_00037048	2.443	2.137	1.265	21.734	21.153	24.118	3.47434	5.56785e-50	6.71915e-49	---NA---	---NA---	up
TCONS_00024519	14.706	11.793	17.435	0	0	0	-9.33315	1.1974e-49	1.44043e-48	XP_016737338.1 bidirectional sugar transporter SWEET3-like	GO:0016020	down
69946acc-29d9-4924-ad44-e848be859ace	20.108	20.462	21.422	3.565	3.443	5.508	-2.38544	1.37841e-49	1.65504e-48	PSS11526.1ATP-dependent RNA helicase	---NA---	down
TCONS_00018402	14.615	13.114	16.353	1.616	0.547	0.77	-3.85037	1.50847e-49	1.80893e-48	XP_024375873.1probable carboxylesterase 120 isoform X4	---NA---	down
TCONS_00001214	18.415	22.982	26.067	0	0	0	-9.21269	2.43095e-49	2.906e-48	BAD77932.1class IV chitinase	GO:0004568;GO:0005975;GO:0006032;GO:0008061;GO:0016998	down
a5e38cb3-6ab5-43e9-9ad4-7d288e7af3cb	0	0	0	14.119	12.911	13.001	8.89326	3.46762e-49	4.14007e-48	---NA---	---NA---	up
TCONS_00010162	0.385	0.474	0.314	6.322	7.554	6.045	4.05277	5.55621e-49	6.60883e-48	ADW94528.1putative truncated TIR-NBS-LRR protein	---NA---	up
TCONS_00031269	1.338	0	0.698	41.863	39.491	50.515	5.90058	1.54202e-48	1.81714e-47	XP_019081366.1 rust resistance kinase Lr10-like isoform X2	GO:0004674;GO:0005524;GO:0006468	up
TCONS_00011002	6.263	7.076	6.77	0	0	0	-8.93665	1.75822e-48	2.06808e-47	XP_024537494.1GDSL esterase/lipase At4g10955 isoform X2	---NA---	down
6b92d7c8-27af-49c7-aa20-d05893a3c9ee	0	0	0	23.239	27.755	14.601	9.34008	1.98716e-48	2.33448e-47	---NA---	---NA---	up
071b6ca3-6156-4ee6-a4d0-07e2c002b2c4	33.162	27.981	28.88	6.322	7.412	6.713	-2.12466	3.22535e-48	3.77049e-47	GAV89976.1Pkinase domain-containing protein	GO:0004674;GO:0005524;GO:0006468;GO:0016021;GO:0030246;GO:0048544	down
TCONS_00043311	12.436	17.63	14.44	0	0	0	-9.16485	6.60613e-48	7.6756e-47	XP_021627484.1embryo-specific protein ATS3A-like	---NA---	down
TCONS_00002065	8.797	10.362	9.735	1.252	1.306	1.782	-2.79181	7.05057e-48	8.17703e-47	XP_010257689.1 myosin-12-like isoform X2	GO:0003774;GO:0003779;GO:0005524;GO:0007015;GO:0016459	down
TCONS_00026238	10.976	11.471	12.669	0.151	0.142	1.083	-4.99053	1.09099e-47	1.25841e-46	AEZ52400.1LHCII type III chlorophyll a/b binding protein	GO:0009416;GO:0009522;GO:0009523;GO:0009535;GO:0009768;GO:0009941;GO:0010287;GO:0016021;GO:0016168;GO:0018298;GO:0046872	down
TCONS_00000855	1.743	2.822	2.135	12.483	11.108	12.11	2.3797	1.10331e-47	1.27185e-46	XP_024362503.1E3 ubiquitin-protein ligase COP1-like	GO:0004842;GO:0016567	up
TCONS_00055312	10.611	8.89	8.794	49.488	52.159	51.082	2.44762	1.12355e-47	1.29439e-46	---NA---	---NA---	up
c230f6f0-0fe0-43c2-873a-17dfc126e12b	9.486	10.997	9.947	0	0	0	-8.93611	1.26235e-47	1.45167e-46	---NA---	---NA---	down
TCONS_00001336	18.578	20.543	24.023	0	0	0	-8.98665	1.58037e-47	1.813e-46	---NA---	---NA---	down
TCONS_00055308	10.936	11.299	8.611	0	0	0	-9.06859	2.13395e-47	2.44513e-46	---NA---	---NA---	down
TCONS_00042861	43.844	47.627	45.86	0	0	0	-8.83446	3.95844e-47	4.51665e-46	---NA---	---NA---	down
TCONS_00049855	2.747	2.671	2.287	14.402	14.541	12.444	2.43423	4.22035e-47	4.80974e-46	---NA---	---NA---	up
TCONS_00002366	16.145	17.347	16.413	3.07	4.02	3.999	-2.18558	7.56832e-47	8.58929e-46	XP_006826972.1peroxidase N1	GO:0004601;GO:0005576;GO:0006979;GO:0009505;GO:0009506;GO:0020037;GO:0042744;GO:0046872;GO:0055114;GO:0098869	down
TCONS_00055249	7.105	6.784	7.933	1.424	1.164	1.002	-2.56572	8.46349e-47	9.5938e-46	AJA90756.1Dicer-like 3	GO:0003676;GO:0016070;GO:0016787	down
ef583bd2-a0c0-47a6-a7ee-57f76d3639a9	11.078	7.731	6.547	45.761	53.982	44.105	2.52773	1.03204e-46	1.16779e-45	---NA---	---NA---	up
TCONS_00054160	10.277	10.443	11.637	1.161	2.228	2.025	-2.59399	1.14388e-46	1.2928e-45	---NA---	---NA---	down
TCONS_00023891	24.122	20.099	19.065	1.363	2.137	0.405	-3.80511	4.39268e-46	4.88632e-45	AAM28917.1putative TIR/NBS/LRR disease resistance protein	---NA---	down
2143e226-294c-4bee-83c7-2aa1db2481d7	13.622	13.235	14.035	2.575	2.967	3.068	-2.25824	5.22367e-46	5.80391e-45	XP_024529142.1GDSL esterase/lipase At3g26430	GO:0016788	down
dc5194b5-9437-4ab9-ac08-96ce3c032473	16.51	18.627	21.776	0	0	0	-8.95905	5.56633e-46	6.18103e-45	AEO13438.1cinnamoyl-CoA reductase	GO:0016616;GO:0016621;GO:0050662;GO:0055114	down
TCONS_00025531	48.608	41.609	43.239	7.019	7.21	5.862	-2.67603	1.05485e-45	1.1659e-44	---NA---	---NA---	down
TCONS_00032483	6.78	7.459	6.446	1.303	0.77	1.033	-2.74424	1.55847e-45	1.7136e-44	XP_011466258.1 ABC transporter B family member 15-like	GO:0000166;GO:0016020;GO:0016887	down
TCONS_00037421	18.385	18.295	20.026	0	0	0	-8.77305	3.16732e-45	3.46063e-44	XP_010650542.1PREDICTED: uncharacterized protein LOC104879453 isoform X2	---NA---	down
0721ef2f-bce5-4f01-acdc-42f817716341	2.818	2.641	2.236	21.351	19.837	19.37	2.97141	3.30948e-45	3.61387e-44	---NA---	---NA---	up
182b2b31-a7fe-4ab9-80c2-a192f1f450a5	1.541	1.3	1.69	6.686	6.774	7.108	2.17394	1.50744e-44	1.62468e-43	XP_011098915.1probable metal-nicotianamine transporter YSL6 isoform X1	GO:0016020	up
TCONS_00026198	8.524	6.35	8.085	1.071	1.286	1.073	-2.71838	1.72403e-44	1.85391e-43	XP_020682849.1B3 domain-containing protein Os01g0723500-like isoform X1	---NA---	down
TCONS_00026110	12.324	11.793	15.169	0.848	0.79	1.235	-3.82035	2.16831e-44	2.3251e-43	PSS05076.1ABC transporter B family member protein	GO:0005524;GO:0016021;GO:0042626;GO:0055085	down
TCONS_00025557	1.53	2.097	1.356	16.876	19.553	21.141	3.47603	2.53313e-44	2.71478e-43	XP_020192950.1F-box protein At4g35930 isoform X4	---NA---	up
TCONS_00002808	15.659	11.934	12.942	3.333	2.663	2.572	-2.22321	3.65419e-44	3.90087e-43	XP_020527292.1pleiotropic drug resistance protein 2	GO:0005524;GO:0016021;GO:0016887	down
TCONS_00018351	18.03	16.702	16.919	3.222	4.891	4.708	-2.02643	3.8945e-44	4.14811e-43	XP_010510976.1 transcription factor EMB1444-like isoform X1	---NA---	down
1678106f-40a2-4d2c-be67-a479a7fde42e	11.716	6.592	8.338	39.116	38.894	39.245	2.15593	3.91853e-44	4.17137e-43	---NA---	---NA---	up
TCONS_00055105	54.74	49.663	49.989	7.969	9.934	13.386	-2.35395	4.52049e-44	4.80412e-43	---NA---	---NA---	down
2a6a5293-750a-4bde-bfee-8dacec655821	35.027	40.218	37.734	2.899	1.792	2.562	-3.93399	6.04619e-44	6.39346e-43	OAY62905.1Mitochondrial import receptor subunit TOM7-1	---NA---	down
TCONS_00025034	0	0	0	7.666	7.675	7.766	8.69862	1.1177e-43	1.17472e-42	---NA---	---NA---	up
TCONS_00031841	21.284	24.111	26.411	3.252	3.23	3.048	-2.88747	2.08463e-43	2.17778e-42	BAD93485.1pollen major allergen No.121 isoform 2	GO:0004553;GO:0005618;GO:0010411;GO:0016762;GO:0042546;GO:0048046;GO:0071555	down
077e8e70-c1c4-4c87-8611-d66f09f96a28	26.199	31.903	31.461	3.07	1.266	2.4	-3.72949	3.75871e-43	3.90099e-42	---NA---	---NA---	down
TCONS_00031358	2.422	2.681	2.783	12.2	11.432	12.181	2.16858	4.3138e-43	4.46493e-42	XP_008467151.1 uncharacterized lipoprotein syc1174_c-like	---NA---	up
TCONS_00017271	14.554	17.337	17.648	0	0	0	-8.78796	5.2482e-43	5.42323e-42	XP_006853715.2early nodulin-93	GO:0016021	down
TCONS_00038486	26.513	22.548	18.407	0	0	0	-8.97073	7.69594e-43	7.92682e-42	XP_002984349.1probable xyloglucan endotransglucosylase/hydrolase protein 5	GO:0004553;GO:0005618;GO:0010411;GO:0016762;GO:0042546;GO:0048046;GO:0071555	down
9d54720e-4c43-46e6-a60c-1e2dd1c834cd	2.23	1.945	2.692	32.511	33.821	24.837	3.76385	8.05298e-43	8.28114e-42	XP_020570922.1UDP-glycosyltransferase 72B1-like	GO:0016758	up
TCONS_00050023	9.821	9.616	9.967	2.545	1.6	2.228	-2.22516	8.39586e-43	8.62443e-42	---NA---	---NA---	down
TCONS_00017136	0	0	0	5.838	6.369	5.326	8.71708	1.80144e-42	1.8327e-41	Q50EK4.1RecName: Full=Cytochrome P450 750A1; AltName: Full=Cytochrome P450 CYPC	GO:0016020;GO:0016491;GO:0046872	up
b7da6970-3602-4411-812c-1ad1d81b2fe0	1.581	1.915	1.801	10.18	10.248	8.849	2.47235	3.14361e-42	3.17949e-41	XP_024396092.1bZIP transcription factor 44-like isoform X2	GO:0003700;GO:0005634;GO:0043565;GO:0044212;GO:0045893	up
e1ee6413-289e-40af-a31c-aabed0cdb3cf	8.159	8.931	10.311	0.495	0.8	0	-4.11059	3.27705e-42	3.30917e-41	XP_020977873.1probable aldo-keto reductase 2 isoform X3	GO:0016491;GO:0055114	down
TCONS_00063770	3.841	3.881	3.886	0.717	0.527	0.729	-2.59207	1.30662e-41	1.3015e-40	XP_010242217.1 protein ROOT HAIR DEFECTIVE 3	---NA---	down
TCONS_00032970	20.24	18.386	20.036	1.111	2.471	3.108	-3.19882	1.68751e-41	1.67826e-40	AAF12811.1putative intracellular pathogenesis-related protein	GO:0050794;GO:0050896	down
TCONS_00003013	20.757	22.397	23.578	5.07	5.407	6.288	-2.01902	1.69177e-41	1.68162e-40	AJP06316.1Lipase 1	---NA---	down
TCONS_00054243	29.179	15.382	19.419	0	0	0	-9.10108	1.70352e-41	1.69242e-40	---NA---	---NA---	down
3251e4be-85d7-4da3-adb5-9218e3cd5ffc	12.02	12.287	10.807	0.727	0.851	0	-4.1909	3.4322e-41	3.38162e-40	XP_018815305.1 auxin-induced protein 15A-like	GO:0009733	down
TCONS_00032677	45.172	32.447	34.577	270.034	203.694	184.917	2.63161	3.97686e-41	3.90614e-40	---NA---	---NA---	up
971a84c1-a5ba-4a40-9792-530441cf206c	15.598	15.543	14.936	3.535	2.43	3.443	-2.32152	4.14382e-41	4.06803e-40	XP_021898946.1F-box protein PP2-B15-like	---NA---	down
TCONS_00019076	6.527	7.63	8.004	0	0.243	0	-6.00348	9.23814e-41	8.99503e-40	---NA---	---NA---	down
TCONS_00038172	12.993	15.956	17.901	2.323	2.501	1.721	-2.78132	9.81424e-41	9.54621e-40	XP_021800076.1probable xyloglucan endotransglucosylase/hydrolase protein 10	GO:0005576;GO:0006073;GO:0016757;GO:0016798;GO:0071554;GO:0071840	down
TCONS_00064525	0.76	1.068	0.678	5.11	5.103	4.951	2.56322	9.98608e-41	9.70841e-40	XP_024394543.1hormone receptor 4-like isoform X2	---NA---	up
84a565da-258e-4de6-904a-93dd7b42be17	27.983	28.516	27.413	5.848	4.83	8.374	-2.21628	1.15089e-40	1.11775e-39	XP_006436065.160S ribosomal protein L23a	GO:0000027;GO:0003735;GO:0006412;GO:0022625	down
5bb2393c-6ed5-48d5-aafa-712b09754b53	6.162	6.582	5.576	1.172	1.478	1.62	-2.13615	1.38309e-40	1.33984e-39	---NA---	---NA---	down
3a4197a1-b8bd-43d6-9f8c-03198697d788	13.581	14.414	11.617	0.889	0.658	0.932	-4.00475	1.67838e-40	1.62178e-39	---NA---	---NA---	down
TCONS_00048760	2.372	0.564	0.89	16.24	15.088	17.284	3.65746	1.68757e-40	1.62984e-39	XP_019054998.1 kinesin light chain 3 isoform X3	---NA---	up
TCONS_00000978	4.318	4.123	3.643	0.141	0.537	0.425	-3.44457	3.14594e-40	3.01995e-39	---NA---	---NA---	down
85767c28-e0cb-41b3-8621-5a8bd54f85dd	5.118	4.032	4.594	0.656	0.729	0.385	-2.86215	3.38272e-40	3.24561e-39	---NA---	---NA---	down
19c85837-d270-492e-b8c8-35d858ffb1d7	12.507	12.973	15.776	3.09	2.157	2.541	-2.40147	5.60211e-40	5.34543e-39	XP_019445678.1 polyubiquitin isoform X1	---NA---	down
94c22984-ca6f-4a44-b5d8-ff9e14d028f8	3.334	2.913	3.096	13.624	13.549	13.305	2.115	6.29456e-40	6.00314e-39	XP_022881623.1probable aldo-keto reductase 3	GO:0016491;GO:0055114	up
TCONS_00001431	3.568	2.228	3.694	21.341	22.834	22.326	2.82477	7.75304e-40	7.37197e-39	XP_023918385.1fructan 6-exohydrolase-like	GO:0004553;GO:0005975	up
TCONS_00059705	63.912	58.987	52.63	12.493	11.199	13.659	-2.237	1.07459e-39	1.01822e-38	XP_021741754.1cucumber peeling cupredoxin-like	---NA---	down
TCONS_00019518	14.949	12.62	16.889	1.525	1.57	0.597	-3.44149	1.54251e-39	1.4558e-38	XP_023920741.1ankyrin repeat-containing protein At5g02620-like	---NA---	down
TCONS_00003794	9.213	10.392	10.898	0	0	0	-8.63158	2.07839e-39	1.95285e-38	XP_017648308.1 L-ascorbate peroxidase 2, cytosolic	GO:0005829;GO:0006979;GO:0016688;GO:0020037;GO:0055114;GO:0098869	down
4d338e35-cd8e-47c5-ac09-1ad23b71ff9a	73.307	72.645	82.006	13.695	10.673	23.187	-2.34788	2.09814e-39	1.96946e-38	---NA---	---NA---	down
TCONS_00039172	7.5	5.393	6.476	0	0	0	-8.76895	4.97812e-39	4.64308e-38	KYP54648.1Transcription repressor MYB4	GO:0003700;GO:0005634;GO:0006355;GO:0030154;GO:0043565;GO:0044212	down
TCONS_00025444	6.193	6.552	6.76	0.949	1.114	2.106	-2.35141	7.02165e-39	6.52353e-38	XP_018728207.1 TMV resistance protein N-like	---NA---	down
TCONS_00024284	5.057	5.03	5.586	0.394	0.365	0.273	-3.82873	1.12912e-38	1.04444e-37	XP_002276487.1 cytochrome P450 CYP736A12	GO:0004497;GO:0005506;GO:0016021;GO:0016705;GO:0020037;GO:0055114	down
TCONS_00025874	6.649	6.219	6.072	1.071	1.559	1.964	-2.10723	1.59926e-38	1.47217e-37	XP_010069842.1 putative disease resistance protein RGA1 isoform X1	---NA---	down
TCONS_00030431	14.564	12.529	7.741	0	0	0	-8.95956	2.96581e-38	2.71178e-37	XP_024374366.1probable 2-oxoglutarate-dependent dioxygenase ANS	GO:0016491	down
77945b88-6c69-4b80-b621-89861fd66cd0	0.294	1.149	0.152	10.635	8.961	12.788	4.1903	3.05201e-38	2.78658e-37	---NA---	---NA---	up
TCONS_00004111	10.054	9.445	10.271	1.555	2.39	1.924	-2.32411	3.42607e-38	3.12363e-37	---NA---	---NA---	down
2a602d64-0757-40c5-aca7-c5a7b5165f61	25.196	21.984	21.524	0	0	0	-8.59666	3.81119e-38	3.47309e-37	---NA---	---NA---	down
TCONS_00025425	0.375	0.323	0.192	9.514	10.531	13.487	5.07282	3.89262e-38	3.5439e-37	AAY78890.1CC-NBS-LRR resistance-like protein	---NA---	up
TCONS_00010675	13.915	14.122	14.096	0	0	0	-8.53239	4.95043e-38	4.48552e-37	---NA---	---NA---	down
TCONS_00024001	0.72	0.444	0.85	4.272	4.84	4.617	2.7772	9.13086e-38	8.21088e-37	XP_006850797.1mediator of RNA polymerase II transcription subunit 33A	---NA---	up
TCONS_00049967	0	0	0	5.292	3.524	4.425	8.7942	3.4467e-37	3.06186e-36	XP_006855674.1protein PIN-LIKES 7	GO:0016021;GO:0055085	up
TCONS_00000632	15.77	13.013	14.531	0	0	0	-8.55221	9.36997e-37	8.20141e-36	XP_022843513.1zinc transporter 11-like	GO:0005385;GO:0071577	down
2cccff46-79eb-493e-bf78-0635c2f9989d	21.213	21.107	21.696	4.626	3.321	4.809	-2.35502	9.86662e-37	8.63216e-36	XP_021295934.1LOB domain-containing protein 1-like	---NA---	down
TCONS_00044204	7.358	8.175	6.132	0.697	0.942	0.952	-3.08284	1.0144e-36	8.86674e-36	XP_003554805.1 ankyrin repeat-containing protein At5g02620-like	---NA---	down
TCONS_00011454	8.047	7.882	7.185	1.293	1.205	1.559	-2.54716	1.0985e-36	9.59296e-36	XP_020522692.1methyl-CpG-binding domain-containing protein 9 isoform X1	---NA---	down
TCONS_00025537	0	0	0	19.028	12.212	15.755	8.79478	1.87266e-36	1.62642e-35	---NA---	---NA---	up
TCONS_00064884	1.713	1.018	1.204	7.767	7.281	6.419	2.468	1.89679e-36	1.64662e-35	XP_006849771.1phosphoenolpyruvate carboxylase 4	GO:0006099;GO:0008964;GO:0015977	up
TCONS_00018262	20.524	18.416	18.984	3.494	3.817	2.531	-2.48409	1.9054e-36	1.65334e-35	PKA49178.1ADP-ribosylation factor GTPase-activating protein AGD12	---NA---	down
TCONS_00024581	5.98	4.506	4.392	0	0	0	-8.67633	2.21456e-36	1.91463e-35	KHG20135.1WD repeat-containing 63	---NA---	down
TCONS_00012156	5.28	5.967	4.584	0	0	0	-8.58472	2.34124e-36	2.02049e-35	ADW77285.1CLE31 protein	---NA---	down
b84cca23-d0dd-4d19-af1b-a87157d0d605	0	0	1.143	20.24	18.429	31.54	5.81129	2.57525e-36	2.22143e-35	XP_022738644.1protein RESPONSE TO LOW SULFUR 3-like	---NA---	up
TCONS_00054569	1.155	1.552	1.113	6.757	7.574	8.09	2.50618	2.89257e-36	2.49289e-35	XP_004143035.1 transcription factor RAX3-like	GO:0003700;GO:0005634;GO:0006355;GO:0030154;GO:0043565;GO:0044212	up
bfd57cc8-973d-4a9e-8e0b-717befe086c8	9.405	7.792	7.711	0.768	0.122	0.456	-4.19729	3.44791e-36	2.96346e-35	---NA---	---NA---	down
TCONS_00010203	5.696	6.239	7.508	27.683	25.183	25.262	2.01192	4.7484e-36	4.05985e-35	XP_020529748.1exonuclease DPD1, chloroplastic/mitochondrial isoform X2	GO:0000738;GO:0003676;GO:0004527	up
TCONS_00055542	8.716	6.864	6.841	1.475	1.002	1.691	-2.48173	4.74909e-36	4.05985e-35	XP_024389324.1exocyst complex component EXO70A1-like	---NA---	down
e137ef4f-f573-4837-a64f-f02d05530d6a	0.02	0.252	0.172	3.676	8.546	7.786	5.43477	5.78428e-36	4.93815e-35	BBA84049.1glutamine synthetase	GO:0004356;GO:0005524;GO:0005737;GO:0006542	up
TCONS_00011182	11.544	10.09	9.006	0	0	0	-8.55998	6.05809e-36	5.16265e-35	XP_021856280.1embryo-specific protein ATS3A-like	---NA---	down
TCONS_00023915	8.27	9.062	8.51	2.394	1.458	2.4	-2.09637	6.46709e-36	5.50874e-35	XP_024357991.1ATP-dependent DNA helicase PIF1-like isoform X3	GO:0004386;GO:0006259;GO:0043229;GO:0051276;GO:0097159;GO:1901363	down
TCONS_00030637	12.811	14.676	14.804	2.131	2.288	1.731	-2.73092	6.94412e-36	5.90979e-35	XP_002525926.1proline-rich protein 4	---NA---	down
TCONS_00054194	7.723	7.933	8.186	1.454	1.732	1.559	-2.32057	7.65797e-36	6.50859e-35	AKH41024.1cytochrome P450 CYP76AA24	GO:0004497;GO:0005506;GO:0016021;GO:0016705;GO:0020037;GO:0055114	down
TCONS_00064334	4.47	5.231	4.554	0.889	1.033	0.851	-2.35185	7.83416e-36	6.65537e-35	OVA12082.1Pentatricopeptide repeat	---NA---	down
TCONS_00043945	8.909	10.221	9.623	1.596	2.471	3.149	-2.06647	1.4168e-35	1.19774e-34	XP_021678278.1uncharacterized protein LOC110663329	---NA---	down
TCONS_00011286	11.696	14.716	14.056	0	0	0	-8.54041	1.53107e-35	1.29262e-34	---NA---	---NA---	down
TCONS_00038750	7.804	6.36	5.768	0	0	0	-8.57872	2.96591e-35	2.49076e-34	POE81553.1putative linoleate 9s-lipoxygenase 5	GO:0006633;GO:0009536;GO:0009617;GO:0009737;GO:0009751;GO:0009753;GO:0010311;GO:0016165;GO:0034052;GO:0034440;GO:1990136	down
TCONS_00043217	0	0	0	5.696	8.546	9.487	8.72483	3.55863e-35	2.98196e-34	NP_001315719.1transcription repressor MYB5-like	GO:0003677;GO:0005634	up
TCONS_00016997	1.581	2.197	1.842	9.524	10.106	9.832	2.36688	3.63692e-35	3.04488e-34	AQW79622.1MYB transcription factor MYB6	GO:0003677;GO:0005634	up
ddd4d1fe-7b50-4fe9-92af-a2b7840bcfbd	38.696	31.852	29.103	3.08	2.856	4.739	-3.27444	4.08095e-35	3.41363e-34	XP_018841027.1 early nodulin-93-like	GO:0016021	down
TCONS_00024723	12.912	15.019	12.487	0.869	1.62	0	-3.74157	5.01443e-35	4.18345e-34	OUZ99536.1NAD(P)H-quinone oxidoreductase subunit M	GO:0009535;GO:0016655;GO:0048038;GO:0055114	down
7ab0a17b-896d-4147-a585-2b9b6665946d	30.142	39.15	34.223	0	0	0	-8.52997	8.88987e-35	7.37148e-34	---NA---	---NA---	down
32aaf64e-aa5a-454e-b3dd-88b0c8ca8ac5	0	0	0	9.554	9.083	9.761	8.39869	9.73397e-35	8.06789e-34	---NA---	---NA---	up
b1818c91-8e37-4342-9944-27734ce4ff72	24.486	20.512	21.696	2.707	4.273	0.932	-2.90285	1.0686e-34	8.84926e-34	XP_020537483.1disease resistance protein RPM1	---NA---	down
TCONS_00026260	60.436	69.208	63.822	2.919	5.417	6.885	-3.6744	1.18603e-34	9.79619e-34	ABV44454.1longifolene synthase	GO:0005737;GO:0016829;GO:0046872	down
TCONS_00018508	16.966	15.21	15.928	1.464	2.724	4.283	-2.61868	1.27115e-34	1.04947e-33	OVA14185.1C2 calcium-dependent membrane targeting	---NA---	down
TCONS_00036863	3.953	4.848	5.535	0	0	0	-8.56961	1.3747e-34	1.13349e-33	ADW94527.1putative TIR-NBS-LRR protein	---NA---	down
TCONS_00060107	6.02	5.564	5.292	1.202	0.992	0.557	-2.52416	1.95886e-34	1.60888e-33	---NA---	---NA---	down
TCONS_00004206	7.247	9.717	9.3	0	0	0	-8.53974	2.39963e-34	1.95992e-33	XP_010259763.1 immune-associated nucleotide-binding protein 8-like isoform X1	---NA---	down
d3cc79cf-edaa-4c27-a65a-3ef589c2e3cd	13.044	13.688	16.909	0.747	1.043	2.298	-3.55867	2.61522e-34	2.13509e-33	---NA---	---NA---	down
TCONS_00032379	7.176	5.957	6.132	0.465	0.78	0.486	-3.39717	3.21922e-34	2.62371e-33	---NA---	---NA---	down
578cdb88-13ad-47f4-8899-85e24c16b9fa	0.811	2.943	3.198	16.917	14.257	14.337	2.6984	3.39227e-34	2.76238e-33	---NA---	---NA---	up
TCONS_00047996	3.557	3.407	2.793	0.566	0.527	0.527	-2.58685	4.11589e-34	3.34306e-33	KHG00294.1Endoribonuclease Dicer -like protein	---NA---	down
TCONS_00018845	3.993	2.963	2.591	14.614	14.754	16.555	2.24217	4.84971e-34	3.93407e-33	XP_002283569.1PREDICTED: uncharacterized protein At5g50100, mitochondrial	GO:0005739;GO:0015035;GO:0042246;GO:0055114	up
adc3f593-38a7-49ee-bead-ac4bb5b46a2a	36.811	32.124	36.358	3.878	6.552	8.698	-2.51758	5.36101e-34	4.34513e-33	XP_010645551.1 mediator of RNA polymerase II transcription subunit 15a isoform X2	GO:0003712;GO:0006355	down
TCONS_00001945	0.74	0.564	0.374	6.474	6.106	5.154	3.39384	6.40188e-34	5.17117e-33	POE83474.1protein eds1b	GO:0016020	up
b17b18b8-de09-4b88-a683-7460816b9133	12.922	14.747	13.357	0.525	0.729	0.466	-4.44156	6.96577e-34	5.62427e-33	PWA66041.1Nucleotide-binding, alpha-beta plait	---NA---	down
TCONS_00049266	1.459	1.371	1.154	8.14	9.235	9.032	2.70175	7.89989e-34	6.36231e-33	PON54358.1TauD/TfdA-like domain containing protein	GO:0016491;GO:0055114	up
TCONS_00018012	3.872	4.223	3.866	0.424	0.395	0.425	-3.25591	8.84145e-34	7.11461e-33	XP_018724072.1 disease resistance protein TAO1-like	---NA---	down
TCONS_00043647	3.02	2.782	3.046	0.525	0.486	0.547	-2.51936	1.36683e-33	1.09524e-32	XP_009402626.2 pentatricopeptide repeat-containing protein At4g02750	GO:0009451	down
TCONS_00019123	6.922	5.604	4.888	0.424	0	0	-5.08024	1.61427e-33	1.28972e-32	NP_001274718.1transcription factor ICE1-like	GO:0046983	down
TCONS_00024537	0	0	0	8.827	6.339	9.943	8.61102	2.80757e-33	2.22631e-32	XP_010523561.1 RNA polymerase sigma factor sigE, chloroplastic/mitochondrial	GO:0006355;GO:0009628	up
aa0ebda3-fad2-4021-b88a-27c4d91fc3c3	2.422	1.915	0.911	13.746	15.797	15.978	3.07888	3.28178e-33	2.59586e-32	---NA---	---NA---	up
TCONS_00063761	1.328	0.927	0.273	7.928	8.81	8.698	3.28038	3.42716e-33	2.70861e-32	PSS08307.1Universal stress protein	---NA---	up
af02f8ef-9a36-4f1e-b259-71ea0b3eba72	2.818	3.558	2.955	0	0	0	-8.45315	3.82821e-33	3.01931e-32	AFN21429.1terpene synthase	GO:0000287;GO:0005737;GO:0010333	down
TCONS_00025933	5.159	4.102	4.28	0.192	0	0	-5.73464	3.97982e-33	3.13629e-32	XP_021652568.1pentatricopeptide repeat-containing protein At5g65560-like isoform X2	---NA---	down
feec0be7-e14c-4043-bdd4-d98c35088a85	19.834	22.518	24.671	5.201	3.787	2.39	-2.46524	4.78908e-33	3.76779e-32	XP_006855327.1zinc finger protein GIS3	GO:0003676	down
0b485188-3f90-4488-82e0-6c3d1fd15556	3.72	3.407	3.37	0.909	0.881	0.527	-2.10602	5.13336e-33	4.03532e-32	---NA---	---NA---	down
TCONS_00060562	11.159	9.001	13.701	0	0	0	-8.63935	5.16867e-33	4.0614e-32	ABK22664.1unknown	---NA---	down
4316cbd9-7240-4d64-ac40-d5a5559df105	49.003	41.69	37.451	10.13	6.005	3.402	-2.60169	8.87247e-33	6.94311e-32	XP_006829779.2gibberellic acid methyltransferase 2	GO:0008168;GO:0032259	down
TCONS_00030990	0.841	0.625	0.688	4.383	4.111	3.888	2.5259	9.01051e-33	7.04824e-32	XP_009411423.1 ferric reduction oxidase 2-like	GO:0016020	up
TCONS_00044014	14.625	17.549	19.085	2.798	1.6	1.519	-3.04911	9.15548e-33	7.15871e-32	POE49987.1reticulon-like protein b5	GO:0005783;GO:0044425	down
TCONS_00044268	6.77	5.423	6.689	0	0	0	-8.40778	1.22865e-32	9.58327e-32	---NA---	---NA---	down
TCONS_00031223	12.314	12.62	12.447	1.909	2.957	3.351	-2.23049	1.26246e-32	9.83889e-32	---NA---	---NA---	down
TCONS_00043970	0.426	1.381	0.597	9.473	9.225	7.776	3.40754	1.79766e-32	1.39359e-31	XP_006841705.1NAC transcription factor 56	GO:0003677;GO:0005634;GO:0006355	up
TCONS_00025529	15.426	16.863	15.725	1.868	1.924	3.645	-2.80081	1.89824e-32	1.47096e-31	---NA---	---NA---	down
TCONS_00017821	12.73	15.321	11.435	0	0	0	-8.45196	2.21121e-32	1.70862e-31	AFN21429.1terpene synthase	GO:0000287;GO:0010333	down
TCONS_00048158	3.497	5.09	4.817	22.886	27.209	18.843	2.38354	2.30452e-32	1.77856e-31	---NA---	---NA---	up
TCONS_00032000	0	0	0	5.625	4.415	6.136	8.3937	2.72774e-32	2.10178e-31	---NA---	---NA---	up
TCONS_00011438	6.071	6.723	5.404	0.343	0.111	0.405	-4.47236	2.75092e-32	2.11879e-31	XP_010930700.1 1-aminocyclopropane-1-carboxylate oxidase	GO:0051213	down
TCONS_00003071	4.723	4.062	4.159	0.141	0.405	0.516	-3.6682	3.76329e-32	2.88454e-31	GAV66346.1SNF2_N domain-containing protein/Helicase_C domain-containing protein	GO:0000724;GO:0004386;GO:0005524;GO:0010332	down
c4b602eb-f3f6-4dad-97c8-08db5f226146	15.497	11.491	12.942	1.485	1.529	1.731	-3.07213	3.78536e-32	2.90028e-31	---NA---	---NA---	down
TCONS_00043034	5.706	5.776	5.211	0	0	0	-8.33188	4.09105e-32	3.12946e-31	---NA---	---NA---	down
TCONS_00059201	8.818	7.348	7.64	0.858	1.286	0.942	-2.9031	4.12081e-32	3.15097e-31	XP_006840145.1protein PHR1-LIKE 3	---NA---	down
TCONS_00048802	19.814	15.694	17.344	0.97	1.792	0	-3.945	4.25727e-32	3.254e-31	NP_001150571.1EF hand family protein	---NA---	down
TCONS_00054680	7.236	5.161	7.296	0.414	0.851	0.435	-3.43968	5.14936e-32	3.92014e-31	XP_016501883.1 putative UPF0481 protein At3g02645	---NA---	down
e7f2fdd5-f51b-4735-89c9-cdae367f52fc	17.645	14.434	14.602	1.949	0.911	3.088	-3.10662	5.59785e-32	4.25817e-31	XP_017413379.1 ethylene-responsive transcription factor RAP2-3-like	GO:0003677;GO:0003700;GO:0005634;GO:0006355;GO:0016021	down
4c382c4e-6395-490f-97f7-d485cd18e115	29.524	33.304	39.526	2.384	4.425	2.521	-3.34883	5.68852e-32	4.32541e-31	---NA---	---NA---	down
a138ed3a-aaac-4f9c-af9b-dce02e382904	5.372	5.02	5.768	0.485	0.901	0.425	-3.05277	7.71335e-32	5.84638e-31	OVA10470.1Cytochrome P450	GO:0016020;GO:0033075;GO:0043231;GO:0047052;GO:0047056;GO:0102632	down
ad939432-2393-4a6b-a126-37534178ff69	2.655	3.74	3.987	0	0	0	-8.57683	7.7211e-32	5.84992e-31	XP_010244535.1 protein indeterminate-domain 16-like	GO:0003676;GO:0004526;GO:0009630;GO:0090502	down
TCONS_00004271	5.138	6.391	5.434	0	0	0	-8.37259	1.11837e-31	8.40321e-31	---NA---	---NA---	down
TCONS_00032919	12.638	14.102	11.546	1.757	0.82	0	-3.64712	1.2534e-31	9.39185e-31	---NA---	---NA---	down
cd0174ce-9ebc-4263-a54d-a7ba18d9da55	9.436	9.979	9.553	0.576	0.354	0.678	-4.1791	1.31567e-31	9.85456e-31	---NA---	---NA---	down
TCONS_00026288	9.04	9.052	10.028	0	0	0	-8.31108	1.92799e-31	1.44127e-30	AAQ57147.1putative NBS-LRR protein G6229	---NA---	down
4ddc37e7-8a83-4eec-9530-4e0004d0e752	11.473	7.741	11.354	0.374	0.172	0	-5.43645	2.25264e-31	1.68132e-30	PWZ29194.1RAN GTPase-activating protein 1	GO:0043231;GO:0044444	down
TCONS_00055612	27.274	25.27	25.005	3.868	6.076	4.708	-2.36731	2.3286e-31	1.73733e-30	---NA---	---NA---	down
66134e70-f1ce-4953-a7ce-775e6f36b447	87.709	97.683	71.097	14.806	18.551	10.469	-2.4431	2.75995e-31	2.05674e-30	---NA---	---NA---	down
TCONS_00036844	0	0	0	9.807	8.02	11.492	8.34241	3.06603e-31	2.28216e-30	XP_021746029.1probable glutathione S-transferase	GO:0016740	up
1d2a379b-d0ab-4946-9d3a-d62f1ef8eeac	1.976	3.447	2.044	19.614	17.731	16.099	2.82263	3.46724e-31	2.57777e-30	XP_024526957.1uncharacterized protein LOC112345111	---NA---	up
TCONS_00059112	4.753	3.941	4.645	0.374	0.638	0.658	-3.01122	5.76934e-31	4.25609e-30	OVA07160.1Protein virilizer	GO:0005654	down
77820cb5-cebc-4723-bc1e-81d6860c4c39	2.27	1.764	3.107	16.412	19.158	15.451	2.85048	5.85803e-31	4.31984e-30	XP_010253138.1 tetratricopeptide repeat protein 5-like isoform X2	---NA---	up
5f187071-ef7e-4cbd-985c-9c83051753e5	8.25	8.638	7.539	1.99	1.995	2.147	-2.01137	7.0416e-31	5.18261e-30	---NA---	---NA---	down
TCONS_00002464	1.267	0.554	0.324	14.362	14.581	19.4	4.38992	8.982e-31	6.60054e-30	---NA---	---NA---	up
TCONS_00064713	7.459	7.661	6.173	0.818	1.59	1.438	-2.48884	1.23663e-30	9.0631e-30	XP_015891543.1polygalacturonase inhibitor 2-like	GO:0016020	down
TCONS_00025440	3.547	6.33	3.471	25.34	22.794	23.835	2.40902	1.50523e-30	1.09978e-29	XP_024517489.1germin-like protein 1-3	GO:0005576;GO:0046872	up
TCONS_00060591	2.402	1.774	1.528	13.554	12.587	16.909	2.86574	1.61951e-30	1.18146e-29	---NA---	---NA---	up
1cb82df6-17c0-44a2-9c9c-33738b216817	2.169	1.351	0.961	15.412	17.66	17.891	3.46996	2.16495e-30	1.57515e-29	---NA---	---NA---	up
TCONS_00024405	0.345	0.897	0.536	7.847	9.832	9.619	3.85048	2.65775e-30	1.93001e-29	ABP57069.1Myb-like protein P	GO:0003700;GO:0005634;GO:0006355;GO:0030154;GO:0043565;GO:0044212	up
55a60fb8-c5c3-4d4b-9d66-5a6b0b4b8b3f	10.176	11.995	14.855	2.505	0.77	0.84	-3.09377	2.76472e-30	2.00616e-29	AAK27264.1isoflavone reductase-like protein CJP-6	GO:0009807;GO:0050664;GO:0055114	down
TCONS_00044119	11.625	11.289	9.846	0	0	0	-8.27696	4.24357e-30	3.06525e-29	XP_019165020.1 germin-like protein subfamily 1 member 1	GO:0005576;GO:0046872	down
TCONS_00011686	15.486	14.767	15.715	1.212	1.408	0.537	-3.68511	5.3857e-30	3.87848e-29	---NA---	---NA---	down
TCONS_00018242	5.838	4.264	4.27	0	0	0	-8.39738	5.76334e-30	4.14886e-29	XP_019179836.1 laccase-12-like	GO:0005507;GO:0016020;GO:0046274;GO:0048046;GO:0052716;GO:0055114	down
TCONS_00024827	7.834	9.495	10.119	0	0	0	-8.29942	5.97122e-30	4.29527e-29	XP_016196390.1glucose and ribitol dehydrogenase	GO:0016491;GO:0055114	down
TCONS_00003948	0	0	0	10.322	20.495	15.046	8.42774	8.11489e-30	5.81313e-29	XP_023903811.1peptidyl-prolyl cis-trans isomerase, chloroplastic	GO:0000413;GO:0003755;GO:0009535;GO:0009570;GO:0031977;GO:0042742	up
10e77197-0fd6-4046-b5fd-e8d3f52673b1	0.639	0.706	0.971	4.424	3.858	4.273	2.42794	9.02024e-30	6.45198e-29	AAY78890.1CC-NBS-LRR resistance-like protein	---NA---	up
TCONS_00012434	2.514	3.417	3.815	0	0	0	-8.44526	9.719e-30	6.93876e-29	XP_012078717.1cytochrome P450 734A1	GO:0008152;GO:0016020;GO:0016491;GO:0046872;GO:0065008	down
TCONS_00060800	8.037	10.12	9.704	1.586	1.367	1.073	-2.73761	1.03522e-29	7.38807e-29	---NA---	---NA---	down
TCONS_00030158	5.625	4.818	5.616	0.545	1.519	0.861	-2.41345	1.07457e-29	7.66604e-29	XP_023915051.1glutamate receptor 3.4-like isoform X1	GO:0005216;GO:0006952;GO:0007154;GO:0009605;GO:0016020;GO:0023052;GO:0034220;GO:0051716	down
TCONS_00000429	12.537	12.61	9.583	0	0	0	-8.31933	1.18163e-29	8.4172e-29	AKH04265.1putative FAD/FMN-containing dehydrogenas	GO:0016491;GO:0055114;GO:0071949	down
TCONS_00001881	1.976	1.371	1.589	0.101	0.061	0	-4.6108	1.31807e-29	9.36462e-29	EOY21954.1Leucine-rich repeat protein kinase family protein	GO:0005488;GO:0016301	down
TCONS_00036972	14.686	9.687	12.609	0	0	0	-8.37026	1.33165e-29	9.44349e-29	XP_015159253.1 G-type lectin S-receptor-like serine/threonine-protein kinase At1g11330 isoform X2	GO:0004674;GO:0005524;GO:0005886;GO:0006468;GO:0016021;GO:0030246;GO:0048544	down
4c2889b7-80d1-4c04-8afb-7c41198d580d	19.905	17.74	17.688	3.636	4.223	1.995	-2.37703	1.90708e-29	1.3494e-28	XP_012845944.1 protein NIM1-INTERACTING 2-like	---NA---	down
ba782512-f260-42e5-a9bb-744351d3f0d1	7.186	6.824	5.272	0	0	0	-8.24202	2.11192e-29	1.49157e-28	OMO81634.1hypothetical protein CCACVL1_12336	---NA---	down
TCONS_00032258	12.061	15.331	18.903	0	0	0	-8.38635	2.15191e-29	1.51925e-28	XP_023907784.1osmotin-like protein	---NA---	down
a0ec1baf-ca39-4c53-96ea-a88e84f7da0e	11.463	11.168	12.426	1.828	1.134	0.709	-3.13375	5.26839e-29	3.67726e-28	AAR36911.1disease resistance gene	---NA---	down
a16cdced-a278-42a9-904e-e3fb0f722b0c	13.024	11.128	9.886	0.283	0	0	-6.3204	5.37971e-29	3.75358e-28	XP_008363846.1 histone H2B.9-like	GO:0000786;GO:0003677;GO:0005634;GO:0006334;GO:0046982	down
TCONS_00002730	5.584	6.743	6.881	0.252	0.354	0.456	-4.16958	5.72945e-29	3.9903e-28	AAV66572.1glucanase-like protein	GO:0004553;GO:0005975	down
TCONS_00065444	4.824	5.776	4.331	0.687	0.496	0.273	-3.24163	5.98906e-29	4.16654e-28	AQX43138.1NPF family transporter	GO:0016020	down
5f56a7c2-467b-44ba-9d29-f9b4e89e7a9e	0.669	0.292	0.344	20.765	10.784	18.59	5.13255	6.71964e-29	4.66968e-28	---NA---	---NA---	up
b051fd68-55e2-4b33-8d33-1039115780bc	0.101	0.171	0.101	4.828	3.625	4.141	4.94233	7.9856e-29	5.54337e-28	---NA---	---NA---	up
TCONS_00030386	12.811	10.291	14.086	1.071	0.668	2.197	-3.38641	9.63923e-29	6.67911e-28	OMO94772.1hypothetical protein CCACVL1_05829	---NA---	down
TCONS_00039210	12.568	13.628	11.951	0	0	0	-8.13635	1.0456e-28	7.23718e-28	GAV65805.1C1_3 domain-containing protein	---NA---	down
4f5bd349-0662-45fa-a0ee-2657d63434f4	12.963	12.953	12.538	2.535	2.491	3.655	-2.21186	1.09314e-28	7.56072e-28	---NA---	---NA---	down
TCONS_00001583	11.605	14.313	12.386	1.273	0.79	1.863	-3.37889	1.15162e-28	7.9594e-28	OVA20414.1Glyoxalase-like domain	GO:0016740;GO:0016829	down
TCONS_00053543	2.564	3.679	4.928	16.361	17.022	16.089	2.15306	1.32423e-28	9.13251e-28	---NA---	---NA---	up
TCONS_00049268	4.652	3.77	4.108	0	0	0	-8.13839	1.40268e-28	9.66655e-28	OVA12495.1Taurine catabolism dioxygenase TauD/TfdA	GO:0016491	down
TCONS_00060407	8.787	9.858	15.401	0	0	0	-8.35967	1.4959e-28	1.03016e-27	AAM28917.1putative TIR/NBS/LRR disease resistance protein	---NA---	down
TCONS_00043927	8.959	9.646	7.235	1.808	2.005	0.608	-2.42084	1.64327e-28	1.13001e-27	XP_015886214.1uncharacterized protein LOC107421478 isoform X1	GO:0016021	down
TCONS_00018674	11.686	11.451	12.224	2.212	1.894	1.792	-2.54756	1.84697e-28	1.2678e-27	---NA---	---NA---	down
TCONS_00044025	13.824	12.721	14.804	1.333	0.496	1.407	-3.71894	2.32255e-28	1.5908e-27	AEJ90539.1callose synthase	GO:0000148;GO:0003843;GO:0006075;GO:0016021	down
TCONS_00053916	5.595	5.362	6.749	0	0.405	0	-5.01215	2.74952e-28	1.88055e-27	PRW39229.1solute carrier family 40 member chloroplastic	GO:0003824;GO:0044238;GO:0071704	down
b4fbf0ff-475a-40ea-9cd5-18e1fdd33b8c	9.851	8.286	7.65	64.517	44.068	37.878	2.53428	2.93089e-28	2.00173e-27	---NA---	---NA---	up
TCONS_00003022	25.186	21.984	29.781	1.586	0.982	0.932	-4.31424	4.72762e-28	3.20359e-27	---NA---	---NA---	down
TCONS_00011083	12.73	11.32	13.003	3.646	2.542	2.521	-2.05409	7.28697e-28	4.90301e-27	XP_010023553.1 lysosomal amino acid transporter 1 homolog	---NA---	down
TCONS_00065472	8.25	8.084	6.719	0.869	1.408	1.144	-2.73509	7.85997e-28	5.27809e-27	---NA---	---NA---	down
9993b016-6111-4f41-9cc5-a34540075424	4.885	4.546	4.108	1	0.982	1.144	-2.14122	1.02179e-27	6.84126e-27	XP_016491929.1 pentatricopeptide repeat-containing protein At5g46580, chloroplastic-like	GO:0009507	down
c4c4509d-9ba7-4b44-9a56-ab265aae39b6	20.949	17.398	14.764	2.777	2.775	2.633	-2.67398	1.03027e-27	6.89562e-27	XP_009407401.1 NRR repressor homolog 1-like	---NA---	down
33dd97cc-dc25-48cd-a21e-01f4d0b8ba5c	5.513	6.28	7.367	1.273	1.154	1.843	-2.24341	1.29263e-27	8.62133e-27	---NA---	---NA---	down
TCONS_00048463	9.02	12.186	11.435	0	0	0	-8.13533	1.66319e-27	1.10502e-26	XP_009398739.1 serine/threonine-protein phosphatase PP1 isozyme 3	GO:0004722;GO:0005634;GO:0005737;GO:0006470;GO:0046872	down
TCONS_00055371	1.764	1.371	1.315	7.423	10.399	8.252	2.55247	1.72478e-27	1.14475e-26	PIA60986.1hypothetical protein AQUCO_00300478v1	---NA---	up
893d59a6-e673-447e-81cd-bf7fe1d30f7a	6.274	6.26	5.039	0.515	1.367	0.901	-2.63085	1.74491e-27	1.1577e-26	BAF32138.1putative 9-cis-epoxycarotenoid dioxygenase	GO:0016702;GO:0046872;GO:0055114	down
e0a570d1-11cb-4616-a798-b49986032079	20.24	15.382	12.406	1.485	1.185	1.499	-3.51985	1.85313e-27	1.22908e-26	ABK23937.1unknown	---NA---	down
TCONS_00025882	2.443	1.562	2.864	18.715	17.872	10.955	2.83819	2.0498e-27	1.35763e-26	XP_020699706.1probable WRKY transcription factor 40	GO:0003700;GO:0005634;GO:0006355;GO:0043565;GO:0044212	up
TCONS_00060441	18.426	14.162	15.907	0	0	0	-8.10158	2.10694e-27	1.39402e-26	OVA20678.1Drug/metabolite transporter	GO:0016021;GO:0022857;GO:0055085	down
39b12d9f-565a-4a9f-aae6-862d6c8e4151	22.784	28.848	26.421	5.585	4.364	5.68	-2.33419	2.73007e-27	1.7988e-26	KEH38092.1stress induced protein	---NA---	down
e6337005-df51-4c18-9495-ee1ba2bd839d	10.956	12.086	12.204	1.384	1.458	0.8	-3.18336	4.23895e-27	2.77476e-26	---NA---	---NA---	down
TCONS_00043063	1.236	0.988	0.213	7.494	6.552	5.802	2.99518	4.98362e-27	3.25662e-26	AAM28917.1putative TIR/NBS/LRR disease resistance protein	---NA---	up
TCONS_00059179	5.605	4.889	3.694	0.404	0.861	0.506	-2.94282	4.98599e-27	3.25705e-26	XP_024192545.1disease resistance protein TAO1-like isoform X3	---NA---	down
TCONS_00012502	0	0	0	13.342	13.144	13.537	8.03528	5.00198e-27	3.26637e-26	ABK21308.1unknown	GO:0009535;GO:0009570	up
TCONS_00004348	15.385	14.454	15.189	3.909	2.309	4.06	-2.17603	7.48662e-27	4.86554e-26	OTG30472.1putative DNA glycosylase superfamily protein	GO:0006284;GO:0008725	down
1384d85b-96ac-4261-bef7-99b524ec2a28	0.649	0.847	1.336	18.038	14.541	12.586	3.99308	8.16072e-27	5.29641e-26	AQK40503.1EF hand family protein	---NA---	up
TCONS_00002673	14.463	16.319	15.664	4.333	3.099	4.091	-2.02777	8.64328e-27	5.60196e-26	BAD93484.1pollen major allergen No.121 isoform 1	GO:0004553;GO:0005618;GO:0010411;GO:0016762;GO:0042546;GO:0048046;GO:0071555	down
70ef3569-6efb-405f-aaca-c62c3d7f2088	13.672	13.88	10.929	4.07	2.734	1.985	-2.06987	8.87851e-27	5.75247e-26	XP_002518528.1probable xyloglucan endotransglucosylase/hydrolase protein 8	GO:0004553;GO:0005618;GO:0010411;GO:0016762;GO:0042546;GO:0048046;GO:0071555	down
TCONS_00010045	5.554	5.877	5.899	0	0	0	-8.00868	1.13122e-26	7.30442e-26	XP_003631824.1 ankyrin repeat-containing protein At5g02620	---NA---	down
7df28304-7b70-41dc-8a15-d07a24fccd93	14.534	14.192	16.251	2.939	3.585	3.23	-2.18486	1.40299e-26	9.02564e-26	---NA---	---NA---	down
TCONS_00032697	5.402	4.153	4.159	0.727	0.608	0.577	-2.81336	1.58716e-26	1.02001e-25	XP_018829976.1 probable LRR receptor-like serine/threonine-protein kinase At1g56140 isoform X3	GO:0003824;GO:0008152	down
e852bee3-176e-4c77-be3e-901df45f9e2f	2.361	2.056	2.004	9.14	12.009	9.194	2.22249	2.23137e-26	1.42585e-25	XP_021289541.1putative receptor protein kinase ZmPK1	GO:0005488;GO:0009987;GO:0016301	up
TCONS_00002472	6.324	6.149	9.32	0	0	0	-8.22682	2.25662e-26	1.4415e-25	---NA---	---NA---	down
TCONS_00030972	7.601	8.034	7.751	1.131	1.053	0.749	-2.91336	3.12206e-26	1.98767e-25	XP_003532532.1 protein DETOXIFICATION 16-like	GO:0006855;GO:0015297;GO:0016021;GO:0042908;GO:0042910	down
TCONS_00047921	14.068	11.622	11.141	2.676	2.734	2.815	-2.16168	3.20093e-26	2.03652e-25	XP_010107615.2K(+) efflux antiporter 2, chloroplastic	GO:0009507;GO:0015386;GO:0016021;GO:0071805;GO:0098656;GO:1902600	down
TCONS_00055360	8.301	7.056	6.81	0	0	0	-8.02251	3.58175e-26	2.27653e-25	---NA---	---NA---	down
TCONS_00012286	7.551	6.078	6.395	0	0	0	-8.0098	4.60643e-26	2.92098e-25	XP_019706703.1 F-box protein PP2-B10-like	---NA---	down
21ffac39-5bac-4c9e-aad7-0a885c45dcc4	7.044	11.914	7.175	0	0	0	-8.20937	5.71018e-26	3.60887e-25	AAC05146.1germin-like protein	GO:0005576;GO:0046872	down
TCONS_00002917	1.145	1.169	0.982	8.746	5.954	7.493	2.72379	6.59562e-26	4.15607e-25	XP_020701372.1pheophytinase, chloroplastic isoform X1	GO:0009534;GO:0009941;GO:0015994;GO:0047746	up
7636be9e-406c-4152-9b56-954a0f6723d8	6.101	6.108	5.738	0	0	0	-7.96767	8.35024e-26	5.24091e-25	---NA---	---NA---	down
6a6235e6-7930-4147-b859-3acf0e866e11	6.203	6.764	6.335	0	0	0	-7.96747	9.3234e-26	5.84399e-25	XP_006853946.112-oxophytodienoate reductase 7	GO:0010181;GO:0016491;GO:0055114	down
50b88659-f51b-45e5-8225-e2a22132a8ca	0.294	0.615	0.364	3.686	4.01	2.734	3.02462	1.08917e-25	6.81358e-25	ABA95820.1retrotransposon protein, putative, unclassified	GO:0003824	up
TCONS_00048419	5.929	4.213	4.695	0	0	0	-8.06421	1.19217e-25	7.45056e-25	GAQ86634.1coproporphyrinogen III oxidase	GO:0004109;GO:0005737;GO:0006782;GO:0055114	down
TCONS_00036843	4.561	4.213	5.272	0	0	0	-7.98321	1.58191e-25	9.83792e-25	XP_002532823.1probable glutathione S-transferase	GO:0004364;GO:0005737;GO:0006749;GO:0016829	down
TCONS_00032173	7.946	7.358	6.861	0.858	0.638	0	-3.60847	1.91641e-25	1.18678e-24	XP_023876253.1uncharacterized CDP-alcohol phosphatidyltransferase class-I family protein C22A12.08c-like isoform X2	GO:0005739;GO:0046474	down
20084183-259d-458a-a6ef-64648fe50f2d	20.361	22.206	20.471	0	0	0	-7.95343	1.92206e-25	1.18989e-24	---NA---	---NA---	down
TCONS_00049631	3.507	3.84	4.129	0.111	0.203	0	-4.83913	1.94943e-25	1.20566e-24	XP_008790505.1 serine/threonine-protein kinase haspin isoform X2	GO:0035184;GO:0035405;GO:0044424	down
TCONS_00032866	0.152	0.393	0.152	4.818	7.169	9.032	4.69659	2.03584e-25	1.25828e-24	ABK27104.1unknown	---NA---	up
d2fee259-db88-4b91-8dcc-b0cad6dfbd8b	0.568	0.121	0	4.504	6.288	8.971	4.68889	2.03584e-25	1.25828e-24	XP_002991773.2bidirectional sugar transporter SWEET4	GO:0005886;GO:0008643;GO:0016021	up
TCONS_00047981	8.868	6.28	8.156	1.151	0.952	0.446	-3.05918	2.57349e-25	1.58418e-24	PRQ30440.1putative EF-Hand 1, calcium-binding protein	---NA---	down
01e604f6-2659-47f5-b7c3-ded7808e96fa	6.841	6.895	8.277	1.576	1.61	2.379	-2.04767	3.30488e-25	2.02751e-24	XP_011088026.1protein trichome birefringence-like 13 isoform X1	GO:0005794;GO:0016021	down
4ec9a3c9-ac98-4463-84a4-09010cc7ad36	0.162	0	0.334	4.979	6.389	5.731	5.01544	3.62626e-25	2.21825e-24	---NA---	---NA---	up
fad08a33-ac44-4de6-ae04-3b87be349eeb	6.446	5.312	6.092	0	0	0	-7.95532	3.78466e-25	2.31292e-24	ABK27128.1unknown	---NA---	down
78e04e7d-fe3e-40a0-8f52-4c53e95a1aa4	0.345	0.837	0.445	4.636	4.304	5.528	3.05012	4.02342e-25	2.45725e-24	XP_024028448.1protein DMR6-LIKE OXYGENASE 2-like	GO:0051213	up
cf51d253-ba11-4906-a518-41dda96c39e8	13.591	12.922	14.653	3.01	1.6	2.268	-2.56818	4.51757e-25	2.75728e-24	XP_020260316.160S acidic ribosomal protein P2A-like	GO:0003735;GO:0005840;GO:0006414;GO:0016020	down
TCONS_00042927	2.108	1.401	2.479	7.908	8.546	9.568	2.10971	4.87338e-25	2.97254e-24	XP_018811062.1 beta-glucosidase 40-like isoform X1	GO:0004553;GO:0005975	up
cc43d3b9-8ebb-4370-a381-047d3befd6d7	24	21.853	19.823	4.868	4.526	7.776	-2.0162	6.96422e-25	4.2195e-24	ABK26771.1unknown	---NA---	down
TCONS_00064803	11.311	9.102	6.749	0.192	0.344	0.658	-4.58018	7.12502e-25	4.31418e-24	XP_016667465.1 ethylene-responsive transcription factor ERF054-like	---NA---	down
TCONS_00060053	8.392	6.995	7.225	1.737	0.496	0.233	-3.03425	8.50477e-25	5.14145e-24	XP_024523228.1ABC transporter G family member 35	GO:0000166;GO:0016020	down
TCONS_00049369	11.838	12.872	14.713	2.757	3.038	2.116	-2.2538	1.05172e-24	6.33996e-24	XP_020211053.1heavy metal-associated isoprenylated plant protein 39-like isoform X1	GO:0030001;GO:0046872	down
TCONS_00037066	8.25	7.207	7.832	1	1.489	2.46	-2.34583	1.39564e-24	8.38395e-24	XP_017629523.1 epoxide hydrolase 4-like	GO:0016740;GO:0016787	down
TCONS_00032740	5.26	5.927	4.463	0.929	0.921	1.002	-2.47295	1.85375e-24	1.10927e-23	XP_007209882.1protein NUCLEAR FUSION DEFECTIVE 4	---NA---	down
TCONS_00064973	3.263	3.498	2.854	18.846	15.037	19.137	2.43055	2.28811e-24	1.36634e-23	XP_010261604.1 ATPase family AAA domain-containing protein 3-B	GO:0005524;GO:0005739;GO:0007005;GO:0008270	up
TCONS_00011173	13.784	17.66	11.161	1.252	1.357	1.833	-3.29883	2.38785e-24	1.42501e-23	XP_021819167.1embryo-specific protein ATS3A-like	---NA---	down
TCONS_00032178	6.628	6.542	6.992	1.434	2.116	1.185	-2.0196	3.09699e-24	1.84358e-23	XP_006828583.2pumilio homolog 23	---NA---	down
TCONS_00011202	0.527	0.615	0.911	4.414	5.721	4.698	2.85464	3.8953e-24	2.31015e-23	AAQ57135.1putative NBS-LRR protein G8106	---NA---	up
TCONS_00002473	2.625	2.711	3.167	0.808	0.446	0.456	-2.2709	4.15729e-24	2.46016e-23	XP_024395827.1disease resistance protein TAO1-like	---NA---	down
TCONS_00042751	2.534	3.951	3.805	0.061	0.324	0.415	-3.77297	4.35043e-24	2.57365e-23	XP_002283298.2 callose synthase 3	GO:0000148;GO:0003843;GO:0006075;GO:0016021	down
TCONS_00065230	5.949	6.602	8.915	0.808	0.111	1.013	-3.61353	6.14371e-24	3.62104e-23	XP_006836747.1peroxidase 31	GO:0004601;GO:0005576;GO:0006979;GO:0020037;GO:0042744;GO:0046872;GO:0055114;GO:0098869	down
TCONS_00037581	4.916	4.536	4.169	0	0	0	-7.88239	6.71407e-24	3.9511e-23	---NA---	---NA---	down
1df146f1-69ab-45be-898f-7bf1cc3e1dcd	5.422	5.443	4.867	0.677	1.499	1.296	-2.19624	7.18167e-24	4.22106e-23	---NA---	---NA---	down
TCONS_00043966	0.375	0.323	0.324	2.606	2.734	2.481	2.91912	7.90051e-24	4.63641e-23	XP_021283925.1 putative wall-associated receptor kinase-like 16	GO:0005488;GO:0016301	up
7b05ab03-8144-428d-aa76-0734d41c91da	5.321	10.12	11.526	44.065	36.2	50.92	2.26381	8.59455e-24	5.0375e-23	---NA---	---NA---	up
5383208c-33a6-460a-90de-ddef349a8694	4.824	6.209	4.28	0	0	0	-7.98973	8.66648e-24	5.0781e-23	---NA---	---NA---	down
TCONS_00036929	7.236	7.792	7.235	0	0	0	-7.85241	9.04165e-24	5.2963e-23	XP_010254802.1 protein RADIALIS-like 3	GO:0003677;GO:0005634	down
6611396d-2644-4ed4-9db1-a914b9e74dbb	6.294	3.367	3.957	0	0	0	-8.04179	1.03474e-23	6.05556e-23	PON89582.1Serine/threonine protein kinase	GO:0005488;GO:0016301	down
TCONS_00025374	0	0	0	13.392	13.64	10.662	7.89191	1.12571e-23	6.58596e-23	---NA---	---NA---	up
13f31cdd-3e16-4274-bc74-1ac1fb664bdd	84.902	73.159	76.329	9.696	21.984	9.528	-2.35204	1.30991e-23	7.65421e-23	---NA---	---NA---	down
TCONS_00010053	7.794	9.546	9.067	1.586	0.982	0.314	-3.0256	1.77514e-23	1.03221e-22	XP_021276400.1ankyrin repeat-containing protein ITN1-like	---NA---	down
TCONS_00019419	3.892	3.397	3.167	0.192	0	0.172	-4.84961	1.79933e-23	1.04595e-22	---NA---	---NA---	down
TCONS_00054310	0.294	0.635	0.455	5.131	8.536	7.918	3.87231	1.98054e-23	1.14884e-22	---NA---	---NA---	up
TCONS_00019150	2.483	2.863	2.742	0	0	0	-7.83729	2.2921e-23	1.32754e-22	XP_016687616.1 cytokinin dehydrogenase 5-like isoform X1	GO:0008152;GO:0016020;GO:0016491;GO:0050660	down
TCONS_00036903	0.304	0.222	0.364	1.889	3.757	3.594	3.34265	2.35851e-23	1.36475e-22	OVA18798.1Male sterility	GO:0006725;GO:0016620;GO:0044238;GO:1901360	up
TCONS_00064949	4.966	5.877	5.485	0	0	0	-7.85209	2.5863e-23	1.49384e-22	---NA---	---NA---	down
TCONS_00002246	10.652	7.882	5.505	0	0	0	-8.02092	2.71011e-23	1.56299e-22	XP_010263123.1 immune-associated nucleotide-binding protein 8-like isoform X2	---NA---	down
TCONS_00003866	11.513	16.743	17.962	0.959	0.891	2.946	-3.45564	3.69116e-23	2.1144e-22	GAV58500.1LRAT domain-containing protein	---NA---	down
TCONS_00001399	8.655	7.812	6.355	0.778	1.013	0.547	-3.17827	3.87989e-23	2.21949e-22	XP_009410536.1 peroxidase 4	GO:0004601;GO:0005576;GO:0006979;GO:0020037;GO:0042744;GO:0046872;GO:0055114;GO:0098869	down
86572199-8004-40b2-aea4-19ba8c6f5de1	6.638	4.979	5.343	0.333	0.719	0.78	-3.23925	4.94516e-23	2.81536e-22	PSS26980.1ATP-dependent tryptophan/phenylalanine/tyrosine adenylase	---NA---	down
TCONS_00030693	6.182	4.556	5.454	1.101	0.8	0.962	-2.49235	5.51041e-23	3.13062e-22	XP_008376676.1PREDICTED: LOW QUALITY PROTEIN: uncharacterized protein LOC103439835	---NA---	down
TCONS_00043372	4.074	5.221	3.41	0	0	0	-7.97498	5.88547e-23	3.33872e-22	XP_010650925.1 cell division control protein 6 homolog B	GO:0003688;GO:0005524;GO:0005634;GO:0006270;GO:0033314;GO:0051301	down
5571bbf0-bf87-4f26-9bd4-743076de6dff	4.855	4.899	3.886	21.886	23.654	16.038	2.23996	5.96228e-23	3.38028e-22	---NA---	---NA---	up
TCONS_00012670	6.304	5.967	4.594	1.313	0.759	0.719	-2.54698	7.5343e-23	4.25003e-22	---NA---	---NA---	down
TCONS_00002243	1.834	1.986	1.002	8.07	7.068	7.483	2.19606	8.4622e-23	4.76077e-22	XP_006433827.1O-fucosyltransferase 31 isoform X3	GO:0006004;GO:0016021;GO:0016757	up
e3d3238b-b91e-4fb7-9bbf-c5ab283be116	5.078	5.846	5.677	0.576	1.073	0.405	-2.88643	8.64718e-23	4.8634e-22	---NA---	---NA---	down
TCONS_00010158	14.828	13.285	9.927	1.909	1.185	1.499	-3.03131	8.68574e-23	4.88221e-22	XP_002993509.1probable xyloglucan endotransglucosylase/hydrolase protein B	GO:0004553;GO:0005618;GO:0010411;GO:0016020;GO:0016762;GO:0042546;GO:0048046;GO:0071555	down
babf815c-21ce-4ba0-b2e6-19c756b26433	6.993	6.32	8.763	1.081	1.256	2.045	-2.41667	9.55485e-23	5.36124e-22	---NA---	---NA---	down
5a678060-b5d8-4f00-bd58-18aef61c27aa	8.118	7.782	6.082	0.848	0.942	0	-3.34981	1.42977e-22	7.97546e-22	---NA---	---NA---	down
TCONS_00030681	2.179	1.895	2.631	14.907	19.513	18.843	2.98071	1.70258e-22	9.46953e-22	---NA---	---NA---	up
TCONS_00031294	9.334	12.58	10.797	3.09	1.954	3.098	-2.04796	1.81864e-22	1.01003e-21	PIN15202.1RNA helicase	GO:0000460;GO:0003723;GO:0003724;GO:0005524;GO:0005829;GO:0006397;GO:0006401;GO:0010093;GO:0016021;GO:0016607;GO:0060149	down
TCONS_00031254	1.449	0.847	1.498	10.988	11.159	9.892	3.0979	1.86602e-22	1.03574e-21	---NA---	---NA---	up
TCONS_00012169	3.294	3.931	4.665	0.242	0.284	0.678	-3.416	2.10648e-22	1.16683e-21	AOG18230.1diterpene synthase	GO:0000287;GO:0010333;GO:0016102	down
TCONS_00010208	8.747	9.263	9.37	0	0	0	-7.776	2.20098e-22	1.21811e-21	ACU30051.1branched-chain amino acid aminotransferase	GO:0005829;GO:0009082;GO:0009570;GO:0052654;GO:0052655;GO:0052656	down
a788301e-d680-4537-93f5-954ce2ca6f64	3.304	3.407	3.653	0	0	0	-7.77635	2.3982e-22	1.32611e-21	AFR44628.1class III secretory peroxidase	GO:0004601;GO:0005576;GO:0006979;GO:0020037;GO:0042744;GO:0046872;GO:0055114;GO:0098869	down
TCONS_00060855	3.091	2.984	3.299	0	0	0	-7.77664	2.40713e-22	1.33066e-21	---NA---	---NA---	down
cf0cb897-63cb-4930-9a3f-763b4387d504	5.149	3.74	1.781	31.905	48.503	39.164	3.48444	2.74018e-22	1.51258e-21	---NA---	---NA---	up
662ab537-6266-4504-9d35-4602d55213f3	5.372	6.683	6.669	1.353	1.337	1.306	-2.23749	2.77309e-22	1.52986e-21	---NA---	---NA---	down
TCONS_00065304	75.162	52.768	45.263	7.151	7.149	16.494	-2.59316	2.87054e-22	1.5827e-21	ADQ37306.1putative flavoprotein-containing polyamine oxidase	GO:0016491;GO:0055114	down
3ca8c531-2494-4be0-97ef-3b1d4bea2d5a	21.578	16.611	14.116	1	1.863	1.772	-3.47159	3.34101e-22	1.83891e-21	---NA---	---NA---	down
16ac6cea-9a92-49d9-8cf8-f9b4db1c9b47	4.966	5.564	4.604	0.798	0.739	1.083	-2.59	4.22009e-22	2.3134e-21	XP_002980884.2GDSL esterase/lipase 6	GO:0016788	down
TCONS_00037720	6.111	6.249	5.899	1.121	1.61	0.891	-2.25652	4.92254e-22	2.68996e-21	XP_020109737.1glutamate receptor 3.4-like isoform X3	GO:0016020	down
TCONS_00042468	3.061	3.256	3.845	0	0.101	0.182	-5.23984	5.78714e-22	3.15249e-21	XP_002282161.2 3beta-hydroxysteroid-dehydrogenase/decarboxylase	GO:0003854;GO:0005789;GO:0006694;GO:0016021;GO:0055114	down
TCONS_00004183	0	0	0	4.999	3.483	5.761	7.8769	7.83592e-22	4.25394e-21	OVA02732.1Protein phosphatase 2C (PP2C)-like domain	GO:0004724;GO:0043169	up
fcf4c4fe-1451-4f74-853a-bf71552e76c3	1.044	0.917	0.536	8.857	11.564	10.712	3.57819	8.00951e-22	4.34447e-21	XP_006847170.1probable receptor-like protein kinase At1g11050	GO:0004672;GO:0005524;GO:0006468;GO:0016021	up
a2bbaf26-5db4-4dfb-8440-a32633a02957	2.402	2.026	2.388	0.273	0.334	0.395	-2.79006	8.04328e-22	4.36155e-21	XP_024367421.1pentatricopeptide repeat-containing protein At3g24000, mitochondrial-like isoform X3	---NA---	down
TCONS_00024494	0	0	0	3.242	3.645	4.982	7.81486	8.18448e-22	4.43685e-21	XP_024358927.1histone H1-like	GO:0000786;GO:0003690;GO:0005634;GO:0006334;GO:0016584;GO:0030261;GO:0031492;GO:0031936;GO:0045910	up
TCONS_00050010	2.666	3.316	2.742	0.101	0	0	-5.85002	1.05415e-21	5.69677e-21	XP_020517239.1protein DETOXIFICATION 46, chloroplastic isoform X3	GO:0015297;GO:0016021;GO:0042908;GO:0042910;GO:0055085	down
TCONS_00019452	2.057	1.542	3.349	17.705	13.275	18.59	2.82436	1.05564e-21	5.7032e-21	---NA---	---NA---	up
TCONS_00032517	4.53	5.342	4.736	0.848	1.458	0.122	-2.38842	1.06792e-21	5.7679e-21	XP_024378473.1protein DETOXIFICATION 54-like	GO:0006855;GO:0015297;GO:0016021;GO:0042908;GO:0042910	down
TCONS_00009890	1.409	1.119	1.194	8.06	6.734	6.713	2.52957	1.20029e-21	6.47004e-21	XP_008781612.1 1-aminocyclopropane-1-carboxylate oxidase	---NA---	up
3ab9143c-c650-4f49-8627-fae1fa054ac2	3.78	4.153	2.955	0.414	0.061	0.729	-3.37622	1.33215e-21	7.16861e-21	---NA---	---NA---	down
TCONS_00003104	3.882	4.284	5.808	0.626	0.729	0.415	-2.89464	1.53571e-21	8.24773e-21	XP_019701648.1 pentatricopeptide repeat-containing protein At4g21065-like	GO:0008270;GO:0009451	down
TCONS_00003993	8.311	5.635	6.911	0	0	0	-7.8109	1.78436e-21	9.5616e-21	AQX43156.1NPF family transporter	GO:0006810;GO:0016020	down
TCONS_00011447	13.926	13.164	11.748	2.464	1.833	2.167	-2.57679	1.88928e-21	1.01124e-20	---NA---	---NA---	down
TCONS_00049976	4.105	7.449	6.8	0	0	0	-7.89212	2.21129e-21	1.17929e-20	XP_010938009.1 expansin-A2	GO:0005576;GO:0005618;GO:0009664;GO:0016021	down
c0d5b65b-da0a-4be3-827f-6a8e5d2ab26c	15.142	9.042	13.62	0	0	0	-7.87533	2.21129e-21	1.17929e-20	---NA---	---NA---	down
TCONS_00026413	5.503	5.332	6.314	0	0	0	-7.71246	2.34534e-21	1.25008e-20	XP_021636538.1peroxidase 9	GO:0005488;GO:0008152;GO:0009987;GO:0016020;GO:0016491;GO:0050896	down
TCONS_00055415	3.608	4.032	5.211	0	0	0	-7.7936	2.35905e-21	1.25704e-20	XP_018630616.1 helicase and polymerase-containing protein TEBICHI isoform X7	GO:0003677;GO:0003887;GO:0004386;GO:0005524;GO:0006261;GO:0071897	down
TCONS_00000797	10.388	8.134	15.412	0.283	0.79	0.496	-4.29881	2.87405e-21	1.52761e-20	AKH04265.1putative FAD/FMN-containing dehydrogenas	GO:0016491;GO:0050660	down
TCONS_00060091	1.764	2.52	1.953	0	0	0	-7.80316	2.90267e-21	1.54154e-20	XP_020098459.1protein PLASTID MOVEMENT IMPAIRED 1-RELATED 1	---NA---	down
TCONS_00038325	9.172	9.193	9.836	0	0	0	-7.69523	2.91398e-21	1.54668e-20	AAY78890.1CC-NBS-LRR resistance-like protein	GO:0043531	down
TCONS_00002661	8.26	7.076	6.082	0.626	1.316	0.273	-3.0806	3.19433e-21	1.69313e-20	XP_002986497.1annexin A4 isoform X2	---NA---	down
TCONS_00048947	1.986	4.516	2.732	13.695	14.045	10.662	2.0475	3.23595e-21	1.71471e-20	XP_023767239.1protein TIFY 6A-like isoform X1	---NA---	up
TCONS_00011646	7.429	6.401	8.996	1.677	2.076	1.144	-2.13813	3.4276e-21	1.81475e-20	XP_006836662.1uncharacterized protein LOC18427550	---NA---	down
4e130e6e-8a28-4326-a926-72cd5b166009	2.291	2.187	2.742	0	0	0	-7.71306	3.71403e-21	1.96095e-20	XP_021887274.1pentatricopeptide repeat-containing protein At1g32415, mitochondrial	GO:0009987	down
TCONS_00039090	5.787	6.713	5.889	0.495	1.023	1.924	-2.57628	3.71878e-21	1.96292e-20	AQX43149.1NPF family transporter	GO:0016020;GO:0055085;GO:1904680	down
fd713f3d-62b8-4d02-a883-2a4348f59c32	0	0	0	9.898	11.483	10.895	7.70177	4.1616e-21	2.19241e-20	---NA---	---NA---	up
TCONS_00043147	0	0	0	6.938	6.906	5.235	7.71756	4.184e-21	2.20238e-20	ABK22392.1unknown	---NA---	up
b5320183-fa1d-4f40-bc41-e266aded0cb4	42.861	24.151	27.848	0	1.711	0	-5.23503	4.38999e-21	2.31017e-20	---NA---	---NA---	down
4d654ea5-bde9-4abe-8287-c224db47665e	8.635	6.693	5.96	36.682	33.122	26.589	2.22596	4.58174e-21	2.40841e-20	---NA---	---NA---	up
TCONS_00019310	2.301	1.935	1.366	7.656	8.081	13.092	2.30386	4.65818e-21	2.44725e-20	XP_020114099.1hydroxyproline O-galactosyltransferase GALT3 isoform X1	GO:0000139;GO:0006486;GO:0008378;GO:0016021;GO:0030246	up
TCONS_00063924	2.848	3.73	2.125	16.159	12.354	11.229	2.18652	5.2661e-21	2.76358e-20	XP_006849436.1purple acid phosphatase 4	GO:0003993;GO:0016020;GO:0016311;GO:0046872	up
TCONS_00003887	2.159	2.016	1.913	0	0	0	-7.67815	6.29854e-21	3.29541e-20	EXC25031.1Cytokinin dehydrogenase 5	GO:0009690;GO:0016021;GO:0019139;GO:0055114;GO:0071949	down
74500bbb-5ff4-4623-b0c3-615808bcd4d4	4.155	1.149	2.631	14.655	13.184	16.727	2.47427	7.13173e-21	3.72315e-20	---NA---	---NA---	up
26acf73d-d6aa-4402-82b8-391d4dc0c90f	1.622	2.339	3.238	13.978	11.23	14.995	2.46233	8.14195e-21	4.24009e-20	OWM80273.1hypothetical protein CDL15_Pgr019553	---NA---	up
81b6ab96-6c9a-4826-8bf3-ed5de41b453a	8.453	9.959	10.514	2	2.258	2.258	-2.15088	9.09998e-21	4.73383e-20	XP_006850239.1cytochrome b561 and DOMON domain-containing protein At3g25290	---NA---	down
TCONS_00017897	10.013	9.163	10.079	1.303	2.299	3.655	-2.1242	9.11133e-21	4.73844e-20	XP_019704037.1 putative disease resistance protein At3g14460 isoform X1	---NA---	down
TCONS_00011499	1.865	1.623	1.245	0	0	0	-7.7589	9.36244e-21	4.86372e-20	---NA---	---NA---	down
99d664ac-4de2-487d-8a6c-f2cdcad4723f	3.041	3.004	2.095	12.675	11.969	11.705	2.1502	9.57803e-21	4.97436e-20	---NA---	---NA---	up
TCONS_00012070	0.476	0.837	0	6.989	5.903	5.083	3.66094	9.77392e-21	5.07333e-20	XP_009358688.2 oligopeptide transporter 7-like	GO:0005887;GO:0035672;GO:0035673	up
TCONS_00004711	0	0	0	11.736	14.399	8.12	7.82092	1.03511e-20	5.36269e-20	ABK26920.1unknown	---NA---	up
TCONS_00003542	5.888	6.129	6.324	0	0	0	-7.6612	1.05277e-20	5.45273e-20	XP_024965709.136.4 kDa proline-rich protein-like	GO:0009507	down
TCONS_00010371	3.76	3.78	4.169	0	0	0	-7.66159	1.1852e-20	6.12529e-20	OVA14952.1tRNA/rRNA methyltransferase	GO:0008152;GO:0016787	down
TCONS_00065388	5.068	5.262	5.576	1.303	0.608	1.306	-2.36484	1.3466e-20	6.94251e-20	OVA06523.1Pyridine nucleotide-disulfide oxidoreductase	GO:0004499;GO:0016021;GO:0050660;GO:0050661;GO:0055114	down
19cf0ab4-520a-4921-9c7b-11fdbdc71c46	2.23	2.359	1.629	7.706	7.655	10.945	2.00037	1.35112e-20	6.96203e-20	AAM28908.1putative TIR/NBS/LRR disease resistance protein	---NA---	up
TCONS_00044453	6.527	6.834	7.822	0	0	0	-7.66171	1.58769e-20	8.16118e-20	XP_022750899.1NAD-dependent protein deacylase SRT2 isoform X5	GO:0005759;GO:0006471;GO:0006476;GO:0008270;GO:0016740;GO:0034979;GO:0070403	down
TCONS_00065619	3.253	2.419	3.349	0.101	0.091	0	-5.06378	1.73959e-20	8.92994e-20	XP_020530920.1kinesin-like protein KIN-7L isoform X1	GO:0003777;GO:0005524;GO:0005871;GO:0005874;GO:0007018;GO:0008017;GO:0016887	down
TCONS_00048830	4.125	3.427	5.06	0.525	0.385	0	-3.51337	2.09973e-20	1.07439e-19	XP_006827931.2protein DETOXIFICATION 27 isoform X1	GO:0006810;GO:0016020;GO:0022857	down
TCONS_00000780	29.382	22.216	29.538	0	0	0	-7.68089	2.48794e-20	1.26962e-19	---NA---	---NA---	down
TCONS_00004027	1.733	3.478	1.963	11.766	13.154	9.69	2.26495	2.51496e-20	1.28307e-19	XP_023912984.1protein ACTIVITY OF BC1 COMPLEX KINASE 7, chloroplastic-like	GO:0004672;GO:0006468;GO:0016021;GO:0046467;GO:0055072;GO:1901031	up
TCONS_00043463	10.784	12.67	20.896	0	0	0	-7.79748	2.68183e-20	1.3671e-19	---NA---	---NA---	down
TCONS_00048640	18.567	10.181	18.71	0	0	0	-7.78564	2.68183e-20	1.3671e-19	XP_006422530.1universal stress protein PHOS34	---NA---	down
TCONS_00011629	1.49	0.554	0.435	10.817	9.417	6.733	3.45978	2.87724e-20	1.46476e-19	---NA---	---NA---	up
TCONS_00024435	2.899	5.383	4.877	19.109	21.649	22.883	2.24629	2.92218e-20	1.48684e-19	---NA---	---NA---	up
TCONS_00012088	6.963	10.493	9.492	0	0	0	-7.74098	3.00011e-20	1.52486e-19	---NA---	---NA---	down
TCONS_00011227	0.162	0.282	0.334	5.585	4.86	4.901	4.17833	3.42043e-20	1.73249e-19	XP_020524516.1cellulose synthase-like protein H1 isoform X3	GO:0016021;GO:0016760;GO:0030244	up
bed511b1-e07d-489a-aa89-01ca46d63846	6.578	6.995	5.424	1.262	0.648	0.496	-2.88728	3.42403e-20	1.73385e-19	XP_008450828.1 ribosomal RNA processing protein 1 homolog	---NA---	down
TCONS_00048475	0	0	0	15.17	11.655	12.92	7.65998	3.47049e-20	1.75645e-19	XP_019708698.1 myb-like protein L isoform X2	GO:0003677	up
TCONS_00059919	1.064	0.937	0.739	6.433	8.263	8.971	3.05155	3.50534e-20	1.77361e-19	XP_013468010.1purple acid phosphatase 22	GO:0003993;GO:0016311;GO:0046872	up
TCONS_00025400	3.061	3.447	2.287	0.374	0.294	0.557	-2.93948	3.69022e-20	1.86567e-19	XP_009396449.1 leucine-rich repeat receptor-like serine/threonine-protein kinase BAM1	GO:0000166;GO:0004672;GO:0016020;GO:0016310	down
TCONS_00024301	14.321	13.043	9.644	2.202	2.045	0	-2.88589	3.69781e-20	1.86852e-19	XP_009408906.1 putative leucine-rich repeat receptor-like protein kinase At2g19210	---NA---	down
TCONS_00024349	5.23	4.566	5.394	1.475	1.083	0.952	-2.06579	4.2019e-20	2.11874e-19	BAV53287.1non-phototropic hypocotyl 3-like protein	---NA---	down
TCONS_00004125	1.784	1.169	0	16.887	15.675	11.573	3.85796	4.22194e-20	2.12772e-19	KHN08672.1Putative pectinesterase/pectinesterase inhibitor 40	GO:0005576;GO:0005618;GO:0016021;GO:0030599;GO:0042545;GO:0043086;GO:0045330;GO:0045490;GO:0046910	up
TCONS_00011261	1.348	1.552	1.781	10.271	9.012	6.257	2.48801	4.29931e-20	2.16614e-19	XP_024310588.1carboxyl-terminal-processing peptidase 2, chloroplastic isoform X4	GO:0005739;GO:0006508;GO:0008236;GO:0016021;GO:0031977	up
TCONS_00042841	5.402	4.586	2.864	0	0	0	-7.78851	4.43709e-20	2.23192e-19	XP_002264995.1 probable xyloglucan endotransglucosylase/hydrolase protein 8	GO:0004553;GO:0005618;GO:0010411;GO:0016762;GO:0042546;GO:0048046;GO:0071555	down
TCONS_00042554	1.916	1.472	1.376	0	0	0	-7.67894	4.58936e-20	2.3074e-19	OVA00145.1Cytochrome P450	GO:0004497;GO:0005506;GO:0016021;GO:0016125;GO:0016705;GO:0020037;GO:0055114	down
463ac63c-c059-4bef-a6f5-2833dc818930	10.277	13.215	13.216	2.303	3.382	1.013	-2.31218	4.91794e-20	2.46803e-19	XP_010065337.1 TMV resistance protein N-like	---NA---	down
9651ef2c-6591-412f-b874-591139253950	8.929	6.794	7.448	0	0	0	-7.64546	6.23793e-20	3.11897e-19	XP_008796972.1 pathogenesis-related protein PRB1-3-like	GO:0005615	down
TCONS_00011101	5.422	6.199	4.058	0	0	0	-7.72325	6.50531e-20	3.25009e-19	PKU86488.1inositol hexakisphosphate/diphosphoinositol-pentakisphosphate kinase	GO:0000829;GO:0000832;GO:0005524;GO:0005829;GO:0006020;GO:0016310;GO:0032958;GO:0033857;GO:0046872;GO:0052723;GO:0052724;GO:0102092	down
d40c87e4-7dbc-4b88-8732-826e3dbcf2eb	5.686	10.392	8.955	0.283	0	0	-5.86136	6.54303e-20	3.26723e-19	XP_002276089.1 21 kDa protein	GO:0004857;GO:0043086	down
c2eafaf0-0609-413c-a8d0-606e1f41058e	1.875	3.115	4.452	11.958	14.804	15.4	2.14309	7.18355e-20	3.58331e-19	---NA---	---NA---	up
TCONS_00019408	0.375	0.615	0.557	2.989	2.623	3.939	2.54813	7.83562e-20	3.89939e-19	PON54130.1MYB transcription factor	GO:0003677;GO:0005634	up
TCONS_00001241	9.334	9.344	8.227	0	0	0	-7.60839	9.1524e-20	4.54519e-19	XP_016573995.1 heat shock cognate 70 kDa protein 2-like	GO:0005524;GO:0005737;GO:0031072;GO:0034605;GO:0034620;GO:0042026;GO:0042623;GO:0044183;GO:0051082;GO:0051085;GO:0051787	down
TCONS_00032128	8.027	9.717	6.79	2.04	1.418	0.668	-2.4587	9.44033e-20	4.68696e-19	XP_010044626.1 polygalacturonase non-catalytic subunit AroGP2	---NA---	down
TCONS_00019577	0	0	0	14.786	11.189	15.461	7.62163	1.02896e-19	5.10197e-19	---NA---	---NA---	up
TCONS_00010595	10.53	6.068	12.922	0.424	1.762	0.375	-3.31688	1.03207e-19	5.11604e-19	XP_008790076.1 CTD small phosphatase-like protein	---NA---	down
TCONS_00025063	6.659	4.778	9.087	0	0	0	-7.73671	1.22003e-19	6.02739e-19	XP_023767272.1non-specific lipid-transfer protein-like protein At2g13820	---NA---	down
TCONS_00036991	2.686	1.845	0.992	10.191	9.468	10.743	2.42607	1.37834e-19	6.77964e-19	KEH43144.1knotted 1-binding protein	---NA---	up
c13ff844-6734-4b11-81e2-4ec128b8c484	0	0	0	2.091	3.24	2.45	7.71588	1.42536e-19	7.0055e-19	---NA---	---NA---	up
TCONS_00010280	2.361	2.822	2.267	0.646	0.567	0.354	-2.17482	1.42943e-19	7.02263e-19	XP_024448125.1disease resistance protein TAO1 isoform X3	---NA---	down
TCONS_00032497	7.52	9.989	8.126	0	0	0	-7.62411	1.49305e-19	7.32872e-19	---NA---	---NA---	down
TCONS_00031153	4.449	6.118	4.705	0.475	0.547	0.628	-3.21956	1.52896e-19	7.49918e-19	XP_021596392.1gamma-glutamylcyclotransferase 2-2-like	GO:0003839;GO:0005737;GO:0006751;GO:0016021;GO:0016740	down
cefac369-31e5-48b3-abf7-4a3ff744cb14	0	0.423	0.506	8.019	9.62	5.002	4.52186	1.74167e-19	8.52055e-19	---NA---	---NA---	up
ad220c69-d711-41b1-931d-9f10787a9425	6.446	5.846	6.922	0	0	0	-7.59217	1.84984e-19	9.04046e-19	AOR52493.1jacalin-related lectin	---NA---	down
4f263f37-e5a9-435c-a462-67c548c6c570	0	0	0	14.119	12.678	8.303	7.68759	2.02163e-19	9.86736e-19	---NA---	---NA---	up
c4e2e439-32f2-43c9-b157-42d87e301187	4.52	4.425	3.957	0.99	0.78	0.982	-2.27913	2.13452e-19	1.0405e-18	XP_015058502.1 putative disease resistance RPP13-like protein 1	---NA---	down
TCONS_00002832	3.608	1.784	2.813	0	0	0	-7.70328	3.37476e-19	1.63337e-18	---NA---	---NA---	down
TCONS_00002217	18.203	13.9	12.173	0	0.375	2.106	-4.47566	3.63776e-19	1.75888e-18	---NA---	---NA---	down
51fb49d3-b653-4003-8305-e015527f22f7	12.436	10.856	10.413	2.272	1.691	1.995	-2.48324	3.68687e-19	1.78217e-18	XP_010247234.1 B-cell receptor-associated protein 31-like	GO:0005783;GO:0016021;GO:0034613;GO:0046907	down
TCONS_00017629	2.169	3.276	2.54	0	0	0	-7.67325	4.10084e-19	1.97727e-18	PON86908.1CobN/magnesium chelatase	GO:0009507;GO:0015995;GO:0016021;GO:0016851	down
TCONS_00032914	0	0	0	7.575	7.605	11.988	7.65847	4.11802e-19	1.98505e-18	EOY00903.1Mediator of RNA polymerase II transcription subunit 18, putative	GO:0016021	up
TCONS_00025637	10.47	8.931	8.976	1.252	3.149	2.643	-2.01966	4.16619e-19	2.00725e-18	---NA---	---NA---	down
TCONS_00048745	8.483	7.116	10.463	0	0	0	-7.63038	4.4252e-19	2.12827e-18	XP_021623523.1heavy metal-associated isoprenylated plant protein 28	---NA---	down
TCONS_00017782	2.28	2.046	2.52	0.475	0.223	0	-3.04998	4.50852e-19	2.16671e-18	---NA---	---NA---	down
a672650a-dd3f-46b0-96d3-ce38af7eaa26	5.797	8.437	6.861	0.576	1.175	1.802	-2.6842	4.64715e-19	2.23276e-18	XP_006844819.1nicotianamine synthase	---NA---	down
TCONS_00059354	7.743	7.882	8.348	0	0	0	-7.53647	5.1352e-19	2.46291e-18	PSS32961.1Small heat shock protein	GO:0009628;GO:0032991;GO:0044435	down
TCONS_00018381	13.378	14.112	14.46	0	0	0	-7.55476	5.14631e-19	2.46761e-18	XP_022735034.1protein translation factor SUI1 homolog 2-like	GO:0003743;GO:0006413	down
TCONS_00038395	10.459	6.008	9.33	0	0	0	-7.6857	5.6255e-19	2.69467e-18	PSS03104.1FACT complex subunit like	GO:0031491;GO:0032968;GO:0034724;GO:0035101;GO:0042393	down
TCONS_00049975	8.078	9.767	7.488	0	0	0	-7.57113	6.03206e-19	2.88434e-18	XP_010938009.1 expansin-A2	GO:0005576;GO:0005618;GO:0009664;GO:0016021	down
TCONS_00002860	0.699	1.22	2.53	13.594	12.283	21.354	3.34185	7.02869e-19	3.35248e-18	---NA---	---NA---	up
TCONS_00065553	0	0	0	2.575	2.015	2.896	7.55534	7.18176e-19	3.42292e-18	XP_006341207.2 L-type lectin-domain containing receptor kinase IV.1-like	GO:0016020	up
TCONS_00004279	8.706	9.233	9.421	2.464	1.721	2.44	-2.0701	7.8106e-19	3.71335e-18	---NA---	---NA---	down
TCONS_00002633	2.838	3.619	3.602	21.502	14.824	13.416	2.32185	7.93855e-19	3.77229e-18	---NA---	---NA---	up
TCONS_00060529	11.473	14.716	12.548	2.384	2.218	2.936	-2.39382	8.18241e-19	3.88624e-18	XP_020108468.1sporulation protein RMD1-like isoform X1	GO:0009987;GO:0016020	down
782362bd-ee7c-419c-980c-c4ebc410ced0	3.345	3.719	4.24	0	0	0	-7.53669	8.94584e-19	4.24037e-18	OMO86368.1Auxin responsive SAUR protein	---NA---	down
TCONS_00037505	3.669	4.042	4.119	0	0	0	-7.53614	1.05111e-18	4.97242e-18	XP_020217905.1cytokinin hydroxylase-like	GO:0004497;GO:0005506;GO:0016021;GO:0016705;GO:0020037;GO:0055114	down
TCONS_00025730	3.081	3.649	2.995	11.918	14.126	16.96	2.09437	1.11228e-18	5.25752e-18	XP_010696599.1 endonuclease 4	GO:0003676;GO:0004519;GO:0006308;GO:0090305	up
TCONS_00004475	4.53	4.012	5.586	1.363	0.952	0.719	-2.15144	1.1564e-18	5.45967e-18	XP_010252731.1 ABC transporter C family member 3-like isoform X1	---NA---	down
TCONS_00060081	0	0	0	10.211	8.394	8.303	7.52381	1.17361e-18	5.53817e-18	XP_023909377.1molybdenum cofactor sulfurase-like	GO:0016783;GO:0043167	up
45c9c5e9-4c24-4118-899f-0dd807666df2	10.277	11.763	8.864	1.969	1.327	2.835	-2.42979	1.48232e-18	6.96906e-18	---NA---	---NA---	down
TCONS_00001206	3.669	4.486	3.441	1.111	0.921	0.618	-2.06881	1.70468e-18	7.97902e-18	---NA---	---NA---	down
TCONS_00018199	2.311	1.3	2.56	7.666	9.539	8.819	2.1063	1.85694e-18	8.66829e-18	ACY91853.1somatic embryogenesis receptor-like kinase 1	GO:0004675;GO:0004714;GO:0005102;GO:0005524;GO:0005886;GO:0007178;GO:0016021;GO:0018108	up
TCONS_00030976	0.892	2.026	0.557	9.282	7.919	6.986	2.75132	1.86638e-18	8.71021e-18	---NA---	---NA---	up
TCONS_00048562	0	0	0	9.039	7.665	13.153	7.59168	2.04887e-18	9.5432e-18	---NA---	---NA---	up
TCONS_00025550	46.571	54.149	54.937	0	4.385	5.589	-3.96503	2.09615e-18	9.75866e-18	XP_021723248.1transcription termination factor MTERF9, chloroplastic-like isoform X1	---NA---	down
TCONS_00003246	6.385	7.348	7.205	0	0	0	-7.49807	2.20722e-18	1.02582e-17	XP_019077377.1 CAAX prenyl protease 2 isoform X5	GO:0004175;GO:0005783;GO:0016021;GO:0016485;GO:0080120	down
TCONS_00024220	0.284	0.242	0.142	4.03	4.304	3.665	4.06197	2.33635e-18	1.08477e-17	XP_024537732.1probable cation transporter HKT9	GO:0006810;GO:0016020	up
TCONS_00030396	7.956	8.457	8.035	1.475	1.539	1.296	-2.4639	2.36561e-18	1.09782e-17	XP_010247832.1 syntaxin-81-like isoform X1	GO:0005783;GO:0006890;GO:0016021;GO:0031201	down
02a75db1-94bc-494a-9b2b-4e506c2332c4	7.064	8.548	5.798	0.687	0.638	1.195	-3.17491	2.37489e-18	1.10159e-17	XP_002299686.1putative UPF0481 protein At3g02645	---NA---	down
TCONS_00030781	0.598	1.22	1.032	4.585	5.64	5.042	2.39009	2.43153e-18	1.12759e-17	XP_010240838.1 mitochondrial substrate carrier family protein ucpB	GO:0016021;GO:0022857;GO:0055085	up
TCONS_00044670	0.365	0.161	0.941	4.252	8.799	7.128	3.7757	2.52755e-18	1.1707e-17	---NA---	---NA---	up
TCONS_00017269	0.537	0.161	0.374	2.697	5.276	3.038	3.38641	2.55299e-18	1.18219e-17	O65012.1RecName: Full=Cytochrome P450 78A4	GO:0005506;GO:0016021;GO:0016709;GO:0020037;GO:0055114	up
TCONS_00024953	5.108	3.629	3.511	0.656	0.537	0.77	-2.67216	2.61885e-18	1.21122e-17	XP_006852531.1peroxidase 19	GO:0004601;GO:0005576;GO:0006979;GO:0016021;GO:0020037;GO:0042744;GO:0046872;GO:0055114;GO:0098869	down
TCONS_00038864	12.091	9.394	12.032	3.03	1.083	0.405	-2.712	2.64872e-18	1.22474e-17	EOY05652.1Haloacid dehalogenase-like hydrolase (HAD) superfamily protein	GO:0016787	down
6db560f3-9d18-4a93-bacf-c57ae749f8dc	56.594	51.629	46.346	12.412	13.154	6.268	-2.12689	2.86812e-18	1.3249e-17	---NA---	---NA---	down
TCONS_00059217	1.125	2.722	1.164	6.918	11.746	8.171	2.38787	2.97858e-18	1.37426e-17	BAJ89850.1predicted protein	---NA---	up
7b5212df-ed90-4090-9cac-c75f801b91ff	2.027	1.996	2.004	0	0	0	-7.47935	3.27253e-18	1.5066e-17	AKH04260.1putative epoxidase	GO:0009813;GO:0016706;GO:0051707	down
TCONS_00060084	2.909	1.371	2.429	0.081	0	0	-5.72054	3.39261e-18	1.56075e-17	XP_015893986.1pentatricopeptide repeat-containing protein At5g14080-like	---NA---	down
TCONS_00017064	5.574	6.552	4.21	0	0	0	-7.58606	4.47094e-18	2.04891e-17	XP_002277198.2 beta-glucosidase 12-like	GO:0005975;GO:0008422	down
TCONS_00054590	0.416	1.169	1.275	5.908	4.577	5.569	2.45454	4.58697e-18	2.10057e-17	XP_020277134.1heat stress transcription factor A-2e-like	GO:0000978;GO:0003700;GO:0005634;GO:0061408	up
TCONS_00003630	1.044	0.988	1.66	4.939	6.369	7.958	2.34851	5.23153e-18	2.386e-17	XP_009384952.1 phospholipase D Z	GO:0003860;GO:0005739	up
TCONS_00037454	7.206	9.757	8.409	0.404	1.499	1.418	-2.96337	5.2654e-18	2.40029e-17	AEU04516.1lipoxygenase 1	GO:0016702;GO:0031408;GO:0046872;GO:0048364;GO:0055114	down
6ad60ed5-5e09-454f-a758-9b3e5c82cce1	6.598	7.217	6.041	0.778	1.661	2.157	-2.20024	5.40884e-18	2.4645e-17	XP_015573475.1jacalin-related lectin 3 isoform X1	---NA---	down
TCONS_00059671	1.318	0.716	1.022	6.312	7.331	6.774	2.73572	5.69473e-18	2.59167e-17	XP_020527445.1WASH complex subunit 4 isoform X3	---NA---	up
TCONS_00042561	8.23	10.634	10.868	1.404	1.468	3.078	-2.45096	5.71608e-18	2.60076e-17	EOY28171.1Uncharacterized protein TCM_029811	---NA---	down
TCONS_00032205	2.341	2.046	2.611	0	0	0	-7.48092	6.0801e-18	2.76309e-17	---NA---	---NA---	down
TCONS_00053277	8.807	9.354	8.723	0	0	0	-7.45931	6.41776e-18	2.91445e-17	NP_001150571.1EF hand family protein	---NA---	down
TCONS_00055628	6.628	8.013	7.893	1.626	1.002	0.638	-2.67346	7.26347e-18	3.2891e-17	XP_020524956.1cytokinin dehydrogenase 3 isoform X2	GO:0008152;GO:0016491;GO:0050660	down
TCONS_00025153	10.693	17.68	15.179	0	0	0	-7.60424	7.40812e-18	3.35301e-17	---NA---	---NA---	down
TCONS_00018042	3.081	2.47	3.936	0	0	0	-7.57898	7.40812e-18	3.35301e-17	XP_010909264.2 receptor kinase-like protein Xa21	GO:0016301	down
TCONS_00038400	7.064	7.772	6.679	0	0	0	-7.45882	7.72906e-18	3.49164e-17	---NA---	---NA---	down
TCONS_00053931	5.149	3.881	4.22	0	0	0	-7.48073	9.28752e-18	4.18674e-17	XP_020531829.1chromatin assembly factor 1 subunit FAS2 isoform X3	GO:0000724;GO:0005634;GO:0006334;GO:0009555;GO:0009933;GO:0010026;GO:0031507;GO:0033186;GO:0042393;GO:0048366	down
TCONS_00017351	1.247	2.903	1.72	16.594	13.781	16.16	2.92532	9.3529e-18	4.21522e-17	---NA---	---NA---	up
TCONS_00048908	6.101	6.774	6.517	2.01	1.428	1.033	-2.04403	9.35606e-18	4.21565e-17	XP_010260702.1 zinc transporter 8-like	GO:0016020;GO:0030001;GO:0046873;GO:0055085	down
78fb899a-5e7f-4730-aeba-c545083ac12b	10.845	10.634	8.328	2.343	2.906	1.924	-2.00339	1.16604e-17	5.23166e-17	---NA---	---NA---	down
bd1fa7a3-8888-4020-9458-164b1e9bf3df	4.196	4.717	2.125	0	0	0	-7.58324	1.24631e-17	5.57608e-17	XP_019157499.1 TMV resistance protein N-like isoform X1	---NA---	down
TCONS_00001846	14.301	16.793	10.271	0	0	0	-7.56721	1.24631e-17	5.57608e-17	---NA---	---NA---	down
451fb9ad-cc70-4999-ad7d-df9a18d448b5	3.294	2.873	2.378	14.19	9.772	11.391	2.03841	1.28498e-17	5.74772e-17	---NA---	---NA---	up
TCONS_00031633	6.709	9.757	10.018	1.05	0.729	0	-3.6037	1.32145e-17	5.9067e-17	PNX84325.1stress up-regulated Nod 19 protein	GO:0016021	down
TCONS_00054526	2.078	1.814	1.67	6.534	9.043	7.351	2.04231	1.34797e-17	6.02382e-17	PNX80950.1adenine nucleotide alpha hydrolase superfamily protein	---NA---	up
TCONS_00024703	0.689	2.389	3.066	12.584	10.572	10.642	2.45288	1.36904e-17	6.11509e-17	PSR86202.1ATP-dependent DNA helicase	---NA---	up
TCONS_00043732	0.132	0.232	0.202	2.081	2.066	1.944	3.3805	1.37706e-17	6.14951e-17	XP_015872792.2pentatricopeptide repeat-containing protein At4g33170-like	---NA---	up
TCONS_00002427	10.997	8.779	10.392	1.202	1.418	1.742	-2.7971	1.42632e-17	6.36051e-17	XP_010935686.1 probable pectate lyase 8 isoform X2	GO:0016021;GO:0030570;GO:0045490;GO:0046872	down
14437b22-f3d7-4913-a708-bee178d77984	0.294	1.028	0.304	7.454	9.518	8.748	3.83978	1.499e-17	6.67839e-17	XP_009402041.1 RING-H2 finger protein ATL17-like	---NA---	up
TCONS_00012279	0.659	0.454	0.536	3.909	5.711	6.369	3.20858	1.58963e-17	7.07886e-17	XP_008801801.1 UDP-N-acetylmuramate--L-alanine ligase-like	---NA---	up
TCONS_00055330	0	0	0	8.393	9.356	4.728	7.55088	1.78418e-17	7.92669e-17	---NA---	---NA---	up
ac83dcca-e7ce-4937-9ece-e3816191f195	0.983	2.308	1.123	7.009	6.997	5.498	2.12539	2.04879e-17	9.0811e-17	XP_006856742.2ABC transporter C family member 6	GO:0005524;GO:0016021;GO:0042626;GO:0055085	up
4ea51e8d-89db-4aa6-97ce-da73eae7d701	12.79	14.948	14.207	2.04	3.564	4.05	-2.16131	2.09602e-17	9.27966e-17	---NA---	---NA---	down
TCONS_00065529	10.368	16.128	15.128	1.677	1.549	3.362	-2.77054	2.11079e-17	9.34071e-17	XP_011622439.1probable prolyl 4-hydroxylase 9	GO:0004656;GO:0005506;GO:0005783;GO:0016021;GO:0018401;GO:0031418;GO:0055114	down
TCONS_00011036	9.324	8.85	9.664	0	0	0	-7.42037	2.37533e-17	1.04749e-16	XP_008810946.1 alpha carbonic anhydrase 7-like	GO:0004089;GO:0008270	down
TCONS_00036927	3.223	2.5	2.58	0	0	0	-7.44098	2.59044e-17	1.13945e-16	OMO73578.1Multicopper oxidase, type 1	GO:0005507;GO:0030599;GO:0042545;GO:0045330;GO:0046274;GO:0048046;GO:0052716;GO:0055114	down
TCONS_00048780	1.49	1.562	0.617	8.494	13.144	14.945	3.2293	2.73935e-17	1.20328e-16	OVA12165.1UDP-3-O-acyl N-acetylglucosamine deacetylase	---NA---	up
TCONS_00032368	7.794	6.118	8.905	37.146	34.459	35.671	2.27234	2.82805e-17	1.24196e-16	---NA---	---NA---	up
TCONS_00001389	4.642	4.284	4.877	0.828	0.77	1.448	-2.27986	3.02475e-17	1.32559e-16	---NA---	---NA---	down
TCONS_00065119	10.51	10.937	10.656	1.374	2.542	3.787	-2.16052	3.4982e-17	1.53026e-16	XP_016165717.1signal peptidase complex-like protein DTM1	GO:0016020	down
TCONS_00017965	7.875	5.1	3.714	0	0	0	-7.53667	3.54406e-17	1.5489e-16	---NA---	---NA---	down
0bcbc61e-4ad3-4ce8-ba03-46e1e7b9f805	3.821	4.082	2.479	0	0	0	-7.5313	3.54406e-17	1.5489e-16	XP_018731199.1 putative UPF0481 protein At3g02645	---NA---	down
TCONS_00053775	5.706	3.941	8.105	0	0	0	-7.52635	3.54406e-17	1.5489e-16	---NA---	---NA---	down
dfefcb6d-d3b9-46ce-8ed0-811da59eb793	5.199	3.397	5.171	0	0	0	-7.52366	3.54406e-17	1.5489e-16	XP_022896021.1protein CASPARIAN STRIP INTEGRITY FACTOR 1	---NA---	down
TCONS_00026358	1.733	0.756	1.346	11.352	19.381	15.198	3.57969	3.65435e-17	1.596e-16	XP_010253792.1 mitochondrial succinate-fumarate transporter 1-like	GO:0005743;GO:0015141;GO:0015741;GO:0016021;GO:0071422	up
TCONS_00011747	1.236	0.312	0.182	4.494	5.752	9.548	3.40732	3.65435e-17	1.596e-16	---NA---	---NA---	up
TCONS_00019626	4.51	5.11	5.819	0	0	0	-7.42024	3.95551e-17	1.72556e-16	AHL39145.1class III peroxidase	GO:0004601;GO:0005576;GO:0006979;GO:0009505;GO:0009506;GO:0020037;GO:0042744;GO:0046872;GO:0055114;GO:0098869	down
TCONS_00017349	8.493	9.263	12.315	0	0	0	-7.4616	3.97182e-17	1.73227e-16	---NA---	---NA---	down
TCONS_00039123	2.534	3.054	2.773	0.404	0.375	0.911	-2.46766	3.99246e-17	1.74088e-16	---NA---	---NA---	down
27e6f782-661b-42d5-ba26-0a2f974e162f	8.676	7.721	5.485	1.131	0.699	0.334	-3.19014	4.58873e-17	1.99631e-16	---NA---	---NA---	down
TCONS_00003419	0.922	1.29	1.143	12.332	5.822	7.219	2.9037	4.86281e-17	2.11217e-16	EEF37084.1Acetamidase, putative	GO:0004328	up
TCONS_00043388	0	0	0	2.535	4.415	3.615	7.47503	5.32274e-17	2.30983e-16	XP_021740377.1transcription factor bHLH162-like	GO:0005515	up
TCONS_00011086	3.385	4.596	5.626	0	0	0	-7.4992	5.99047e-17	2.5931e-16	XP_010023553.1 lysosomal amino acid transporter 1 homolog	---NA---	down
4d69b4f7-3ed8-4778-840d-50a13519e178	29.848	29.292	29.295	2.788	5.691	10.814	-2.32692	6.16505e-17	2.66807e-16	---NA---	---NA---	down
2430bb2c-e2ea-4ef1-b5dc-82df2e2f391b	25.054	26.157	34.132	3.606	6.693	6.359	-2.33963	6.48072e-17	2.80341e-16	---NA---	---NA---	down
TCONS_00060876	6.578	6.774	7.144	0.636	1.539	2.46	-2.27492	6.85041e-17	2.95528e-16	---NA---	---NA---	down
TCONS_00064412	13.013	17.337	12.76	1.444	0.668	3.179	-3.20803	7.21087e-17	3.10586e-16	XP_024403985.1aminopeptidase M1-like	GO:0005737;GO:0006508;GO:0008270;GO:0042277;GO:0043171;GO:0070006	down
TCONS_00043192	2.341	2.187	1.629	0.091	0	0	-5.53388	7.63955e-17	3.28456e-16	XP_010271524.1 purple acid phosphatase	GO:0003993;GO:0005576;GO:0016311;GO:0046872	down
TCONS_00025581	71.24	68.139	58.175	10.584	11.037	16.403	-2.3754	8.08219e-17	3.4733e-16	PRQ50283.1putative Late embryogenesis abundant protein, LEA5-type	---NA---	down
TCONS_00018642	6.983	9.142	9.937	0.919	0.567	0	-3.80779	8.32448e-17	3.57501e-16	PON59404.1Sin3, C-terminal	---NA---	down
TCONS_00038661	0	0	0	3.555	5.509	3.817	7.46839	9.21904e-17	3.95116e-16	XP_020527519.1protein SHORTAGE IN CHIASMATA 1 isoform X1	---NA---	up
TCONS_00025373	0	0	0	2.01	4.597	3.524	7.44993	9.21904e-17	3.95116e-16	OVA20128.1NUDIX hydrolase domain	GO:0016462	up
TCONS_00009866	2.666	4.647	5.495	0	0	0	-7.49778	1.01416e-16	4.3368e-16	ADQ44916.1potassium uptake transporter 2	GO:0005886;GO:0015079;GO:0016021;GO:0071805	down
TCONS_00036818	3.608	5.907	6.76	0	0	0	-7.4976	1.01416e-16	4.3368e-16	---NA---	---NA---	down
af1d958d-4e75-421c-9a97-023412efb621	5.159	3.155	4.048	0	0	0	-7.48425	1.01416e-16	4.3368e-16	---NA---	---NA---	down
TCONS_00004068	9.253	15.13	12.639	2.222	1.539	1.063	-2.89538	1.03038e-16	4.40319e-16	XP_017643996.1 type IV inositol polyphosphate 5-phosphatase 3-like isoform X1	GO:0016787;GO:0046856	down
TCONS_00019297	1.277	1.905	2.631	10.423	8.425	8.819	2.25382	1.03405e-16	4.4169e-16	ABK24093.1unknown	---NA---	up
36c9afbb-a979-4f04-a76b-9f5e2d196090	29.361	23.486	25.369	7.181	2.38	5.427	-2.38151	1.16177e-16	4.95137e-16	---NA---	---NA---	down
TCONS_00055419	0	0	0	22.866	22.308	34.061	7.38909	1.17712e-16	5.01452e-16	---NA---	---NA---	up
TCONS_00023908	5.97	5.211	3.744	0	0	0	-7.45787	1.20494e-16	5.12846e-16	XP_011028448.1 probable leucine-rich repeat receptor-like protein kinase At5g49770 isoform X2	GO:0016740	down
6f4a0ab3-b086-41e1-843b-e89b051998db	1.439	2.51	0.496	7.292	8.202	8.05	2.3374	1.233e-16	5.24674e-16	XP_024436830.1heavy metal-associated isoprenylated plant protein 39	GO:0030001;GO:0046872	up
TCONS_00002858	1.52	2.5	0.344	7.888	8.162	8.191	2.3994	1.25242e-16	5.32697e-16	---NA---	---NA---	up
TCONS_00011367	0	0	0	11.473	9.316	8.424	7.3735	1.35518e-16	5.75507e-16	---NA---	---NA---	up
TCONS_00031210	0	0	0	5.737	4.172	6.136	7.3837	1.4546e-16	6.16764e-16	---NA---	---NA---	up
TCONS_00049194	21.375	10.352	19.803	119.398	88.38	88.849	2.63158	1.72633e-16	7.289e-16	XP_008232905.1 acyl-CoA thioesterase 2	GO:0006637;GO:0009062;GO:0047617	up
[truncated: 679 more rows]

## Sheet: Control_vs_Cold_56h
Table S2. List of all differentially expressed genes between control and 56h cold treatment
[truncated: 1,626 more rows]

[truncated: 6 more sheets: Control_vs_PEG_8h, Control_vs_PEG_32h, Control_vs_PEG_56h, Control_vs_SA_8h, Control_vs_SA_32h, Control_vs_SA_56h]
