# Supplementary material for: Transcriptome Profiling of Stem-Differentiating Xylem in Response to Abiotic Stresses Based on Hybrid Sequencing in Cunninghamia lanceolata
Source: Int J Mol Sci. 2022 Nov 12;23(22):13986. doi: 10.3390/ijms232213986 (PMC9695776; doi:10.3390/ijms232213986)
Supplement: Supplementary file 1 [file ijms-23-13986-s001.zip › Table S3.xlsx]

## Sheet: cluster2
GO-ID	p-value	corr_p_value	x	n	X	N	Description	Genes in test set
55114	6.69e-37	3.92e-34	109	1028	235	7846	oxidation reduction	A545CED0-4627-4357-8010-4F3D6386F6B1|TCONS_00000429|D367418F-A0CC-44AF-89D6-8F80FC1043F7|TCONS_00001634|TCONS_00030119|TCONS_00039171|9C8374A2-2E13-44ED-B69E-33529AA065AF|TCONS_00065750|TCONS_00065216|TCONS_00018765|78A28BAE-063B-4990-9762-EC923C163E93|TCONS_00054224|TCONS_00064804|TCONS_00018241|70B3E768-6621-49DB-8AFD-BE29AF395B91|TCONS_00003436|TCONS_00003437|TCONS_00026014|TCONS_00018919|TCON…
42743	2.75e-11	8.07e-09	15	54	235	7846	hydrogen peroxide metabolic process	TCONS_00038445|TCONS_00019627|TCONS_00019623|A788301E-D680-4537-93F5-954CE2CA6F64|TCONS_00001425|TCONS_00003436|TCONS_00003437|TCONS_00002676|TCONS_00001384|TCONS_00002366|9C8374A2-2E13-44ED-B69E-33529AA065AF|0EBD9BCF-CC1F-44CD-AECE-437C4AF858C4|TCONS_00032623|TCONS_00018919|TCONS_00025482
42744	2.05e-10	3.58e-08	14	52	235	7846	hydrogen peroxide catabolic process	TCONS_00038445|TCONS_00019627|TCONS_00019623|A788301E-D680-4537-93F5-954CE2CA6F64|TCONS_00001425|TCONS_00003436|TCONS_00003437|TCONS_00002676|TCONS_00001384|TCONS_00002366|9C8374A2-2E13-44ED-B69E-33529AA065AF|0EBD9BCF-CC1F-44CD-AECE-437C4AF858C4|TCONS_00018919|TCONS_00025482
70301	2.71e-10	3.58e-08	14	53	235	7846	cellular response to hydrogen peroxide	TCONS_00038445|TCONS_00019627|TCONS_00019623|A788301E-D680-4537-93F5-954CE2CA6F64|TCONS_00001425|TCONS_00003436|TCONS_00003437|TCONS_00002676|TCONS_00001384|TCONS_00002366|9C8374A2-2E13-44ED-B69E-33529AA065AF|0EBD9BCF-CC1F-44CD-AECE-437C4AF858C4|TCONS_00018919|TCONS_00025482
6800	3.05e-10	3.58e-08	15	63	235	7846	oxygen and reactive oxygen species metabolic process	TCONS_00038445|TCONS_00019627|TCONS_00019623|A788301E-D680-4537-93F5-954CE2CA6F64|TCONS_00001425|TCONS_00003436|TCONS_00003437|TCONS_00002676|TCONS_00001384|TCONS_00002366|9C8374A2-2E13-44ED-B69E-33529AA065AF|0EBD9BCF-CC1F-44CD-AECE-437C4AF858C4|TCONS_00032623|TCONS_00018919|TCONS_00025482
42542	9.99e-10	9.78e-08	14	58	235	7846	response to hydrogen peroxide	TCONS_00038445|TCONS_00019627|TCONS_00019623|A788301E-D680-4537-93F5-954CE2CA6F64|TCONS_00001425|TCONS_00003436|TCONS_00003437|TCONS_00002676|TCONS_00001384|TCONS_00002366|9C8374A2-2E13-44ED-B69E-33529AA065AF|0EBD9BCF-CC1F-44CD-AECE-437C4AF858C4|TCONS_00018919|TCONS_00025482
34614	2.57e-09	2.16e-07	14	62	235	7846	cellular response to reactive oxygen species	TCONS_00038445|TCONS_00019627|TCONS_00019623|A788301E-D680-4537-93F5-954CE2CA6F64|TCONS_00001425|TCONS_00003436|TCONS_00003437|TCONS_00002676|TCONS_00001384|TCONS_00002366|9C8374A2-2E13-44ED-B69E-33529AA065AF|0EBD9BCF-CC1F-44CD-AECE-437C4AF858C4|TCONS_00018919|TCONS_00025482
19748	3.42e-09	2.51e-07	21	151	235	7846	secondary metabolic process	TCONS_00053191|TCONS_00012169|TCONS_00038202|A138ED3A-AAAC-4F9C-AF9B-DCE02E382904|TCONS_00038201|TCONS_00065712|TCONS_00018241|TCONS_00054758|790545F3-6780-4DEC-96B0-FC37666E5FD2|F8AA4672-9A79-4223-8081-BA36D10AD684|TCONS_00030204|TCONS_00053645|TCONS_00026295|TCONS_00065750|TCONS_00004054|TCONS_00004053|TCONS_00031645|TCONS_00038209|34FD6BD6-F30A-4BD3-83C3-C7455A463008|7B5212DF-ED90-4090-9CAC-C7…
8299	1.14e-08	6.67e-07	14	69	235	7846	isoprenoid biosynthetic process	TCONS_00012169|TCONS_00010135|TCONS_00065712|TCONS_00012394|TCONS_00055166|E7DC90CC-61A9-42C1-9EA1-1BDE8AC6020E|TCONS_00053185|TCONS_00026295|TCONS_00003032|TCONS_00038937|TCONS_00065750|TCONS_00004054|TCONS_00004053|TCONS_00038939
34599	1.14e-08	6.67e-07	14	69	235	7846	cellular response to oxidative stress	TCONS_00038445|TCONS_00019627|TCONS_00019623|A788301E-D680-4537-93F5-954CE2CA6F64|TCONS_00001425|TCONS_00003436|TCONS_00003437|TCONS_00002676|TCONS_00001384|TCONS_00002366|9C8374A2-2E13-44ED-B69E-33529AA065AF|0EBD9BCF-CC1F-44CD-AECE-437C4AF858C4|TCONS_00018919|TCONS_00025482
16125	2.6e-08	1.39e-06	11	42	235	7846	sterol metabolic process	TCONS_00018569|TCONS_00010135|TCONS_00042554|TCONS_00038383|EC0CE4AA-D19A-44EA-8C6D-6E0DC7C96234|TCONS_00059427|TCONS_00012394|TCONS_00043583|TCONS_00038939|E7DC90CC-61A9-42C1-9EA1-1BDE8AC6020E|TCONS_00053185
302	5.92e-08	2.89e-06	14	78	235	7846	response to reactive oxygen species	TCONS_00038445|TCONS_00019627|TCONS_00019623|A788301E-D680-4537-93F5-954CE2CA6F64|TCONS_00001425|TCONS_00003436|TCONS_00003437|TCONS_00002676|TCONS_00001384|TCONS_00002366|9C8374A2-2E13-44ED-B69E-33529AA065AF|0EBD9BCF-CC1F-44CD-AECE-437C4AF858C4|TCONS_00018919|TCONS_00025482
8202	6.84e-08	3.09e-06	12	56	235	7846	steroid metabolic process	TCONS_00018569|TCONS_00010135|TCONS_00042554|TCONS_00038383|EC0CE4AA-D19A-44EA-8C6D-6E0DC7C96234|TCONS_00059427|TCONS_00012394|TCONS_00043583|A0D86878-3F62-4081-A7B9-362F2DF11302|TCONS_00038939|E7DC90CC-61A9-42C1-9EA1-1BDE8AC6020E|TCONS_00053185
10923	1.29e-07	4.72e-06	6	10	235	7846	negative regulation of phosphatase activity	94A96513-E0A5-4764-86F0-7E6DF076044D|TCONS_00032596|TCONS_00031100|TCONS_00032597|TCONS_00032598|CCD4681D-B0C2-43CA-A1A6-F3AE5542B861
32515	1.29e-07	4.72e-06	6	10	235	7846	negative regulation of phosphoprotein phosphatase activity	94A96513-E0A5-4764-86F0-7E6DF076044D|TCONS_00032596|TCONS_00031100|TCONS_00032597|TCONS_00032598|CCD4681D-B0C2-43CA-A1A6-F3AE5542B861
51004	1.29e-07	4.72e-06	6	10	235	7846	regulation of lipoprotein lipase activity	94A96513-E0A5-4764-86F0-7E6DF076044D|TCONS_00032596|TCONS_00031100|TCONS_00032597|TCONS_00032598|CCD4681D-B0C2-43CA-A1A6-F3AE5542B861
6720	2.12e-07	7.32e-06	14	86	235	7846	isoprenoid metabolic process	TCONS_00012169|TCONS_00010135|TCONS_00065712|TCONS_00012394|TCONS_00055166|E7DC90CC-61A9-42C1-9EA1-1BDE8AC6020E|TCONS_00053185|TCONS_00026295|TCONS_00003032|TCONS_00038937|TCONS_00065750|TCONS_00004054|TCONS_00004053|TCONS_00038939
60191	2.76e-07	9e-06	6	11	235	7846	regulation of lipase activity	94A96513-E0A5-4764-86F0-7E6DF076044D|TCONS_00032596|TCONS_00031100|TCONS_00032597|TCONS_00032598|CCD4681D-B0C2-43CA-A1A6-F3AE5542B861
9698	5.01e-07	1.55e-05	14	92	235	7846	phenylpropanoid metabolic process	TCONS_00053191|TCONS_00038202|TCONS_00038201|TCONS_00018241|TCONS_00054758|790545F3-6780-4DEC-96B0-FC37666E5FD2|F8AA4672-9A79-4223-8081-BA36D10AD684|TCONS_00030204|TCONS_00053645|TCONS_00031645|TCONS_00038209|34FD6BD6-F30A-4BD3-83C3-C7455A463008|7B5212DF-ED90-4090-9CAC-C75F801B91FF|TCONS_00036927
70887	1.5e-06	4.39e-05	22	232	235	7846	cellular response to chemical stimulus	94A96513-E0A5-4764-86F0-7E6DF076044D|TCONS_00038445|TCONS_00019627|TCONS_00032596|TCONS_00031100|TCONS_00032597|TCONS_00019623|TCONS_00032598|TCONS_00031245|A788301E-D680-4537-93F5-954CE2CA6F64|CCD4681D-B0C2-43CA-A1A6-F3AE5542B861|TCONS_00001425|TCONS_00003436|TCONS_00003437|TCONS_00002676|TCONS_00001384|TCONS_00002366|9C8374A2-2E13-44ED-B69E-33529AA065AF|0EBD9BCF-CC1F-44CD-AECE-437C4AF858C4|TCON…
43086	1.9e-06	5.32e-05	8	30	235	7846	negative regulation of catalytic activity	94A96513-E0A5-4764-86F0-7E6DF076044D|TCONS_00032596|TCONS_00031100|TCONS_00032597|TCONS_00032598|TCONS_00031326|CCD4681D-B0C2-43CA-A1A6-F3AE5542B861|TCONS_00001093
44092	2.5e-06	6.67e-05	8	31	235	7846	negative regulation of molecular function	94A96513-E0A5-4764-86F0-7E6DF076044D|TCONS_00032596|TCONS_00031100|TCONS_00032597|TCONS_00032598|TCONS_00031326|CCD4681D-B0C2-43CA-A1A6-F3AE5542B861|TCONS_00001093
6575	3.66e-06	9.35e-05	19	190	235	7846	cellular amino acid derivative metabolic process	TCONS_00053191|TCONS_00011143|TCONS_00038202|TCONS_00038201|TCONS_00036843|TCONS_00030261|TCONS_00018241|TCONS_00054758|790545F3-6780-4DEC-96B0-FC37666E5FD2|F8AA4672-9A79-4223-8081-BA36D10AD684|TCONS_00030204|TCONS_00048501|TCONS_00053645|5D132B82-C064-4F32-8BBA-1CDA5EDBC3B7|TCONS_00031645|TCONS_00038209|34FD6BD6-F30A-4BD3-83C3-C7455A463008|7B5212DF-ED90-4090-9CAC-C75F801B91FF|TCONS_00036927
9738	4.22e-06	0.000103	6	16	235	7846	abscisic acid mediated signaling pathway	94A96513-E0A5-4764-86F0-7E6DF076044D|TCONS_00032596|TCONS_00031100|TCONS_00032597|TCONS_00032598|CCD4681D-B0C2-43CA-A1A6-F3AE5542B861
51346	6.36e-06	0.000149	6	17	235	7846	negative regulation of hydrolase activity	94A96513-E0A5-4764-86F0-7E6DF076044D|TCONS_00032596|TCONS_00031100|TCONS_00032597|TCONS_00032598|CCD4681D-B0C2-43CA-A1A6-F3AE5542B861
71215	9.3e-06	0.000204	6	18	235	7846	cellular response to abscisic acid stimulus	94A96513-E0A5-4764-86F0-7E6DF076044D|TCONS_00032596|TCONS_00031100|TCONS_00032597|TCONS_00032598|CCD4681D-B0C2-43CA-A1A6-F3AE5542B861
6979	9.4e-06	0.000204	14	117	235	7846	response to oxidative stress	TCONS_00038445|TCONS_00019627|TCONS_00019623|A788301E-D680-4537-93F5-954CE2CA6F64|TCONS_00001425|TCONS_00003436|TCONS_00003437|TCONS_00002676|TCONS_00001384|TCONS_00002366|9C8374A2-2E13-44ED-B69E-33529AA065AF|0EBD9BCF-CC1F-44CD-AECE-437C4AF858C4|TCONS_00018919|TCONS_00025482
46271	1.05e-05	0.000213	7	27	235	7846	phenylpropanoid catabolic process	TCONS_00053191|790545F3-6780-4DEC-96B0-FC37666E5FD2|F8AA4672-9A79-4223-8081-BA36D10AD684|TCONS_00038209|TCONS_00018241|34FD6BD6-F30A-4BD3-83C3-C7455A463008|TCONS_00036927
46274	1.05e-05	0.000213	7	27	235	7846	lignin catabolic process	TCONS_00053191|790545F3-6780-4DEC-96B0-FC37666E5FD2|F8AA4672-9A79-4223-8081-BA36D10AD684|TCONS_00038209|TCONS_00018241|34FD6BD6-F30A-4BD3-83C3-C7455A463008|TCONS_00036927
9808	1.69e-05	0.000331	9	51	235	7846	lignin metabolic process	TCONS_00054758|TCONS_00053191|790545F3-6780-4DEC-96B0-FC37666E5FD2|F8AA4672-9A79-4223-8081-BA36D10AD684|TCONS_00053645|TCONS_00038209|TCONS_00018241|34FD6BD6-F30A-4BD3-83C3-C7455A463008|TCONS_00036927
43666	2.52e-05	0.000462	6	21	235	7846	regulation of phosphoprotein phosphatase activity	94A96513-E0A5-4764-86F0-7E6DF076044D|TCONS_00032596|TCONS_00031100|TCONS_00032597|TCONS_00032598|CCD4681D-B0C2-43CA-A1A6-F3AE5542B861
10921	2.52e-05	0.000462	6	21	235	7846	regulation of phosphatase activity	94A96513-E0A5-4764-86F0-7E6DF076044D|TCONS_00032596|TCONS_00031100|TCONS_00032597|TCONS_00032598|CCD4681D-B0C2-43CA-A1A6-F3AE5542B861
35303	3.38e-05	0.000601	6	22	235	7846	regulation of dephosphorylation	94A96513-E0A5-4764-86F0-7E6DF076044D|TCONS_00032596|TCONS_00031100|TCONS_00032597|TCONS_00032598|CCD4681D-B0C2-43CA-A1A6-F3AE5542B861
6694	6.49e-05	0.00112	7	35	235	7846	steroid biosynthetic process	TCONS_00010135|TCONS_00038383|TCONS_00012394|TCONS_00043583|TCONS_00038939|E7DC90CC-61A9-42C1-9EA1-1BDE8AC6020E|TCONS_00053185
6952	9.04e-05	0.00152	15	161	235	7846	defense response	94A96513-E0A5-4764-86F0-7E6DF076044D|TCONS_00019627|TCONS_00032596|TCONS_00031100|TCONS_00032597|TCONS_00019623|TCONS_00018820|TCONS_00032598|E2C47C97-9404-400D-ADB8-D0BA66AE1A2B|TCONS_00058884|CCD4681D-B0C2-43CA-A1A6-F3AE5542B861|TCONS_00002528|TCONS_00017291|TCONS_00054204|TCONS_00032623
8152	0.000226	0.00369	190	5551	235	7846	metabolic process	A545CED0-4627-4357-8010-4F3D6386F6B1|A138ED3A-AAAC-4F9C-AF9B-DCE02E382904|TCONS_00065628|TCONS_00032664|TCONS_00000429|D367418F-A0CC-44AF-89D6-8F80FC1043F7|TCONS_00001634|TCONS_00030119|TCONS_00002730|TCONS_00039171|9C8374A2-2E13-44ED-B69E-33529AA065AF|TCONS_00025172|TCONS_00065750|TCONS_00032931|TCONS_00031326|TCONS_00065216|TCONS_00018765|78A28BAE-063B-4990-9762-EC923C163E93|TCONS_00054224|TCON…
10035	0.000281	0.00446	14	159	235	7846	response to inorganic substance	TCONS_00038445|TCONS_00019627|TCONS_00019623|A788301E-D680-4537-93F5-954CE2CA6F64|TCONS_00001425|TCONS_00003436|TCONS_00003437|TCONS_00002676|TCONS_00001384|TCONS_00002366|9C8374A2-2E13-44ED-B69E-33529AA065AF|0EBD9BCF-CC1F-44CD-AECE-437C4AF858C4|TCONS_00018919|TCONS_00025482
42219	0.000294	0.00454	7	44	235	7846	cellular amino acid derivative catabolic process	TCONS_00053191|790545F3-6780-4DEC-96B0-FC37666E5FD2|F8AA4672-9A79-4223-8081-BA36D10AD684|TCONS_00038209|TCONS_00018241|34FD6BD6-F30A-4BD3-83C3-C7455A463008|TCONS_00036927
6725	0.000359	0.00541	19	265	235	7846	cellular aromatic compound metabolic process	TCONS_00053191|TCONS_00038202|A138ED3A-AAAC-4F9C-AF9B-DCE02E382904|TCONS_00038201|TCONS_00032353|TCONS_00018241|TCONS_00054758|790545F3-6780-4DEC-96B0-FC37666E5FD2|F8AA4672-9A79-4223-8081-BA36D10AD684|TCONS_00030204|TCONS_00048501|TCONS_00053645|TCONS_00026031|5D132B82-C064-4F32-8BBA-1CDA5EDBC3B7|TCONS_00031645|TCONS_00038209|34FD6BD6-F30A-4BD3-83C3-C7455A463008|7B5212DF-ED90-4090-9CAC-C75F801B91…
9820	0.000496	0.00698	3	6	235	7846	alkaloid metabolic process	A138ED3A-AAAC-4F9C-AF9B-DCE02E382904|TCONS_00065712|TCONS_00065750
9821	0.000496	0.00698	3	6	235	7846	alkaloid biosynthetic process	A138ED3A-AAAC-4F9C-AF9B-DCE02E382904|TCONS_00065712|TCONS_00065750
16126	0.0005	0.00698	5	23	235	7846	sterol biosynthetic process	TCONS_00010135|TCONS_00012394|TCONS_00038939|E7DC90CC-61A9-42C1-9EA1-1BDE8AC6020E|TCONS_00053185
50896	0.000521	0.00712	53	1138	235	7846	response to stimulus	TCONS_00038445|0F207725-3225-423A-926C-C494585E1C0C|TCONS_00002409|E2C47C97-9404-400D-ADB8-D0BA66AE1A2B|TCONS_00002528|TCONS_00038320|TCONS_00054204|9C8374A2-2E13-44ED-B69E-33529AA065AF|TCONS_00025456|TCONS_00032931|TCONS_00038319|TCONS_00031888|TCONS_00032570|CCB6BDD7-826C-4D2E-813E-0E80A3D56272|TCONS_00032970|TCONS_00031245|TCONS_00003436|TCONS_00003437|TCONS_00000246|0EBD9BCF-CC1F-44CD-AECE-43…
19439	0.000658	0.00878	7	50	235	7846	aromatic compound catabolic process	TCONS_00053191|790545F3-6780-4DEC-96B0-FC37666E5FD2|F8AA4672-9A79-4223-8081-BA36D10AD684|TCONS_00038209|TCONS_00018241|34FD6BD6-F30A-4BD3-83C3-C7455A463008|TCONS_00036927
16114	0.000722	0.00942	6	37	235	7846	terpenoid biosynthetic process	TCONS_00012169|TCONS_00065712|TCONS_00026295|TCONS_00065750|TCONS_00004054|TCONS_00004053
15936	0.000825	0.0105	4	15	235	7846	coenzyme A metabolic process	TCONS_00038937|TCONS_00012394|TCONS_00038939|E7DC90CC-61A9-42C1-9EA1-1BDE8AC6020E
9860	0.00107	0.0134	4	16	235	7846	pollen tube growth	TCONS_00064422|TCONS_00018569|EC0CE4AA-D19A-44EA-8C6D-6E0DC7C96234|TCONS_00059427
8610	0.00132	0.0161	17	250	235	7846	lipid biosynthetic process	TCONS_00012169|TCONS_00010135|TCONS_00065712|TCONS_00044424|TCONS_00038383|TCONS_00012394|TCONS_00055166|E7DC90CC-61A9-42C1-9EA1-1BDE8AC6020E|TCONS_00053185|TCONS_00026295|TCONS_00003032|TCONS_00038937|TCONS_00065750|TCONS_00004054|TCONS_00004053|TCONS_00043583|TCONS_00038939
33865	0.00137	0.0164	4	17	235	7846	nucleoside bisphosphate metabolic process	TCONS_00038937|TCONS_00012394|TCONS_00038939|E7DC90CC-61A9-42C1-9EA1-1BDE8AC6020E
9932	0.00213	0.025	4	19	235	7846	cell tip growth	TCONS_00064422|TCONS_00018569|EC0CE4AA-D19A-44EA-8C6D-6E0DC7C96234|TCONS_00059427
9699	0.00218	0.025	7	61	235	7846	phenylpropanoid biosynthetic process	TCONS_00054758|TCONS_00038202|TCONS_00038201|TCONS_00030204|TCONS_00053645|TCONS_00031645|7B5212DF-ED90-4090-9CAC-C75F801B91FF
51336	0.0026	0.0294	6	47	235	7846	regulation of hydrolase activity	94A96513-E0A5-4764-86F0-7E6DF076044D|TCONS_00032596|TCONS_00031100|TCONS_00032597|TCONS_00032598|CCD4681D-B0C2-43CA-A1A6-F3AE5542B861
16101	0.00272	0.0296	3	10	235	7846	diterpenoid metabolic process	TCONS_00012169|TCONS_00065712|TCONS_00065750
16102	0.00272	0.0296	3	10	235	7846	diterpenoid biosynthetic process	TCONS_00012169|TCONS_00065712|TCONS_00065750
9755	0.00328	0.035	8	83	235	7846	hormone-mediated signaling pathway	94A96513-E0A5-4764-86F0-7E6DF076044D|TCONS_00032596|TCONS_00031100|TCONS_00032597|TCONS_00032598|TCONS_00031245|TCONS_00032746|CCD4681D-B0C2-43CA-A1A6-F3AE5542B861
6721	0.00395	0.0414	6	51	235	7846	terpenoid metabolic process	TCONS_00012169|TCONS_00065712|TCONS_00026295|TCONS_00065750|TCONS_00004054|TCONS_00004053
48610	0.00408	0.042	5	36	235	7846	reproductive cellular process	TCONS_00064422|TCONS_00018569|EC0CE4AA-D19A-44EA-8C6D-6E0DC7C96234|TCONS_00059427|TCONS_00043012
51716	0.00436	0.0434	27	529	235	7846	cellular response to stimulus	94A96513-E0A5-4764-86F0-7E6DF076044D|TCONS_00038445|TCONS_00019627|TCONS_00055083|TCONS_00019623|A788301E-D680-4537-93F5-954CE2CA6F64|TCONS_00043939|TCONS_00002676|TCONS_00054204|TCONS_00001384|9C8374A2-2E13-44ED-B69E-33529AA065AF|TCONS_00032596|TCONS_00031100|TCONS_00032597|TCONS_00032598|TCONS_00031245|CCD4681D-B0C2-43CA-A1A6-F3AE5542B861|TCONS_00001425|TCONS_00031060|TCONS_00003436|TCONS_00003…
35295	0.00444	0.0434	4	23	235	7846	tube development	TCONS_00064422|TCONS_00018569|EC0CE4AA-D19A-44EA-8C6D-6E0DC7C96234|TCONS_00059427
48868	0.00444	0.0434	4	23	235	7846	pollen tube development	TCONS_00064422|TCONS_00018569|EC0CE4AA-D19A-44EA-8C6D-6E0DC7C96234|TCONS_00059427
9856	0.0046	0.0443	5	37	235	7846	pollination	TCONS_00064422|TCONS_00018569|EC0CE4AA-D19A-44EA-8C6D-6E0DC7C96234|TCONS_00059427|TCONS_00043012
48588	0.0052	0.0491	4	24	235	7846	developmental cell growth	TCONS_00064422|TCONS_00018569|EC0CE4AA-D19A-44EA-8C6D-6E0DC7C96234|TCONS_00059427
42398	0.00527	0.0491	9	109	235	7846	cellular amino acid derivative biosynthetic process	TCONS_00054758|TCONS_00038202|TCONS_00038201|TCONS_00030204|TCONS_00048501|TCONS_00053645|5D132B82-C064-4F32-8BBA-1CDA5EDBC3B7|TCONS_00031645|7B5212DF-ED90-4090-9CAC-C75F801B91FF

## Sheet: cluster254
GO-ID	p-value	corr_p_value	x	n	X	N	Description	Genes in test set
43392	0.000637	0.00828	1	1	5	7846	negative regulation of DNA binding	TCONS_00050024
42754	0.000637	0.00828	1	1	5	7846	negative regulation of circadian rhythm	TCONS_00050024
80142	0.000637	0.00828	1	1	5	7846	regulation of salicylic acid biosynthetic process	TCONS_00032804
51100	0.000637	0.00828	1	1	5	7846	negative regulation of binding	TCONS_00050024
43433	0.000637	0.00828	1	1	5	7846	negative regulation of transcription factor activity	TCONS_00050024
48574	0.000637	0.00828	1	1	5	7846	long-day photoperiodism, flowering	TCONS_00050024
90048	0.000637	0.00828	1	1	5	7846	negative regulation of transcription regulator activity	TCONS_00050024
51090	0.00127	0.00966	1	2	5	7846	regulation of transcription factor activity	TCONS_00050024
51098	0.00127	0.00966	1	2	5	7846	regulation of binding	TCONS_00050024
51101	0.00127	0.00966	1	2	5	7846	regulation of DNA binding	TCONS_00050024
90046	0.00127	0.00966	1	2	5	7846	regulation of transcription regulator activity	TCONS_00050024
10337	0.00127	0.00966	1	2	5	7846	regulation of salicylic acid metabolic process	TCONS_00032804
31326	0.00186	0.0116	3	462	5	7846	regulation of cellular biosynthetic process	TCONS_00050024|TCONS_00012497|TCONS_00032804
9889	0.00187	0.0116	3	463	5	7846	regulation of biosynthetic process	TCONS_00050024|TCONS_00012497|TCONS_00032804
48571	0.00191	0.0116	1	3	5	7846	long-day photoperiodism	TCONS_00050024
48573	0.00255	0.0145	1	4	5	7846	photoperiodism, flowering	TCONS_00050024
42752	0.00382	0.0193	1	6	5	7846	regulation of circadian rhythm	TCONS_00050024
9648	0.00382	0.0193	1	6	5	7846	photoperiodism	TCONS_00050024
31323	0.00421	0.0202	3	613	5	7846	regulation of cellular metabolic process	TCONS_00050024|TCONS_00012497|TCONS_00032804
19222	0.00665	0.0303	3	719	5	7846	regulation of metabolic process	TCONS_00050024|TCONS_00012497|TCONS_00032804
9739	0.00699	0.0303	1	11	5	7846	response to gibberellin stimulus	TCONS_00050024
10565	0.0114	0.0452	1	18	5	7846	regulation of cellular ketone metabolic process	TCONS_00032804
10228	0.0114	0.0452	1	18	5	7846	vegetative to reproductive phase transition of meristem	TCONS_00050024

## Sheet: cluster7
GO-ID	p-value	corr_p_value	x	n	X	N	Description	Genes in test set
6949	0.00407	0.0744	1	2	16	7846	syncytium formation	TCONS_00032843
15712	0.00407	0.0744	1	2	16	7846	hexose phosphate transport	AD53ABD4-69D4-49D7-953F-8689C4171C78
15714	0.00407	0.0744	1	2	16	7846	phosphoenolpyruvate transport	AD53ABD4-69D4-49D7-953F-8689C4171C78
15758	0.00407	0.0744	1	2	16	7846	glucose transport	AD53ABD4-69D4-49D7-953F-8689C4171C78
15760	0.00407	0.0744	1	2	16	7846	glucose-6-phosphate transport	AD53ABD4-69D4-49D7-953F-8689C4171C78
42938	0.00407	0.0744	1	2	16	7846	dipeptide transport	TCONS_00000082
8645	0.00407	0.0744	1	2	16	7846	hexose transport	AD53ABD4-69D4-49D7-953F-8689C4171C78
48856	0.00532	0.0744	4	364	16	7846	anatomical structure development	TCONS_00054649|AD53ABD4-69D4-49D7-953F-8689C4171C78|TCONS_00000082|TCONS_00032843
6426	0.00611	0.0744	1	3	16	7846	glycyl-tRNA aminoacylation	TCONS_00054649
34389	0.00611	0.0744	1	3	16	7846	lipid particle organization	AD53ABD4-69D4-49D7-953F-8689C4171C78
15713	0.00611	0.0744	1	3	16	7846	phosphoglycerate transport	AD53ABD4-69D4-49D7-953F-8689C4171C78
15717	0.00611	0.0744	1	3	16	7846	triose phosphate transport	AD53ABD4-69D4-49D7-953F-8689C4171C78
35436	0.00611	0.0744	1	3	16	7846	triose phosphate transmembrane transport	AD53ABD4-69D4-49D7-953F-8689C4171C78
10152	0.00611	0.0744	1	3	16	7846	pollen maturation	AD53ABD4-69D4-49D7-953F-8689C4171C78
3006	0.0062	0.0744	3	190	16	7846	reproductive developmental process	TCONS_00054649|AD53ABD4-69D4-49D7-953F-8689C4171C78|TCONS_00000082
9793	0.00753	0.0847	2	65	16	7846	embryonic development ending in seed dormancy	TCONS_00054649|AD53ABD4-69D4-49D7-953F-8689C4171C78
45995	0.00813	0.0859	1	4	16	7846	regulation of embryonic development	TCONS_00054649
9790	0.00893	0.0859	2	71	16	7846	embryonic development	TCONS_00054649|AD53ABD4-69D4-49D7-953F-8689C4171C78
22414	0.00907	0.0859	3	218	16	7846	reproductive process	TCONS_00054649|AD53ABD4-69D4-49D7-953F-8689C4171C78|TCONS_00000082
3	0.00989	0.0871	3	225	16	7846	reproduction	TCONS_00054649|AD53ABD4-69D4-49D7-953F-8689C4171C78|TCONS_00000082
9624	0.0102	0.0871	1	5	16	7846	response to nematode	AD53ABD4-69D4-49D7-953F-8689C4171C78

## Sheet: cluster58
GO-ID	p-value	corr_p_value	x	n	X	N	Description	Genes in test set
48544	0.00255	0.029	1	10	2	7846	recognition of pollen	071B6CA3-6156-4EE6-A4D0-07E2C002B2C4
8037	0.00255	0.029	1	10	2	7846	cell recognition	071B6CA3-6156-4EE6-A4D0-07E2C002B2C4
9875	0.0028	0.029	1	11	2	7846	pollen-pistil interaction	071B6CA3-6156-4EE6-A4D0-07E2C002B2C4
48610	0.00916	0.0583	1	36	2	7846	reproductive cellular process	071B6CA3-6156-4EE6-A4D0-07E2C002B2C4
9856	0.00941	0.0583	1	37	2	7846	pollination	071B6CA3-6156-4EE6-A4D0-07E2C002B2C4
7154	0.015	0.0774	1	59	2	7846	cell communication	071B6CA3-6156-4EE6-A4D0-07E2C002B2C4

## Sheet: cluster supplement
Table S3: Enrichment GO terms for different cluster genes.
Selected statistical test : Hypergeometric test
Selected correction : Benjamini & Hochberg False Discovery Rate (FDR) correction
Selected significance level : 0.05
Testing option : Use whole annotation as reference set
The selected cluster :
